# Supplementary material for: Improved urine DNA methylation panel for early bladder cancer detection
Source: BMC Cancer. 2022 Mar 3;22:237. doi: 10.1186/s12885-022-09268-y (PMC8895640; doi:10.1186/s12885-022-09268-y)
Supplement: Supplementary file 1 — Additional file 1. [file 12885_2022_9268_MOESM1_ESM.xlsx]

## Sheet: Plasmids
Supplementary table 1 Plasmid concentration of standard samples
Sample	Concentration(ng/μL)
	ATCB	PCDH17	POU4F2	PENK
RP-1	5e-06	6e-08	4e-07	2e-07
LDR-1	5e-09	0	0	0
LDR-2	1e-08	0	0	0
LDR-3	5e-08	0	0	0
LDR-4	1e-07	0	0	0
LDP1-1	0	6e-09	0	0
LDP1-2	0	3e-08	0	0
LDP1-3	0	6e-08	0	0
LDP1-4	0	3e-07	0	0
LDP2-1	0	0	7.12e-09	0
LDP2-2	0	0	3.56e-08	0
LDP2-3	0	0	7.12e-08	0
LDP2-4	0	0	3.56e-07	0
LDP3-1	0	0	0	2e-09
LDP3-2	0	0	0	4e-09
LDP3-3	0	0	0	2e-08
LDP3-4	0	0	0	4e-08

## Sheet: LOD
Supplementary table 2 Ct values in limits of detection validation
ATCB				PCDH17				POU4F2				PENK
5e-09	1e-08	5e-08	1e-07	6e-09	3e-08	6e-08	3e-07	7.12e-09	3.56e-08	7.12e-08	3.56e-07	2e-09	4e-09	2e-08	4e-08
32.23	31.42	31.16	29.86	34.32	31.66	30.19	27.81	36.49	34.88	33.89	32.44	36.45	33.63	32.57	31.64
32.23	31.42	31.16	29.86	34.38	31.81	30.34	27.98	36.89	35.41	33.92	32.44	36.65	34.35	32.68	31.74
32.41	31.71	31.66	30.5	34.46	32	30.47	28.05	37.12	35.58	34.11	32.65	36.79	34.35	32.7	31.77
32.41	31.71	31.66	30.5	34.54	32	30.57	28.07	37.22	35.93	34.29	32.69	36.8	34.47	32.78	31.79
32.5	31.78	31.79	30.72	34.82	32.07	30.59	28.14	37.26	36.27	34.78	32.91	36.91	34.49	32.83	31.86
32.5	31.78	31.79	30.72	34.93	32.09	30.64	28.16	37.34	36.3	34.88	32.92	36.93	34.65	32.84	31.86
32.54	31.82	31.99	30.77	35.01	32.09	30.71	28.24	37.59	36.33	34.89	32.95	37.11	34.7	32.86	31.92
32.54	31.82	31.99	30.77	35.03	32.21	30.71	28.26	38.03	36.76	34.92	33.01	37.26	34.76	32.95	31.94
32.77	31.95	32.17	30.86	35.14	32.23	30.72	28.27	39.12	36.78	34.95	33.02	37.51	34.86	33	32
32.77	31.95	32.17	30.86	35.45	32.27	30.74	28.28	41.28	37.15	34.96	33.07	37.56	34.9	33.03	32.04
32.82	32.04	32.18	30.93	35.7	32.28	30.76	28.3	UDT	37.29	34.99	33.07	37.68	34.95	33.04	32.07
32.82	32.04	32.18	30.93	35.79	32.4	30.78	28.34	UDT	37.3	35.22	33.14	37.83	35.03	33.04	32.17
32.87	32.17	32.29	31.14	35.82	32.42	30.81	28.35	UDT	37.68	35.32	33.19	38.13	35.45	33.09	32.23
32.87	32.17	32.29	31.14	35.87	32.52	30.81	28.35	UDT	38.06	35.68	33.25	38.72	35.58	33.15	32.23
32.98	32.4	32.31	31.3	35.92	32.61	30.9	28.36	UDT	41.09	35.78	33.26	39.61	35.68	33.17	32.32
32.98	32.4	32.31	31.3	35.95	32.67	30.9	28.4	UDT	42	35.87	33.55	39.91	35.78	33.18	32.32
33.23	32.52	32.35	31.31	36.08	32.81	30.92	28.46	UDT	UDT	35.99	33.56	40.56	35.84	33.2	32.42
33.23	32.52	32.35	31.31	36.32	32.98	31.1	28.54	UDT	UDT	36	33.59	UDT	35.88	33.59	32.43
33.83	33.05	32.36	31.55	36.42	33.22	31.2	28.64	UDT	UDT	36.49	33.64	UDT	36.17	33.62	32.43
33.83	33.05	32.36	31.55	36.68	33.26	31.26	28.69	UDT	UDT	37.41	33.77	UDT	37.96	33.69	32.51

## Sheet: RP
Supplementary table 3 ΔCt values in reproducibility validation
PCDH17		POU4F2		PENK
Day1	Day2	Day1	Day2	Day1	Day2
5.57	5.73	6.33	5.68	5.57	3.78
5.64	5.99	7.09	5.64	5.24	4.66
6.1	5.93	5.94	10.16	5.67	6.52
6.38	6.03	7.14	6.56	5.36	4.75
6.12	5.58	6.07	6.3	4.91	5.47
5.52	5.82	6.48	6.05	5.24	5.19
6.2	6.42	7.21	6.46	5.5	4.52
6.87	6.53	6.68	6.22	5	5.92
5.98	5.39	6.97	4.86	4.84	4.2
5.55	7.28	6.22	5.46	5.01	5.06

## Sheet: Subtype
Supplementary table 4 Subtype detection with P3 panel
Markers	PCDH17		POU4F2		PENK		P3_panel
	train	test	train	test	train	test	train	test
MI/UM
specificity	1	0.791667	0.903226	0.75	0.967742	0.583333	0.967742	0.75
sensitivity	0.6	0.185185	0.8	0.185185	0.7	0.37037	0.85	0.148148
accuracy	0.843137	0.470588	0.862745	0.45098	0.862745	0.470588	0.921569	0.431373
Grade
specificity	0.769231	0.285714	0.846154	0.357143	0.692308	0.571429	0.923077	0.214286
sensitivity	1	0.75	1	0.7	1	0.75	1	0.85
accuracy	0.909091	0.558824	0.939394	0.558824	0.878788	0.676471	0.969697	0.588235
Stage E/L*
specificity	1	0.787879	1	0.969697	0.969697	0.939394	1	0.939394
sensitivity	0.533333	0.125	0.4	0.125	0.533333	0.125	0.733333	0.1875
accuracy	0.854167	0.571429	0.8125	0.693878	0.833333	0.673469	0.916667	0.693878
P/R#
specificity	1	0.8	1	0.833333	1	0.9	1	0.833333
sensitivity	0.5	0.238095	0.714286	0.190476	0.357143	0.0952381	0.928571	0.190476
accuracy	0.862745	0.568627	0.921569	0.568627	0.823529	0.568627	0.980392	0.568627
*Stage E: Tis, Ta, T1; L: T2-T4. #P: Primary; R: Recurrent

## Sheet: RRBS_DMC
Supplementary table 4 RRBS differently methylation sites
chr	start	end	strand	pvalue	qvalue	meth.diff	s16	s17	s18	s19	s20	s21	s22	s23	s24	s26	s27	s28	s29	s30	s31	s32	s33	s34	s35	s36	s37	s38	s39	s40	s41	s42	s43	s44	s45	s46	s1	s2	s3	s4	s5	s6	s7	s8	s9	s10	s11	s12	s13
chr1	928989	928989	+	2.08321e-21	7.22067e-21	0.2092	0.2	0.16	0.7097	0.463	0.4595	0.2549	0.1633	0	0.6667	0.5652	0.5181	0.4444	0	0.3551	0.4	0.1913	0.0759	0.1565	0.2603	0.5847	0.8814	0.5641	0.3913	0.1887	0	0.2	0.175	0.0421	0	0	0.5619	0.8824	0.7105	0.5	0.5	0.3478	0.4167	0.2857	0.7143	0.8	0.7	0.4762	0.2857
chr1	935063	935063	+	2.4217e-20	7.82437e-20	0.2059	0.4286	0.25	0.3553	0.1017	0.4545	0.2296	0.1053	0.0816	0.5625	0	0.0211	0.5526	0.1087	0.7188	0.4286	0.377	0.027	0.1416	0.2121	0.2342	0.15	0.3636	0.4186	0.1209	0.15	0.2319	0.1364	0.012	0.2381	0.1379	0.4286	0.9375	0.0571	0.3125	0.4333	0.3784	0.25	0.2727	0.766	0.6667	0.75	0.2727	0.5946
chr1	960204	960204	+	4.1549e-12	7.52066e-12	-0.2495	0.1176	0.2857	0.6	1	0.6364	0.4	0.84	0.8182	0.25	0.4865	1	0.875	0.5333	0.0976	0.2857	0.2281	0.26	0.7885	0.5814	0.4154	0.8125	0.3043	0.303	0.6471	0.8519	0.619	0.85	0.913	0.6522	0.68	0.3913	0	0.1875	0.4	0.0667	0.2778	0.6667	0	0.3529	0.375	0.125	0.375	0.2
chr1	978168	978168	+	1.09369e-18	3.15781e-18	0.2361	0.8621	0.6296	0.4167	0.1343	0.4	0.5904	0.1053	0.3824	0.1	0.7083	0.175	0.7	0	0.8272	0.6	0.9065	0.1842	0.8082	0.026	0.0595	0.4615	0.8	0.6842	0.6774	0.1	0.7826	0.4222	0.0857	0.76	0.0476	0.8378	1	0.1111	1	0.5	0.9077	0.7895	0.7	0.9412	0.7143	1	0.6596	0.7778
chr1	978303	978303	+	1.08764e-18	3.14109e-18	0.2082	0.7917	1	0.575	0.2727	0.75	0.9518	0.1053	0.4815	0.1875	0.5714	0.2817	0.8	0.0645	0.8194	0.8333	0.9821	0.3333	0.8837	0.1818	0.5484	0.6235	0.8462	0.8929	0.6538	0.6765	0.8333	0.617	0.1395	0.75	0	0.873	0.9048	0.2963	1	0.5581	0.7222	0.4444	0.9362	0.8421	0.8788	1	0.8519	1
chr1	978318	978318	+	4.05719e-20	1.29089e-19	0.2124	0.8462	0.9821	0.65	0.2727	0.8	0.9759	0.1053	0.4815	0.3125	0.5714	0.274	0.8	0.0317	0.9444	1	0.9464	0.3763	0.8661	0.1818	0.7419	0.5579	0.9767	1	0.6538	0.4706	0.8681	0.5918	0.1364	0.7857	0	0.9459	1	0.2963	0.9385	0.6744	0.6667	0.6471	1	0.7778	1	1	0.8519	1
chr1	978326	978326	+	3.46808e-24	1.44058e-23	0.2235	1	0.931	0.6	0.6364	0.8	1	0.1053	0.44	0.1875	0.5714	0.3288	0.8065	0.0678	0.9167	0.8333	0.9821	0.4409	0.9762	0.25	0.6559	0.6842	0.9091	1	0.7647	0.4706	0.8876	0.8367	0.1136	0.8571	0.1071	1	1	0.2963	0.9692	0.6977	0.7222	0.7273	1	0.9444	1	1	1	1
chr1	978348	978348	+	4.52265e-26	2.11802e-25	0.2642	0.92	1	0.525	0.2727	0	0.8028	0.0541	0.4222	0.2222	0.5714	0.2667	0.7273	0	0.873	0.8333	0.9518	0.3333	0.9528	0.2025	0.4359	0.5467	1	0.7857	0.68	0.3214	0.8111	0.5918	0.1972	0.6889	0.0426	1	1	0.2632	0.9692	0.6429	0.6786	0.8947	1	0.9355	0.6	1	1	1
chr1	979348	979348	+	1.08228e-21	3.82154e-21	0.2025	0.8947	0.6923	0.8125	0.3548	0.7027	0.5233	0.675	0.3846	0.8333	0.8824	0.422	0.8571	0.1667	0.8875	0.7857	0.8679	0.6739	0.7778	0.6753	0.2597	0.75	0.7846	0.9	0.6579	0.5634	0.6765	0.8077	0.6721	0.8286	0.0755	0.8252	1	0.7143	0.875	0.7273	0.8302	1	0.9605	0.7674	1	0.76	0.8065	0.8889
chr1	1032662	1032662	+	7.4753e-19	2.18251e-18	-0.229	0.375	0.2857	0.7209	0.7	0.2222	0.0182	0	0.5556	0.04	0.4211	0.8734	0.1951	0.2857	0.4533	1	0.398	0.5495	0.06	0.6019	0.4667	0.4444	0.7778	0.4545	0.2778	0.1333	0.0769	0.5294	0.931	0.4167	0	0.375	0	0.75	0.2083	0.2647	0.1875	0	0.0175	0	0.125	1	0.1569	0.1429
chr1	1032664	1032664	+	5.48952e-18	1.51288e-17	-0.2145	0.375	0.381	0.6744	0.9	0.1481	0.0909	0	0.6667	0.08	0.2632	0.8481	0.2381	0.2857	0.36	1	0.2727	0.5275	0.06	0.5728	0.3	0.2222	0.4074	0.3636	0.2778	0.1333	0	0.5882	0.7739	0.125	0	0.375	0	0	0.1837	0.0294	0	0	0.0714	0	0.625	0.3333	0.16	0
chr1	1033877	1033877	+	1.92777e-22	7.15248e-22	-0.2336	0	0.1111	0.3729	0.7826	0.3333	0.0926	0.68	0.6986	0.4737	0.3725	0.7123	0.2941	0.7451	0	0	0.0426	0.5211	0.0217	0.6235	0.8583	0.625	0.2333	0	0.3509	0.4545	0.2727	0.7955	0.902	0.1039	0.4167	0.0857	0.6471	0	0.0625	0	0.0476	0	0.4444	0.0714	0.7647	0.5455	0.2456	0.3636
chr1	1033885	1033885	+	1.91974e-23	7.59674e-23	-0.2228	0	0	0.3729	0.7391	0.3333	0.0741	0.28	0.7838	0.4737	0.2941	0.7123	0.2941	0.4706	0	0	0.0213	0.375	0.0225	0.5778	0.6299	0.6087	0.1	0	0.3158	0.0909	0.1818	0.8222	0.9216	0	0.2222	0	0.5294	0	0.0588	0.1176	0.0476	0	0.4444	0.1429	0.5714	0.5455	0.2069	0.2727
chr1	1033889	1033889	+	1.4049e-26	6.79845e-26	-0.2486	0	0	0.4138	0.7826	0.3333	0.0741	0.72	0.7568	0.4737	0.2941	0.7123	0.2778	0.7059	0.0238	0	0.0213	0.5	0.0217	0.6	0.8425	0.6087	0.1	0	0.3509	0.2727	0.2727	0.8182	0.9216	0.026	0.3704	0.08	0.6471	0.1429	0	0	0	0	0.5	0.1429	0.6286	0.5455	0.2069	0.2727
chr1	1033895	1033895	+	5.99445e-24	2.44997e-23	-0.2346	0	0	0.3729	0.7826	0.3333	0.0762	0.72	0.8194	0.4737	0.2941	0.7361	0.2778	0.5294	0	0	0.0213	0.5068	0.0543	0.6	0.7323	0.6087	0.0909	0.08	0.4211	0.2727	0.1818	0.8222	0.9216	0.0274	0.2857	0	0.6471	0	0.0588	0.1176	0.0476	0	0.5	0.0714	0.6286	0.5455	0.3103	0.2727
chr1	1033941	1033941	+	3.37227e-14	7.11055e-14	-0.2263	0	0	0.3529	1	0	0.1562	0.5	0.5429	0.0476	0.5143	0.68	0.3636	0.7895	0.0392	0	0.08	0.6267	0.039	0.6774	0.6957	0.7143	0.1017	0.2273	0.6774	0.6333	0.0909	0.7045	0.9688	0	0.2632	0.0455	1	0.125	0	0.3333	0.125	0	0.3077	0.4	0.7895	0.75	0.2647	0
chr1	1033963	1033963	+	4.04603e-16	9.78113e-16	-0.2453	0	0	0.3529	1	0	0.1979	0.9412	0.5429	0.0476	0.5714	0.9	0.5385	0.9355	0.0741	0	0.0833	0.7564	0.0256	0.6203	0.7363	0.6905	0.1017	0.2326	0.7419	0.7586	0.1429	0.814	0.9449	0.5455	0.4211	0.0455	1	0.2222	0	0.3333	0.125	0.2857	0.3077	0.4667	0.8095	1	0.2353	0
chr1	1033974	1033974	+	7.75638e-21	2.58891e-20	-0.2834	0	0	0.3636	1	0	0.0745	0.9412	0.5758	0.0526	0.5455	0.9	0.4615	0.8507	0.0833	0.1818	0.1831	0.7308	0.027	0.5789	0.7614	0.5116	0.1224	0	0.7667	0.5357	0.0476	0.7955	0.9	0.5	0.8889	0	0.7143	0.2647	0	0	0	0.5	0.3636	0.5	0.72	0.5	0.0588	0
chr1	1033976	1033976	+	4.74879e-22	1.71701e-21	-0.2838	0	0	0.2121	1	0	0.0947	0.9412	0.5556	0.0476	0.5714	0.9	0.48	0.942	0.0741	0	0.08	0.6447	0.0256	0.6267	0.7065	0.6154	0.1053	0.0455	0.7419	0.4333	0.0952	0.7955	0.9846	0.6667	0.6667	0.0455	0.7143	0.2286	0	0.2727	0.125	0	0.3077	0.4667	0.56	0.5	0.1765	0
chr1	1033979	1033979	+	5.84346e-13	1.12625e-12	-0.215	0	0	0.3529	1	0	0.0938	0.9412	0.5556	0.05	0.5455	0.87	0.4615	0.8358	0.0755	0	0.0822	0.5921	0.0256	0.8267	0.7753	0.5116	0.1034	0.0465	0.6774	0.4333	0.1429	0.7045	0.8923	0.3333	0.6667	0.0455	1	0.2353	0	0.2727	0.125	0.5	0.32	0.4667	0.84	0.5	0.2424	0
chr1	1033985	1033985	+	1.10343e-11	1.93447e-11	-0.204	0	0	0.4242	1	0	0.1368	0.85	0.5429	0.0476	0.5714	0.86	0.4615	0.9155	0.0741	0.0833	0.08	0.6986	0.0267	0.7895	0.7582	0.6512	0.1034	0.0476	0.7419	0.7667	0.1429	0.814	0.9077	0.6667	0.7778	0.0455	1	0.2857	0	0.4545	0.125	0.5	0.3077	0.5484	0.9259	0.75	0.2353	0
chr1	1034010	1034010	+	2.76256e-19	8.31154e-19	-0.2635	0	0	0.2727	0.7931	0	0.0421	0.9565	0.5429	0.0476	0.4615	0.7789	0.4615	0.9014	0.1154	0	0.08	0.6053	0.026	0.5333	0.7253	0.4286	0.1017	0.0465	0.6667	0.4444	0.2	0.7381	0.9766	0.1667	0.4444	0	0.7143	0.2121	0.1053	0.2727	0	0	0.3077	0.5484	0.32	0.25	0.2353	0.2
chr1	1034012	1034012	+	1.997e-20	6.48611e-20	-0.278	0	0.0833	0.3529	0.8	0	0.0947	0.9565	0.5556	0.05	0.4595	0.9158	0.4615	0.9014	0.0408	0	0.0833	0.7237	0.0256	0.8358	0.6304	0.4286	0.1017	0.0465	0.7333	0.3889	0.1429	0.7857	1	0.3333	0.1111	0.0455	1	0.1875	0	0.1818	0.1333	0	0.25	0.4688	0.68	0.25	0.2353	0.1111
chr1	1034064	1034064	+	2.12688e-62	6.50124e-61	-0.3978	0	0.5667	0.6613	0.9259	0.5333	0.0345	0.9688	0.9333	0.6	0.5373	0.95	0.3529	0.971	0	0	0	0.8333	0.0385	0.9104	0.9172	0.85	0.0645	0.2222	0.7121	0.6923	0.2903	0.8158	0.936	0.6	0.6522	0.027	0.7143	0.0625	0.18	0.3509	0.0952	0.1739	0.4	0.4375	0.9333	0.6364	0.5	0.0769
chr1	1034067	1034067	+	1.68172e-51	3.28235e-50	-0.3601	0	0.6333	0.6452	0.9259	0.4667	0.0351	0.9688	0.9333	0.6	0.5507	0.9623	0.3529	0.942	0	0	0	0.8733	0.0388	0.8209	0.8698	0.65	0.0645	0.2222	0.7164	0.6923	0.2903	0.8246	0.904	0.6	0.7391	0.027	0.8571	0.125	0.18	0.6034	0.087	0.1739	0.3846	0.5625	0.8	0.3636	0.5	0.0769
chr1	1034078	1034078	+	2.23023e-50	4.13849e-49	-0.3548	0	0.6333	0.6452	0.8134	0.5	0.037	0.75	0.9111	0.2667	0.5507	0.9259	0.3529	0.9	0	0	0	0.7973	0.0385	0.8519	0.8554	0.6098	0.0645	0.2222	0.7015	0.6154	0.0968	0.807	0.937	0.3333	0.5	0.027	0.7143	0.0588	0.2407	0.2931	0.1304	0.087	0.35	0.5882	0.8	0.6667	0.5	0.0769
chr1	1034084	1034084	+	2.43262e-74	1.13066e-72	-0.4263	0	0.6333	0.6452	0.9407	0.4667	0.0345	0.6484	0.8202	0.2667	0.5507	0.9136	0.3529	0.8056	0	0	0	0.6667	0.0385	0.7778	0.8225	0.5904	0.082	0.1667	0.5909	0.641	0.129	0.807	0.874	0.3333	0.5417	0.027	0.7143	0.0588	0.0926	0.2069	0.1304	0.1739	0.1	0.2941	0.6	0.2609	0.1875	0.0769
chr1	1034089	1034089	+	4.01155e-79	2.12014e-77	-0.4426	0.1667	0.6333	0.6129	0.9407	0.5333	0.0345	0.8594	0.8444	0.2667	0.5373	0.9623	0.3529	0.9586	0	0	0	0.8079	0.0381	0.8358	0.8462	0.6905	0.0492	0.3077	0.6269	0.6923	0.0968	0.7965	0.9683	0.6	0.5	0.025	0.7333	0.0606	0.1667	0.1818	0.087	0.1739	0.15	0.4444	0.6667	0.25	0.4375	0.0909
chr1	1034093	1034093	+	1.11414e-60	3.18475e-59	-0.3884	0	0.6333	0.6935	0.9478	0.4667	0.0345	0.9685	0.8889	0.4	0.5373	0.9371	0.3529	0.9862	0	0	0	0.8278	0.0367	0.8346	0.9405	0.7619	0.0328	0.4231	0.6923	0.641	0.0968	0.7857	0.936	0.5333	0.4583	0.0253	0.7333	0.1212	0.2264	0.1404	0.0435	0.1739	0.4103	0.5	0.8667	0.6667	0.75	0.0909
chr1	1034110	1034110	+	1.22214e-54	2.72295e-53	-0.3704	0	0.6429	0.6613	0.9704	0.5	0.0357	0.9921	0.9326	0.4	0.5373	0.9359	0.3529	0.9863	0	0	0	0.8322	0.036	0.8931	0.8889	0.8072	0	0.3846	0.697	0.6923	0.0968	0.7928	0.984	0.5	0.617	0.025	0.7333	0.1429	0.1667	0.3455	0.0909	0.1739	0.4	0.5882	0.8667	0.5455	0.875	0.0909
chr1	1034119	1034119	+	8.17767e-53	1.69438e-51	-0.3743	0	0.6552	0.6452	0.9704	0.6	0.0385	1	0.9286	0.4	0.5536	0.951	0.3529	0.9714	0	0	0	0.8102	0.0385	0.896	0.9299	0.7945	0	0.3846	0.697	0.3529	0.1613	0.8214	1	0.5	0.5714	0.0267	0.8	0.0741	0.1667	0.463	0.0909	0.2222	0.2941	0.5882	0.9333	0.6111	0.6923	0.0909
chr1	1034122	1034122	+	4.47873e-40	4.94683e-39	-0.3234	0	0.6207	0.6667	0.9704	0.6	0.0385	0.9677	0.881	0.4	0.5536	0.9648	0.1176	0.9857	0	0	0	0.8433	0.0385	0.896	0.879	0.875	0	0.3846	0.697	0.7059	0.1613	0.8214	1	0.5	0.6667	0.0267	0.8	0.2857	0.1667	0.5741	0.0909	0.2222	0.2941	0.5882	0.9333	0.6111	0.6923	0.0909
chr1	1034364	1034364	+	9.76862e-17	2.46565e-16	-0.2168	0	0	0.3529	0.72	0.4118	0.56	0.9333	0.7143	0.2	0.4167	0.6625	0	0.7761	0.0606	0	0.1591	0.685	0.0563	0.5789	0.7692	0.2449	0.0741	0.2727	0.1905	0.1875	0	0.5882	0.9528	0.04	0.7143	0.1081	1	0.3	0.0286	0.2963	0.0732	0.4444	0	0.5	0.4444	0.75	0.1154	0
chr1	1060863	1060863	+	1.72032e-14	3.70463e-14	0.2248	1	1	0.7586	0.2703	1	0.6957	0.1143	0.6667	0.5238	0.4516	0.5714	0.8333	0	0.8936	1	0.9062	0.4151	0.7826	0.2453	0.2143	0.6842	0.8571	0.8857	0.697	0.5714	1	0.6129	0.3095	0.7681	0	0.7391	0.6875	1	0.6944	0.68	0.7838	0.5	0.8	1	1	1	0.8333	0.4
chr1	1061099	1061099	+	2.18972e-21	7.57854e-21	0.209	0.9524	0.6	0.8095	0.64	0.6429	0.686	0.172	0.4054	0.7692	0.6939	0.537	0.9167	0.1228	0.9474	1	0.8421	0.5312	0.7692	0.3	0.6087	0.6724	0.5926	0.8846	0.3636	0.7015	0.8387	0.7222	0.5294	0.7778	0.1591	0.7368	0.8485	0.7391	0.8696	0.6923	1	0.8519	1	1	1	0.8095	0.8028	0.7692
chr1	1072652	1072652	+	6.72253e-24	2.73798e-23	0.2026	0.7241	0.5	0.7711	0.2551	0.9074	0.6636	0.4615	0.4526	0.8421	0.7917	0.5694	0.7812	0.84	0.6486	0.8966	0.7068	0.6744	0.75	0.449	0.5714	0.7391	0.7412	0.8	0.7907	0.9412	0.66	0.5714	0.3832	0.8197	0.4407	0.8033	0.9444	0.92	0.913	0.8571	0.9655	0.9167	0.8942	0.8108	0.963	0.96	0.6604	1
chr1	1073300	1073300	+	8.55551e-23	3.24644e-22	0.2795	0.75	0.75	0.8056	0.0417	1	0.9643	0	0.6154	0.9091	0.7619	0.1923	0.4444	0.1429	0.9167	1	0.9685	0.2593	0.9697	0.2157	0.1765	0.2	0.7143	0.625	0.6364	0.5263	1	0.325	0	0.6471	0.9444	1	0.7143	0.7333	0.9545	0.6786	0.9792	0.7778	1	0.8889	0.5	0.75	0.6875	1
chr1	1073313	1073313	+	2.23779e-20	7.24541e-20	0.2644	0.75	0.75	0.6389	0.0417	0.7	0.75	0	0.6154	0.9091	0.619	0.2308	0.6667	0.1429	0.8654	1	1	0.2593	0.8788	0.3137	0.2353	0.2	1	0.3077	0.7576	0.5263	1	0.4103	0	0.8462	0.9444	1	0.6667	0.5	1	0.6429	0.9184	0.8	0.9394	1	0.5	0.5	1	0.5
chr1	1203769	1203769	+	4.09817e-30	2.47652e-29	0.2822	1	0.7222	0.5	0.0328	0.9091	0.8519	0.0769	0.3607	0.7333	0.7755	0.4255	0.8667	0.0877	0.7692	1	0.8333	0.3153	0.8947	0.1176	0.3462	0.25	0.6727	1	0.5	0.6316	1	0.5833	0.1026	0.825	0.6316	0.8182	0.8571	0.375	0.7931	0.8462	0.8889	0.6087	1	0.625	1	0.6154	0.8333	0.9286
chr1	1203782	1203782	+	3.61697e-26	1.70626e-25	0.2716	0.8	0.5	0.1667	0.0167	0.8824	0.7778	0.0769	0.2632	0.6667	0.72	0.3958	0.5	0.1017	0.9231	1	0.9792	0.25	0.8553	0.0588	0.2308	0.75	0.6364	0.9167	0.4	0.2632	0.8462	0.5306	0.0855	0.7778	0.1579	0.8485	0.4286	0.6667	0.7241	0.5385	0.7407	1	0.95	0.6875	0.5	0.7692	0.6167	1
chr1	1238987	1238987	+	9.33922e-14	1.90744e-13	0.2058	1	1	0.625	0.4118	1	1	0.3	0.3929	0.9655	0.7097	0.4667	0.8	0.3243	0.9231	1	0.7647	0.5574	0.9355	0.1587	0.6	0.3333	0.9231	0.9412	0.3846	0.6667	0.9655	0.75	0.7143	0.8182	0.2	1	1	1	0.871	0.3333	1	1	0.878	1	1	1	1	1
chr1	1240051	1240051	+	1.06087e-16	2.67106e-16	0.2226	0.875	0.75	0.4706	0.1111	0.6	0.84	0.4932	0.6667	1	0.587	0.2727	0.3077	0	0.8765	0.75	0.7383	0.1765	0.7805	0.32	0.425	1	0.6875	0.8235	0.4884	0.7419	0.6364	0.4706	0.1915	0.6316	0	0.9412	0.5833	0.871	0.7333	0.6111	0.7273	0.4667	0.75	0.9091	0.5882	0.8333	0.9375	1
chr1	1250961	1250961	+	1.01595e-36	9.18392e-36	0.2824	1	0.8824	0.4878	0.6364	1	0.6842	0.1129	0.16	0.8333	0.5102	0.1739	0.9167	0.0769	0.9412	1	0.9431	0.4884	0.95	0.3373	0.8983	0.6923	1	0.6667	0.5	0.5769	0.9429	0.2647	0.032	0.6441	0.3684	1	1	0.4118	0.9024	0.5349	0.913	1	1	0.9444	0.8	1	0.8947	1
chr1	1250977	1250977	+	1.44808e-29	8.47981e-29	0.2612	0.6842	0.6471	0.3415	0.6364	1	0.6053	0.1167	0.44	0.6667	0.7045	0.1798	0.8261	0.18	0.8515	1	0.8065	0.5287	0.8333	0.2824	0.6102	0.6923	0.9259	0.6897	0.6667	0.6538	0.6857	0.1515	0.032	0.661	0.4	0.9818	1	0.2581	0.9512	0.4419	0.8841	0.6667	0.8451	0.8333	1	0.8261	0.8947	0.9091
chr1	1277612	1277612	+	1.16501e-32	8.24561e-32	0.2351	0.9444	0.8846	0.8421	0.8333	1	0.7931	0.7209	0.7179	0.7778	0.7091	0.7975	0.9	0.5246	1	1	0.9672	0.4035	0.9722	0.5798	0.4957	0.641	0.9355	0.8333	0.6552	0.88	0.8039	0.6316	0.3333	0.7917	0.3333	1	0.6	1	0.9375	1	1	1	1	0.8667	1	1	1	1
chr1	1290806	1290806	+	3.9431e-23	1.52914e-22	0.2256	0.8889	0.4194	0.4318	0	0.6	0.8873	0.0385	0.1569	0.5714	0.5246	0.3562	0.617	0.0519	0.6047	0.8889	0.541	0.1698	0.4836	0.2897	0.197	0.3333	0.3111	0.5	0.2222	0.3793	0.8108	0.0976	0.0435	0.8	0.0233	0.6522	0.7143	0.6571	0.5854	0.7143	0.6552	0	0.5333	0.6111	0.32	0.2	0.7143	0.6667
chr1	1290827	1290827	+	1.48375e-32	1.04362e-31	0.2685	1	0.7097	0.75	1	0.7333	0.85	0.1538	0.6923	0.9167	0.7727	0.5769	0.9167	0.1452	0.9333	1	0.9535	0.3846	0.8571	0.6029	0.2821	0.75	0.9737	0.6923	0.8889	0.5789	0.8378	0.2439	0.1099	0.9333	0.3	1	1	1	1	0.8571	0.9474	0.2857	0.7273	1	0.7297	0.2	0.9412	1
chr1	1336616	1336616	+	1.47639e-17	3.94844e-17	0.2009	0.7619	1	0.5273	0.5625	0.76	0.7714	0.0294	0.5455	1	0.7931	0.42	0.7586	0.1111	0.9111	0.8621	0.7795	0.3008	0.8413	0.5806	0.3934	0.4444	1	0.84	0.617	0.5455	0.8636	0.4767	0.3125	0.8	0.7838	0.8761	0.9286	0.2727	0.8333	0.3571	0.8	0.75	0.9048	0.7857	1	0.5	0.9355	1
chr1	1436253	1436253	+	1.77604e-17	4.72317e-17	0.208	0.3529	0	0.3226	0.1481	0.1667	0.254	0.1176	0.1481	0	0.129	0.1224	0.1	0.1786	0.4348	0.3913	0.1818	0.1895	0.0706	0.0396	0.16	0.2162	0.6769	0.4545	0	0.2553	0.641	0.1026	0.0354	0.25	0.0286	0.5224	0.7143	0.3333	0.3913	0.375	0.1923	0.6154	0.3158	0.4545	0.4444	0.3846	0.4643	0.5714
chr1	1513803	1513803	+	4.77584e-36	4.14412e-35	0.2456	1	0.8148	0.8421	0.75	1	0.975	0.3509	0.8	0.6	0.875	0.1887	0.6923	0.9444	0.9804	0.9474	0.9846	0.4026	0.9516	0.2667	0.39	0.6429	0.8293	0.9231	0.8125	0.6471	1	0.4	0.7105	0.8846	0.1923	0.9759	1	1	1	0.9444	0.8333	1	1	0.963	0.9412	0.6	1	1
chr1	1513808	1513808	+	6.07653e-22	2.18051e-21	0.2218	1	0.8889	0.7368	0.625	1	0.9241	0.2807	0.8	0.6	0.9643	0.1132	0.6923	0.8125	0.9216	0.8158	0.9846	0.3896	0.9508	0.2414	0.3646	0.3571	0.8462	0.8235	0.8125	0.6471	0.9333	0.4	0.3684	0.8846	0.2308	0.9518	1	0.6296	0.92	0.9444	0.8333	1	0.8947	0.8182	0.6471	0.8	0.871	1
chr1	1539825	1539825	+	7.41323e-54	1.59836e-52	-0.4299	0	0.25	0.7333	0.8	0.2222	0.3333	0.56	0.9459	0	0.2857	0.8571	0.32	0.9677	0.0513	0.2308	0	0.6842	0.0263	0.6562	0.913	0.3333	0.125	0.3143	0.56	0.0727	0.4516	0.9474	0.9512	0.075	0.9565	0.1017	0.0909	0.2564	0	0	0	0.2	0.1538	0	0	0	0	0
chr1	1539829	1539829	+	4.51643e-34	3.48132e-33	-0.3621	0.25	0.25	0.8667	1	0	0.3889	0.6	0.9459	0	0.4762	0.8929	0.8	1	0.1013	0.4615	0.1951	0.7105	0.0263	0.798	1	0.3333	0.5	0.4286	0.56	0.2	0.4375	0.6842	0.9512	0.1	0.913	0.5424	0.0909	0.35	0	0.069	0	0	0.1538	0.3333	0	0	0.1667	0.08
chr1	1539834	1539834	+	4.93064e-45	7.04933e-44	-0.3968	0	0.25	0.8667	1	0	0.3333	0.56	0.9459	0	0.2857	0.8571	0.16	0.918	0	0	0.2439	0.6842	0.0263	0.5758	0.913	0.3333	0.4375	0.2571	0.48	0.0727	0.4375	0.6316	0.9024	0.3	1	0.125	0.1667	0.45	0	0.069	0	0	0	0	0	0	0	0.1429
chr1	1539919	1539919	+	6.07676e-99	4.89968e-97	-0.4872	0	0.0833	0.7143	0.8246	0.2222	0.0357	0.8378	0.8947	0.1538	0.22	0.7885	0.1333	0.9259	0	0	0.4167	0.7423	0.1017	0.4694	0.5897	0	0.4737	0.2632	0.4634	0.2083	0.15	0.7	0.8512	0.1304	0.9718	0	0.8333	0.0444	0.0435	0.0625	0	0.25	0.0392	0	0	0	0.0513	0
chr1	1539940	1539940	+	9.36666e-88	6.08938e-86	-0.4562	0.0588	0.3636	0.6667	0.7719	0.3333	0.2143	0.7534	0.9091	0.1852	0.08	0.8058	0.0889	0.9074	0	0	0.1944	0.7353	0	0.4062	0.5897	0.087	0	0.3333	0.4634	0.1224	0.0789	0.6667	0.8852	0.0435	1	0.1034	0.8333	0	0.0909	0	0	0.25	0	0	0	0.08	0	0
chr1	1539945	1539945	+	5.82801e-85	3.53835e-83	-0.4396	0	0.0833	0.4634	0.7719	0.2222	0.1071	0.6528	0.9091	0.1852	0.06	0.7864	0.0889	0.8899	0	0	0.1944	0.6946	0	0.4409	0.5897	0	0	0.2857	0.4146	0.1224	0.05	0.7143	0.8852	0	1	0	0.8333	0	0.0444	0	0.0328	0.25	0	0	0	0.04	0	0
chr1	1540576	1540576	+	3.47791e-94	2.56781e-92	-0.4414	0	0.4737	0.5349	0.8765	0.2	0.0806	0.0962	0.4692	0	0.0253	0.8859	0.3793	0.863	0	0	0.1449	0.7515	0.0741	0.6	0.7811	0	0	0.3182	0.6	0	0.0606	0.9577	0.9683	0.125	0.9881	0.0833	0.375	0	0	0.125	0	0.0333	0	0	0	0	0	0
chr1	1540581	1540581	+	1.63951e-115	1.67411e-113	-0.4719	0	0.4737	0.5814	0.8765	0.2	0.0806	0.0192	0.4692	0.4	0.0253	0.8859	0.3548	0.8356	0	0	0.1143	0.7305	0.0752	0.6276	0.7811	0	0	0.3636	0.55	0	0.0625	0.9444	0.9688	0	0.9524	0	0.375	0	0.0667	0.0303	0	0	0	0	0	0	0	0
chr1	1540587	1540587	+	2.14021e-111	2.08093e-109	-0.4486	0	0.4737	0.5349	0.7778	0.2	0.0968	0.0385	0.4538	0.4	0	0.8188	0.3548	0.7671	0	0.1111	0	0.7349	0.0741	0.6	0.7337	0	0	0.3256	0.3333	0	0	0.9167	0.9219	0	0.9286	0	0.375	0	0	0	0	0	0	0	0	0	0	0
chr1	1540600	1540600	+	8.8287e-116	9.04294e-114	-0.4698	0	0.4737	0.5814	0.8519	0.2	0.0806	0	0.3984	0.4	0	0.8322	0.3692	0.9034	0	0	0.1143	0.787	0.0741	0.6276	0.7337	0	0	0.2857	0.45	0	0.0588	0.9583	0.969	0	0.9425	0	0.375	0	0.0333	0	0	0	0	0	0	0	0	0
chr1	1540605	1540605	+	2.37026e-109	2.2484e-107	-0.4737	0	0.4737	0.5122	0.8765	0.3	0.129	0.06	0.4841	0	0.0256	0.8859	0.3333	0.9041	0	0.1111	0	0.8107	0.0735	0.6414	0.7337	0.0263	0.0435	0.2857	0.55	0	0.0606	0.9583	0.9844	0	0.9885	0	0.375	0	0.0333	0	0	0	0	0	0.1	0	0	0.1667
chr1	1540609	1540609	+	5.09487e-107	4.68179e-105	-0.4587	0	0.5	0.5	0.8765	0.2	0.0806	0.04	0.373	0.4	0.0253	0.8054	0.3636	0.875	0	0	0.1143	0.7619	0.0876	0.5862	0.6845	0	0	0.25	0.425	0.1111	0.1176	0.9583	0.9219	0	0.908	0	0.375	0	0	0	0	0	0	0	0	0	0	0
chr1	1540614	1540614	+	8.67519e-97	6.74394e-95	-0.4763	0	0.4737	0.5	0.8904	0.2	0.0952	0.08	0.5089	0.2727	0	0.8613	0.3684	0.873	0	0	0.0357	0.8113	0.0614	0.6364	0.7673	0	0.0488	0.25	0.3421	0	0	0.9577	0.9565	0	0.8718	0	0.6	0	0	0	0	0	0	0	0	0	0	0
chr1	1540619	1540619	+	7.9074e-91	5.48018e-89	-0.451	0	0.4737	0.425	0.7671	0.2	0.0962	0	0.3661	0.2727	0	0.8478	0.3818	0.832	0	0.2222	0	0.7799	0.0614	0.6116	0.6478	0	0.0488	0.25	0.425	0	0.0588	0.9	0.9649	0	0.8205	0	0.4	0	0	0	0	0	0	0	0	0	0	0
chr1	1540624	1540624	+	1.5306e-94	1.13706e-92	-0.4758	0	0.3684	0.5	0.8904	0.2	0.0952	0.0612	0.6486	0	0.0299	0.8261	0.4182	0.8571	0	0	0	0.805	0.0708	0.6612	0.7862	0	0.0488	0.2439	0.3846	0	0	0.9296	0.9298	0	0.8205	0	0.6	0	0	0.0303	0	0	0	0	0	0	0	0
chr1	1540800	1540800	+	4.25961e-38	4.16613e-37	-0.3385	0	0.1429	0.475	1	0	0	0.1395	0	0.1667	0	0.9677	0.2222	0.8696	0	0	0	0.726	0	0.625	0.55	0	0	0.12	0.2	0	0.1111	0.5484	0.8704	0.0294	0.931	0	0.1429	0	0	0	0.0435	0	0	0	0	0	0	0
chr1	1540806	1540806	+	6.05935e-70	2.45932e-68	-0.3955	0	0.1429	0.65	0.8571	0.1429	0.3333	0.3256	0	0.1667	0.087	0.9672	0.4167	0.9333	0.0233	0.125	0.0889	0.7447	0	0.75	0.7368	0.3043	0.1351	0.12	0.2	0	0.3333	0.5161	1	0.2029	0.8966	0.0857	0.2143	0	0.1111	0	0.1111	0.1	0	0.0667	0	0	0.027	0
chr1	1540808	1540808	+	5.25921e-61	1.52542e-59	-0.3539	0	0	0.45	0.8571	0	0	0.186	0	0.1667	0	0.9677	0.4167	0.9556	0.0233	0	0	0.7163	0.0851	0.75	0.6316	0	0.027	0.12	0.2667	0	0.3333	0.4839	0.9813	0.058	0.931	0	0.5	0	0.0556	0	0.0222	0	0	0	0.1111	0	0	0
chr1	1540813	1540813	+	1.32258e-74	6.18636e-73	-0.3956	0	0.1429	0.65	0.8571	0.1429	0	0.2791	0	0.3333	0.1739	1	0.5	0.9556	0.0233	0	0.0667	0.766	0.0851	0.7188	0.6316	0	0.1351	0.12	0.3333	0	0.2222	0.4839	0.9048	0.087	0.931	0	0.1429	0	0.0556	0	0.0222	0	0	0	0	0	0	0
chr1	1552429	1552429	+	1.21959e-25	5.55239e-25	0.2451	0.6	0.6429	0.6471	0.8438	0.5333	0.6471	0.125	0.1935	0.3143	0.6667	0.2542	0.7778	0.175	0.8	0.9286	0.8	0.4231	0.92	0.375	0.3056	0.8205	0.5	0.7917	0.8333	0.4444	0.7872	0.9024	0.1348	0.6333	0.0698	0.9559	0.7826	0.75	0.8788	0.9412	0.9167	0.8182	1	0.5909	0.3333	0.6923	0.8462	0.7273
chr1	1579488	1579488	+	9.03654e-38	8.66266e-37	0.3223	0.3871	1	0.619	0.3077	1	0.6176	0.1556	0.5	0.8571	0.7407	0.4884	0.7333	0.1379	0.8125	0.8095	0.7374	0.3333	0.4643	0.2151	0.2308	0.6471	0.6757	0.5714	1	0.6744	0.3889	0.575	0.1429	0.7536	0.2	0.7176	1	1	0.8788	0.8667	0.8621	1	0.7059	1	0.5	1	0.6667	1
chr1	1629448	1629448	+	5.6333e-20	1.77595e-19	-0.2104	0	0.3793	0.4898	0.7857	0.3714	0.1579	0.9322	0.5882	0.2	0.3939	0.9318	0	0.8511	0.0952	0	0.1176	0.3874	0.3077	0.6944	0.7105	0.8	0	0.1905	0.5455	0.625	0.0571	0.6	0.9596	0.5882	0.8551	0.0206	0.9091	0.125	0.0526	0.16	0.1613	0.375	0.1212	0.2	0.9355	0.5814	0.6667	0.5385
chr1	1629463	1629463	+	2.4918e-19	7.52019e-19	-0.2332	0	0.3793	0.4898	0.9091	0	0.2105	0.7931	0.6792	0.2	0.3333	0.8429	0	0.8667	0.0312	0	0.1231	0.383	0.3659	0.5636	0.7705	0.7857	0	0.1176	0.5	0.6579	0.1714	0.4571	0.8406	0.4545	0.9149	0.0556	0.875	0	0.1579	0	0.2	0.375	0.1132	0.3333	0.6667	0.5556	0.4286	0.5556
chr1	1630786	1630786	+	1.42693e-30	8.87231e-30	-0.2472	0.0698	0.2222	0.4255	1	0.1429	0.0741	0.9385	0.5	0.2	0.4643	0.8478	0.1471	0.94	0.0889	0	0	0.6918	0.065	0.5333	0.5802	0.3294	0.0732	0.2889	0.3125	0.3158	0.0968	0.4	0.9868	0	0.9634	0	0.2667	0.0667	0.1379	0	0	0.3571	0.4091	0.4211	0.4211	0.6667	0.3	0.4
chr1	1630788	1630788	+	1.16134e-32	8.22054e-32	-0.2534	0.1395	0.1111	0.4255	0.8125	0.2857	0.1296	0.7385	0.3571	0.2	0.4107	0.8696	0.1389	0.94	0.0889	0	0.05	0.726	0.0645	0.5583	0.7037	0.2353	0	0.2444	0.25	0.3158	0.0312	0.3692	0.9338	0.0659	1	0.0976	0.4	0	0.069	0.125	0.0385	0.2857	0.5909	0.3684	0.4211	0.5833	0.1017	0
chr1	1630794	1630794	+	6.47075e-23	2.47497e-22	-0.2321	0.2093	0.4444	0.4255	0.92	0.2857	0.0988	0.8769	0.5152	0.2727	0.2917	0.8551	0.0938	0.8875	0.0411	0.5	0.0278	0.6504	0.1101	0.5556	0.5147	0.2113	0	0.2444	0.25	0.3333	0.0312	0.4308	0.9597	0.1831	1	0.029	0.4545	0.1905	0.1379	0	0.0444	0.3	0.4857	0.3226	0.7692	0.5263	0.2083	0.375
chr1	1630805	1630805	+	1.65e-15	3.82025e-15	-0.2182	0.1905	0.4444	0.4348	1	0.3333	0.5385	0.8462	0.6	0.4286	0.45	0.7391	0.25	0.8793	0.1509	0	0.1875	0.6633	0.383	0.6216	0.6727	0.5	0.0727	0.2381	0.375	0.4545	0.0625	0.4921	0.9167	0.1569	1	0.1818	0.7143	0.3333	0.2105	0	0.1053	0.5	0.5714	0.3	0.75	0.7143	0.4444	0.5556
chr1	1631406	1631406	+	2.20816e-28	1.19806e-27	-0.2487	0.1875	0	0.4286	0.8909	0.0588	0.069	0.64	0.3088	0	0.1	0.8472	0.2222	0.9417	0.0116	0.1053	0.0385	0.3852	0.0235	0.2754	0.8478	0.1566	0.2381	0.1333	0.125	0.0645	0	0.7222	0.9615	0	0.9231	0	0.4848	0	0.1724	0	0.0741	0.2353	0.082	0.28	0.1818	0.6	0.4074	0
chr1	1631415	1631415	+	3.53702e-42	4.34312e-41	-0.2747	0	0	0.4286	0.7818	0.1143	0	0.5333	0.1471	0	0	0.7361	0.3333	0.9029	0	0.1053	0	0.3197	0	0.3857	0.8261	0.0482	0.1905	0.2759	0.1	0	0	0.5	0.9038	0	0.6308	0	0.3636	0	0.0345	0	0	0	0.0308	0.3571	0.0741	0	0.1605	0
chr1	1693935	1693935	+	1.0643e-20	3.52023e-20	0.2065	0.8049	0.5	0.5926	0.1515	0.625	0.6567	0.1287	0.2947	0.15	0.4894	0.2105	0.3415	0.1778	0.6167	0.7234	0.6566	0.1905	0.5503	0.1707	0.0485	0.5647	0.7568	0.3182	0.4394	0.4211	0.5714	0.2131	0.0976	0.6962	0	0.6706	0.6765	0.3913	0.6212	0.7447	0.6197	0.8889	0.9412	0.4286	0.6667	0.4828	0.6296	0.5455
chr1	1693964	1693964	+	2.44963e-52	4.95974e-51	0.3153	0.7391	0.7609	0.6514	0.4921	0.75	0.6232	0.25	0.3085	0.35	0.625	0.3265	0.7317	0.0426	0.7	0.9792	0.6869	0.2614	0.7632	0.2375	0.2596	0.7229	0.5949	0.36	0.6364	0.7692	0.6082	0.3281	0.093	0.8095	0	0.908	0.9143	0.7143	0.8986	0.8298	0.9306	1	0.8333	0.7193	0.5833	0.9394	0.725	1
chr1	1726154	1726154	+	1.06523e-34	8.51829e-34	0.2027	0.6486	0.7	0.8571	0.5205	0.6337	0.775	0.4444	0.5909	0.4125	0.6136	0.4674	0.7725	0.4654	0.6774	0.6486	0.9091	0.4881	0.7455	0.5462	0.3665	0.7606	0.6	0.5	0.5556	0.5333	0.6667	0.5517	0.3108	0.7353	0.3052	0.7727	0.7234	0.8	0.8	0.4	0.807	0.5125	0.7843	0.7821	0.7386	0.8356	0.6038	0.7424
chr1	1927979	1927979	+	3.38613e-21	1.15804e-20	0.2324	1	0.931	0.8039	0.3514	0.875	0.6296	0.4146	0.8333	0.85	0.8571	0.2459	0.9333	0.2381	0.9375	0.8333	0.9785	0.3429	0.6071	0.6	0.5412	0.8696	1	0.8125	0.6923	0.8077	0.6833	0.5349	0.1852	0.6604	0	0.8421	1	0.8929	0.8214	0.8372	0.8125	1	1	1	1	1	0.7	1
chr1	1928750	1928750	+	1.39899e-26	6.77182e-26	0.2502	0.9286	0.8	0.9423	0.5909	0.6667	0.6364	0.5833	0.4286	0.8286	0.6364	0.4737	0.9545	0.383	0.9651	0.5	0.9286	0.1667	0.7089	0.3818	0.5312	0.7188	0.5965	0.96	0.5882	0.75	0.9167	0.6316	0.0602	0.8696	0.0122	0.9726	0.85	1	0.8723	0.8043	0.7805	0.6923	0.8571	0.6286	1	0.4545	0.8298	1
chr1	1928757	1928757	+	6.67423e-19	1.95545e-18	0.2032	0.9286	0.8	0.8846	1	1	1	0.8182	0.8571	1	0.9333	0.619	1	0.5714	0.9032	1	0.8	0.3659	0.7097	0.4091	0.8	1	1	0.8684	0.75	0.6667	1	0.8947	0.0339	1	0.058	0.9259	1	1	0.9149	1	1	0.8462	0.95	1	0.6667	0.4545	0.5	1
chr1	1940894	1940894	+	1.24159e-21	4.36842e-21	0.2087	1	0.9231	0.7143	0.9583	0.92	0.7586	0.64	0.2558	0.8621	0.75	0.3846	0.814	0.1176	0.9706	0.8333	0.9211	0.1235	0.8862	0.5882	0.8384	0.76	0.5882	0.871	0.6875	0.625	0.8	0.4828	0.5882	0.9091	0	0.9344	0.8667	0.7143	0.96	1	0.84	0.8125	0.9024	1	0.8571	1	1	0.9412
chr1	1940928	1940928	+	1.58848e-25	7.18314e-25	0.2598	0.9231	0.7692	0.8857	0.6	0.84	0.6744	0.549	0.2558	0.36	0.7059	0.3684	0.6842	0.0556	0.9403	1	0.5638	0.1013	0.8952	0.6386	0.2041	0.72	0.7143	0.7097	0.5938	0.5333	0.9	0.2333	0.4118	0.9655	0	1	0.7333	0.6154	0.96	0.7586	0.6087	1	0.8537	0.6	0.5517	0.9	1	1
chr1	1941960	1941960	+	4.26198e-32	2.91765e-31	0.2025	1	0.6364	0.8095	0.7255	0.8519	0.9821	0.381	0.9286	0.75	0.8974	0.3012	0.9643	0.8305	1	1	0.9412	0.2632	0.9107	0.3043	0.5618	1	0.9844	0.8947	0.8	0.9024	0.9048	0.5	0.1795	0.9494	0.6471	0.9158	1	0.871	0.9487	0.9322	0.9487	1	1	0.8723	0.8	0.8889	0.9104	0.8571
chr1	1941967	1941967	+	1.18131e-37	1.1251e-36	0.2024	0.68	0.6364	1	1	0.875	0.8571	0.5238	0.7857	1	0.9487	0.3373	0.8929	0.9138	0.9032	1	0.9216	0.2982	0.9286	0.4222	0.6444	1	0.8906	0.931	0.85	0.7872	1	0.6	0.3846	1	0.6471	0.9895	1	0.8667	1	1	0.9487	1	0.9512	0.8723	0.9333	0.8571	0.9403	0.9211
chr1	1943534	1943534	+	2.20591e-27	1.1248e-26	0.2323	1	0.7778	0.7632	0.4688	1	0.8077	0	0.5676	0.9231	0.8095	0.5143	1	0.0465	0.8667	1	0.7358	0.52	0.9278	0.4103	0.7736	1	0.7551	0.8235	0.7778	0.6944	0.9348	0.6552	0.0909	0.9104	1	1	0.6667	1	0.9706	0.9231	1	0.875	0.9231	0.9649	0.8462	1	0.9167	0.9
chr1	2004896	2004896	+	1.31372e-28	7.23728e-28	0.2196	0.9167	0.8571	0.8732	0.9851	0.9231	0.8082	0.1724	0.4565	0.7	0.7805	0.5172	0.8947	0.1837	0.971	0.8889	0.9474	0.3158	0.9318	0.2821	0.4416	0.9259	0.9412	0.75	0.6234	0.6667	0.8272	0.2174	0.0563	0.8148	0.0455	0.9091	0.8065	0.8286	0.9114	0.8448	0.9574	0.7241	0.8036	0.9483	0.9474	0.8095	0.9	0.5455
chr1	2004909	2004909	+	4.26098e-38	4.16716e-37	0.2161	0.95	0.8571	0.9306	0.8406	0.9615	1	0.4	0.3696	0.7241	0.9474	0.7412	0.8056	0.26	0.9853	0.9444	0.9583	0.3333	0.9773	0.3457	0.9268	0.9643	0.9412	0.8462	0.6835	0.6753	0.954	0.5217	0.0845	0.9615	0.2927	0.9091	1	0.9718	0.9367	1	1	0.7419	0.9655	0.9655	0.95	0.9524	0.8293	0.8182
chr1	2004939	2004939	+	3.84385e-32	2.63838e-31	0.26	0.8966	0.7857	0.7286	0.4118	0.8846	0.9452	0.0667	0.413	0.4483	0.5758	0.25	0.6364	0.2273	0.6812	0.7778	0.8125	0.2338	0.75	0.1538	0.494	0.6842	0.9333	0.8	0.5625	0.5789	0.8295	0.3478	0.08	0.5849	0.0455	0.8	0.875	0.7097	0.7089	0.7705	0.8	0.7778	0.8571	0.9636	0.8095	1	0.5152	0.6
chr1	2017883	2017883	+	2.36221e-18	6.66698e-18	0.2088	0.7692	0.7241	0.4545	0.8	1	0.8519	0.6774	0.3889	0.4286	0.5405	0.5176	0.9444	0.2051	0.8333	0.6667	0.3778	0.24	0.7917	0.398	0.6	0.6774	0.6	0.6	0.4615	0.7778	1	0.551	0.1489	0.9583	0.5593	0.9785	0.5455	0.7895	0.7647	0.7273	0.7895	1	0.8095	0.6042	0.6538	1	0.6818	0
chr1	2017961	2017961	+	2.54098e-43	3.311e-42	0.314	0.913	0.625	0.8286	1	0.7059	0.7857	0.3667	0.7857	0.6667	0.9231	0.5385	0.9545	0.0769	0.8958	1	0.375	0.1944	0.9787	0.6275	0.8182	0.6944	0.8537	0.84	0.5333	0.7619	0.7895	0.9535	0.1587	0.8421	0.4074	1	1	0.8947	0.9535	0.8537	1	1	0.96	0.9062	1	0.8333	1	0.7222
chr1	2030145	2030145	+	1.07783e-30	6.75379e-30	0.2091	0.963	0.8929	0.766	0.6709	0.8333	0.8219	0.8824	0.9667	0.963	0.9778	0.5429	0.9375	0.4872	0.9216	0.9	0.9836	0.3265	0.856	0.6731	0.6915	1	0.4366	0.7551	0.7826	1	0.7727	0.9412	0.3148	0.9615	0.2105	1	1	0.8889	0.8889	1	0.913	1	1	0.9592	0.9286	0.8667	1	0.7
chr1	2030632	2030632	+	4.0677e-22	1.47819e-21	0.2152	0.9118	0.9545	0.8462	0.9286	0.9167	0.5769	0.4186	0.4643	1	0.8462	0.2951	1	0.2564	0.9844	1	1	0.2525	0.9265	0.2333	0.8462	0.7115	0.2667	0.6818	0.6047	0.6818	0.75	0.8293	0.375	0.7727	0.0513	0.942	0.75	1	0.8333	1	0.9032	0.5714	0.6667	0.9032	0.75	0.8889	1	1
chr1	2234104	2234104	+	9.29963e-20	2.89066e-19	-0.2166	0.2	0.1818	0.5122	0.9394	0	0.5116	0.8125	0.6667	0.8409	0.2333	0.92	0.25	1	0.0435	0	0.0179	0.7479	0.0213	0.9231	0.5275	0.4516	0.0976	0.1111	0.0769	0.1636	0.3696	0.3182	0.8676	0.1111	0.96	0.1519	0.5556	1	0	0.4167	0.1714	0.129	0.4	0.1579	0.4167	0	0.2353	0.0556
chr1	2317823	2317823	+	1.1897e-28	6.57679e-28	0.2199	1	0.8	1	0.9333	0.7857	0.7174	0.1961	0.6327	1	0.9241	0.56	0.8	0.5	0.96	1	0.9078	0.322	0.9672	0.5395	0.46	0.9	0.963	0.8551	0.625	0.6727	0.75	0.96	0.4898	0.8276	0.0952	0.92	1	0.6923	0.9459	0.9111	0.7619	0.8333	1	0.92	1	0.6667	1	1
chr1	2320162	2320162	+	1.51373e-21	5.29425e-21	0.2063	1	1	0.8431	0.6098	0.9091	0.9175	0.1	0.5	0.3333	0.9362	0.5918	0.7857	0.4333	0.9375	1	0.7636	0.2368	0.9604	0.5957	0.6909	0.9394	0.7727	0.7872	0.8077	0.6522	0.9231	0.6944	0.25	0.9655	0.1538	0.9643	1	0.75	0.7778	0.55	1	0.8095	0.9512	0.9565	0.8	1	1	1
chr1	2339035	2339035	+	1.74996e-17	4.65634e-17	0.2348	1	0.5	0.5455	0.1739	0.8667	0.6364	0.6833	0.3871	1	0.8421	0.5484	0.8421	0	1	0.7778	0.3818	0.2982	0.7778	0.5192	0.2692	0.8095	0.4762	0.8125	0.6364	0.4545	0.2667	0.75	0.5469	0.4211	0	0.75	0.75	0.7778	0.6471	0.7333	0.619	0.625	0.8571	0.6818	1	0.7	0.875	0.6667
chr1	2356595	2356595	+	2.21767e-22	8.19633e-22	0.2014	1	0.6667	0.75	0.9512	0.8519	0.9091	0.675	0.7031	1	1	0.3968	0.88	0	1	1	0.9474	0.4198	0.9406	0.6395	0.5556	1	1	0.7143	0.8095	0.9512	1	0.9048	0.2462	1	0.04	0.9189	0.9	1	1	0.7368	0.8947	1	1	0.931	1	1	0.875	1
chr1	2382516	2382516	+	4.8304e-26	2.25718e-25	0.215	0.75	0.8462	0.8269	0.6667	1	0.5714	0.0682	0.3636	0.6923	0.6667	0.6066	0.875	0.0741	0.9167	0.931	0.9778	0.6824	0.9149	0.725	0.7317	0.8919	1	0.68	0.6	0.8519	0.8571	0.7358	0.5938	0.8161	0.0909	0.9403	1	1	0.973	0.88	1	0.8333	1	1	1	0.8788	0.8824	1
chr1	2428666	2428666	+	6.47554e-25	2.81874e-24	0.2579	1	1	0.6667	0.0513	0.9259	0.9565	0	0.5362	1	0.75	0.1053	0.8537	0	0.9167	1	0.9434	0.3023	0.8305	0.1194	0.1667	0.5938	0.9091	0.913	0.76	0.4375	0.7778	0.2353	0.0566	0.5667	0	0.9355	0.8947	0.2	1	0.8667	0.8333	1	1	0.8723	1	0.9091	0.7692	1
chr1	2443410	2443410	+	1.11194e-46	1.72759e-45	-0.2423	0	0	0.2826	0.8361	0.1053	0.2114	0.7193	0.3214	0	0.3235	0.8701	0.0556	0.3158	0.0137	0	0.0187	0.1842	0.0202	0.36	0.1684	0.1379	0.129	0.1515	0.1351	0.1455	0.093	0.0656	0.9706	0	0	0	0	0	0.0256	0	0.0635	0	0	0.0556	0	0	0	0
chr1	2443527	2443527	+	1.01164e-38	1.02727e-37	-0.2578	0	0.2353	0.2727	0.625	0.4	0.0213	0.9423	0.6	0	0.2174	0.9027	0.4815	0.4211	0	0.2222	0.0513	0.1538	0	0.5778	0.16	0.1333	0.0909	0.1364	0.04	0.2553	0.0465	0.0952	0.93	0.2	0.0769	0.0227	0.375	0	0	0	0	0	0	0.3333	0	0	0	0
chr1	2443535	2443535	+	1.70565e-32	1.19474e-31	-0.2217	0	0.2353	0.1579	0.4103	0.5	0.0851	0.5962	0.35	0	0.2174	0.8938	0.5185	0.2679	0	0.1111	0.0256	0.1473	0	0.6316	0.1224	0.1333	0.0909	0.0909	0.08	0.0833	0.1818	0	0.9192	0.2	0	0	0.375	0	0	0	0	0	0	0.3243	0	0	0	0
chr1	2443551	2443551	+	2.58141e-41	3.03257e-40	-0.2852	0	0.125	0.2281	0.6053	0.5	0.0851	1	0.7	0	0.2174	0.9115	0.5385	0.8545	0	0.1111	0	0.2443	0	0.5952	0.64	0.1333	0.0909	0.0909	0.0417	0.1818	0.0455	0.1	0.8469	0.2	0.3077	0.0682	0.375	0	0	0	0	0	0	0.4146	0	0	0	0
chr1	2800270	2800270	+	1.24062e-44	1.73196e-43	0.2411	0.7826	0.871	0.5405	0.8621	1	0.8936	0.6897	0.6111	0.8	1	0.4018	0.8571	0.4255	0.9455	1	1	0.3203	0.933	0.4091	0.225	1	0.963	1	0.95	0.7586	1	0.3469	0.2791	0.982	0.0256	1	1	0.8421	1	0.9231	0.88	0.8824	0.8947	0.7938	0.9	1	0.95	1
chr1	2800272	2800272	+	2.24425e-48	3.76604e-47	0.2432	0.6957	0.9355	0.5946	0.8276	0.9375	0.9565	0.7931	0.8704	1	1	0.4732	0.8889	0.4681	0.8727	0.75	1	0.3101	0.9454	0.3864	0.125	0.7667	0.8519	0.9231	1	0.7586	1	0.551	0.3023	0.9821	0.0253	1	0.8049	1	1	1	0.96	0.8824	0.9474	0.8571	0.9	1	0.9661	1
chr1	2800286	2800286	+	5.61479e-48	9.26569e-47	0.2645	0.9091	0.9355	0.5946	0.8276	0.7333	0.837	0.5	0.7544	1	0.8387	0.3364	0.8649	0.3617	0.9455	0.9	0.9286	0.3125	0.8743	0.4651	0.225	0.9	0.9259	0.9231	0.95	0.5965	0.9184	0.4468	0.186	0.9636	0.025	0.95	1	1	1	1	0.96	1	1	0.7209	0.8	1	0.9	0.8462
chr1	2802602	2802602	+	2.50248e-43	3.26245e-42	0.3115	0.7895	0.75	0.8667	0.2025	0.7778	0.9322	0.1587	0.4364	1	0.5385	0.1212	0.75	0.2533	0.9535	1	0.9032	0.2824	0.8852	0.3482	0.3564	0.6364	1	1	0.8462	0.6545	1	0.3016	0.1481	0.7917	0.06	0.8788	0.9722	0.8571	0.9245	0.7619	0.746	0.9231	0.9	0.814	0.7	0.9091	0.9535	0.9444
chr1	2803115	2803115	+	9.68169e-33	6.88966e-32	0.239	1	0.9394	0.8857	0.5455	1	0.8298	0.6538	0.814	0.4737	0.96	0.6226	1	0.4902	0.8095	1	0.8214	0.3958	1	0.5194	0.2692	0.9286	0.9189	0.7895	0.8333	0.7222	1	0.4444	0.122	0.8333	0	0.8333	0.8333	1	1	0.9375	0.96	0.8824	1	0.8947	0.8462	0.6	0.8222	1
chr1	2803129	2803129	+	2.87443e-35	2.37366e-34	0.2642	1	0.9375	0.8857	0.303	0.7143	0.617	0.8491	0.8837	1	0.88	0.3617	0.7647	0.2308	1	1	0.9286	0.2688	0.9412	0.3438	0.3269	0.7895	0.8378	0.6842	0.6111	0.6111	0.9143	0.3962	0.122	0.8333	0	0.8636	1	0.8235	0.9661	0.875	0.8958	0.8824	0.925	0.9474	0.2308	0.6	0.7826	1
chr1	2806112	2806112	+	8.5888e-24	3.47517e-23	0.2727	1	0.8462	0.9375	0.8333	1	0.5532	0.1607	0.1765	1	0.9048	0.1765	0.7647	0.04	0.9692	0.913	0.8696	0.25	0.9362	0.2329	0.2778	0.8378	0.8571	0.76	0.5323	0.725	0.6667	0.28	0.0741	0.56	0.0286	0.8723	0.8333	0.52	0.8824	1	0.92	1	0.6842	0.84	0.9167	0.7	0.8222	0.7778
chr1	2808459	2808459	+	1.37311e-37	1.30289e-36	0.3187	1	0.913	0.7778	0.7308	1	0.8367	0.0789	0.375	0.75	0.8588	0.0417	0.9149	0.2708	0.8592	0.7778	0.9216	0.1495	0.898	0.28	0.2	0.8462	0.5333	0.9167	0.6667	0.5443	0.9231	0.5294	0.0192	0.6667	0	1	1	0.8889	0.7931	0.7619	0.9259	0.8462	0.8947	0.7273	0.9	0.75	0.8182	1
chr1	2829055	2829055	+	5.22222e-28	2.76972e-27	0.2612	1	0.8125	0.7805	0.4737	0.8333	0.9293	0.2059	0.7188	0.5	0.9048	0.1053	1	0.0706	0.9167	0.9167	1	0.1649	0.9281	0.4576	0.3478	1	0.9756	0.7143	0.7222	0.375	0.7143	0.3265	0.0526	0.9091	0	0.7368	0.9333	0.5349	0.9286	1	0.9167	1	0.9286	1	0.9091	0.75	0.8214	1
chr1	2829187	2829187	+	4.28723e-43	5.52869e-42	0.298	0.8667	0.7333	0.6667	0.8182	0.9231	0.8049	0.3529	0.5	1	0.9623	0.1163	0.95	0.1509	0.7895	1	1	0.3625	0.9658	0.3404	0.24	0.9149	0.8644	0.7778	0.7931	0.619	0.95	0.5333	0.1346	0.9348	0	1	0.9167	1	1	0.95	0.8222	1	0.92	0.9787	0.875	0.8333	0.9706	0.8333
chr1	2829189	2829189	+	1.93751e-29	1.12567e-28	0.2787	0.7333	0.7333	0.6667	0.5455	0.7692	0.8049	0.2941	0.3214	1	0.9074	0.1395	0.75	0.0196	0.8947	1	0.907	0.2875	0.9316	0.2708	0.2	0.7209	0.7759	0.7778	0.5862	0.6613	0.85	0.4222	0.1346	0.1739	0	0.7705	0.6944	0.931	1	0.9	0.7447	0.8182	0.7083	0.9574	0.875	0.5	1	0.6667
chr1	2834909	2834909	+	1.8146e-20	5.90965e-20	0.2185	0.8182	0.4444	0.8421	0.9375	1	0.913	0.9077	0.4688	1	0.7586	0.4483	0.8974	0.6	0.6286	1	0.38	0.175	0.8052	0.4262	0.2903	0.9167	0.878	0.8621	0.597	0.9524	1	0.5897	0.4333	0.8788	0	0.95	0.4	1	0.5714	0.9643	0.5217	1	1	0.7273	0.9091	1	0.8519	0.6429
chr1	2834914	2834914	+	3.25474e-18	9.10228e-18	0.2221	0.5455	0.3333	0.7368	1	1	1	0.8308	0.2812	1	0.8276	0.3793	0.7949	0.4	0.5429	0.6	0.22	0.125	0.7436	0.3607	0.3548	0.6667	0.8049	0.7586	0.5821	0.7447	0.7674	0.45	0.3333	0.4848	0	0.7	1	1	0.2143	0.9286	0.4348	1	1	0.5455	1	0.8571	0.7037	0.55
chr1	2834927	2834927	+	9.38647e-20	2.91656e-19	0.2256	0.8182	0.4444	0.8421	1	1	0.6957	0.6923	0.3607	1	0.6897	0.3448	0.9512	0.5	0.6857	0.5333	0.26	0.1	0.8205	0.459	0.3226	0.9167	0.878	0.6897	0.7313	0.5833	0.9535	0.6	0.4333	0.5	0	0.85	1	0.9333	0.7143	0.9286	0.6667	1	0.8824	0.6364	1	0.8571	0.9259	0.6
chr1	2857811	2857811	+	3.13281e-32	2.16008e-31	0.2712	1	0.8571	0.6923	0.597	0.7742	0.8889	0.3171	0.6667	0.9091	1	0.2051	1	0.0303	1	1	1	0.4667	0.956	0.4884	0.4483	0.2857	0.8537	0.8824	0.7778	0.5385	0.7727	0.35	0.0882	0.6567	0	0.875	1	1	1	0.875	0.9444	0.625	0.8077	0.7879	0.9	0.8333	1	1
chr1	2860937	2860937	+	4.15007e-27	2.07704e-26	0.2453	0.9	0.75	0.7941	1	0.3333	0.9756	1	0.5135	0.8462	0.9524	0.4062	1	0.5775	1	1	0.88	0.2099	0.9394	0.5773	0.6842	0.9118	0.8947	0.8333	0.9149	1	0.7879	0.5294	0	0.9615	0.0769	0.9286	1	1	0.9091	0.8947	0.9412	1	1	1	1	0.8	0.9091	0.8333
chr1	2860940	2860940	+	4.22624e-15	9.49856e-15	0.2043	0.9	0.5	0.7143	1	0.3333	0.9747	0.9375	0.6216	0.9231	0.8571	0.4062	0.9	0.4571	1	1	0.8	0.1358	0.7374	0.4742	0.5789	0.9706	0.8947	0.5	0.9149	1	0.7879	0.5294	0	1	0.0385	0.7857	1	0.7778	0.8788	1	0.7647	1	0.6429	0.8857	1	0.8	0.9355	0.7273
chr1	2868375	2868375	+	2.1416e-32	1.49071e-31	0.2715	1	0.8519	0.8723	0.6364	1	0.6667	0.1205	0.3421	0.7273	0.5741	0.4583	0.75	0.1795	0.9355	0.8667	0.9231	0.3019	0.8431	0.4167	0.1304	0.8636	0.6279	0.575	0.6	0.4706	0.8462	0.4912	0.1268	0.9636	0.0476	0.9545	0.25	0.7619	0.8936	0.8222	0.925	0.7778	0.8824	0.7959	0.6522	0.8889	0.8125	0.85
chr1	2868379	2868379	+	6.79376e-32	4.59283e-31	0.2779	0.5	0.7037	0.4894	0.1818	0.8333	0.6667	0.0482	0.375	1	0.3909	0.3125	0.5833	0.1667	0.8387	1	0.8974	0.2593	0.7843	0.3333	0.2464	0.3636	0.4419	0.65	0.6129	0.4706	0.8923	0.3929	0.1268	0.9273	0	0.764	0.25	0.4762	0.8511	0.8444	0.825	0.7778	0.9412	0.8462	0.4783	0.8889	0.8889	0.8
chr1	2875359	2875359	+	2.40421e-22	8.86757e-22	0.2343	0.9167	0.76	0.7358	1	0.7778	0.9375	0.2174	0.3721	0.9474	0.8571	0.1333	0.7143	0	0.9615	1	0.9149	0.0941	0.92	0.2368	0.313	0.875	0.7826	0.9474	0.871	0.8772	0.6364	0.4878	0.2941	0.875	0.0526	0.9556	1	0.6	0.878	0.84	0.8889	0.8571	0.7037	0.8889	0.9286	0.9091	1	0.7273
chr1	2875369	2875369	+	2.48742e-24	1.04435e-23	0.2368	1	0.76	0.8148	1	0.8889	1	0.28	0.5	0.9474	0.9524	0.1	0.4286	0.0417	0.963	1	1	0.0941	0.94	0.2368	0.359	0.9167	0.6957	0.8947	0.9032	0.9298	0.9091	0.3902	0.3725	0.7917	0	1	0.875	0.8	1	0.6	0.7222	0.8667	1	0.9444	0.9286	0.9091	1	1
chr1	2875403	2875403	+	6.51224e-16	1.55157e-15	0.2136	0.8696	0.7037	0.3396	0.3333	0.8333	0.8125	0.2083	0.3182	0.9474	0.619	0.2333	0.4286	0	0.9286	0.2857	0.7849	0.0233	0.88	0.0789	0.2185	0.6098	0.55	0.8421	0.3793	0.6441	0.5	0.4545	0.1132	0.625	0	0.6667	0.75	0	0.9024	0.32	0.7222	0.875	0.7037	0.8333	0.9259	0.6667	1	0.4167
chr1	2875454	2875454	+	2.01828e-23	7.97426e-23	0.2774	1	0.8462	0.6735	0.3939	1	0.7255	0.4783	0.322	0.6774	0.9677	0.2449	1	0.2286	0.9535	1	0.973	0.1481	0.9538	0.2143	0.3736	0.3913	1	0.9474	0.6071	0.7381	1	0.4186	0.55	1	0.0333	0.9538	1	0.4	0.7179	0.8261	0.92	1	1	0.913	0.6667	1	1	1
chr1	2878811	2878811	+	1.79126e-22	6.65888e-22	0.2305	0.8824	0.7895	0.75	0.5932	0.9333	0.9808	0.3421	0.4706	0.9231	0.9024	0.3226	1	0.1154	0.9545	1	0.9123	0.3119	0.9074	0.5974	0.1481	0.8056	0.9	0.8333	0.913	0.5882	0.9048	0.4615	0.1481	0.9091	0	0.8372	1	0.6471	0.881	1	0.9231	0.6667	0.8125	0.9286	1	1	0.8537	0.3333
chr1	2879190	2879190	+	4.4266e-34	3.41526e-33	0.2588	0.9333	1	0.8958	0.4667	1	0.8974	0.7317	0.7674	0.8571	0.8182	0.4412	1	0.3148	0.9565	1	0.9643	0.2344	0.984	0.4375	0.381	0.8235	0.6774	0.9167	0.931	0.6338	1	0.381	0.1461	0.9259	0	0.9701	1	0.8	0.9538	1	0.9583	1	0.7917	0.8333	0.6667	1	0.9091	0.8571
chr1	2879207	2879207	+	1.98963e-33	1.47475e-32	0.2922	0.7778	0.8571	0.9167	0.219	0.6842	0.8462	0.2	0.6047	0.7619	0.8636	0.2353	0.7619	0.0385	0.8696	1	1	0.125	0.9206	0.3542	0.0323	0.5625	0.6989	0.8333	0.7241	0.4247	0.6176	0.3934	0.0787	0.8519	0	0.8507	1	0.7	0.7846	1	0.8571	0.9	0.8333	0.5897	0.6667	1	0.8182	0.6923
chr1	2879612	2879612	+	4.30188e-22	1.56067e-21	0.2353	0.95	0.6296	0.8056	0.3226	0.6667	1	0.3333	0.5814	0.9474	0.7333	0.1111	0.9394	0.1975	1	0.9545	0.9494	0.2816	0.9658	0.3279	0.5575	0.9583	0.85	0.4545	0.8667	0.7273	0.9394	0.4865	0.0465	0.9012	0	1	0.6	0.44	0.9091	0.8387	0.8444	0.8571	0.875	0.8696	1	0.6	1	0.6552
chr1	2879628	2879628	+	2.79397e-17	7.33175e-17	0.2195	1	0.6154	0.7632	0.2222	1	0.85	0.1714	0.5632	0.9474	0.7111	0.0571	0.7647	0.1	0.9518	0.9091	0.8987	0.1389	0.8632	0.2295	0.4211	0.9583	0.85	0.6667	0.6957	0.7273	0.8788	0.3429	0.0353	0.9012	0	0.9259	0.6	0.6667	0.7879	0.6452	0.6	1	1	0.6667	1	0.375	1	0.4167
chr1	2885093	2885093	+	1.1388e-24	4.87919e-24	0.2665	0.9167	0.7273	0.85	1	0.6	0.9091	0.7647	0.84	1	0.9375	0.2609	1	0.3529	1	0.8421	1	0.2	0.9828	0.119	0.6667	0.8889	0.6875	0.7083	0.76	0.4737	1	0.4667	0.125	0.8571	0	0.9706	1	1	1	0.9524	1	1	0.9565	1	1	1	0.7	1
chr1	2885100	2885100	+	5.87127e-22	2.10908e-21	0.2384	0.9286	1	0.825	1	1	0.9773	0.8182	0.96	0.9444	0.9375	0.3636	1	0.7059	0.913	0.8947	0.9038	0.2	0.9138	0.1667	0.6667	1	0.6364	1	0.96	0.5	1	0.4667	0.1515	0.8214	0	1	0.8571	1	1	1	1	1	1	1	1	1	0.5	1
chr1	2885151	2885151	+	9.09101e-15	1.9964e-14	0.2212	0.8667	0.8	0.7949	0.4783	0.7143	0.9149	0.8824	0.7826	0.9444	0.875	0.16	0.7143	0.5882	1	0.7	0.8654	0.2121	0.9655	0.2632	0.5556	1	0.7143	1	0.84	0.5263	0.8966	0.4	0.2051	1	0.0909	0.9706	1	0.5	0.88	0.9259	1	1	0.9565	1	1	0.4286	1	1
chr1	2885155	2885155	+	3.53043e-25	1.56379e-24	0.2728	0.9286	0.8	0.825	0.4545	1	0.8723	0.8125	0.9565	0.2778	0.9375	0.2	0.8125	0.4118	1	0.7	1	0.2727	0.9828	0.1892	0.5769	1	0.7143	1	0.88	0.6316	0.9643	0.4667	0.0769	1	0	1	1	0.6923	1	0.9259	1	1	1	0.9091	1	1	1	1
chr1	2885179	2885179	+	4.83507e-18	1.33773e-17	0.2371	1	0.7	0.825	0.7391	0.8182	1	0.7647	0.7826	0.2778	0.9286	0.56	0.9375	0.2353	1	0.7	1	0.2424	0.8448	0.3846	0.6667	1	1	1	0.68	0.7368	0.8621	0.4667	0.0769	0.9286	0	0.9412	0.7143	0.7857	1	0.9259	0.9524	1	1	0.9565	1	1	1	0.6923
chr1	2885202	2885202	+	2.65247e-18	7.46214e-18	0.217	1	0.8	0.725	1	0.7778	1	0.8235	0.913	0.4615	1	0.16	0.9375	0.3529	1	1	0.913	0.2258	1	0.5128	0.6667	1	1	1	0.8	0.8947	1	0.4667	0.0625	1	0	1	1	1	1	0.9615	0.8667	1	0.9048	1	1	0.8571	1	1
chr1	2888035	2888035	+	2.32453e-31	1.52198e-30	0.3305	0.4	0.5714	0.381	0.125	0.5	0.3506	0	0.52	0.7708	0.5	0.0444	0.303	0.1923	0.439	0.8333	0.7188	0.1667	0.5429	0.2647	0.0652	0.3571	0.4737	0.6316	0.1176	0.1818	0.7273	0.4375	0	0.6	0	0.6786	1	0.6842	0.3871	0.7714	0.5625	0.5333	0.8333	0.9706	1	1	0.65	0.3636
chr1	2888820	2888820	+	1.39057e-19	4.2688e-19	0.2422	0	0.4	0.2	0.65	0	0.4468	0.3529	0.0909	0.3077	0.2222	0.0385	0.4286	0.186	0.1277	0	0.0833	0.0217	0.0278	0.3919	0.0941	0.8947	0.0889	0.0833	0	0.05	0.1935	0	0.0333	0.0667	0	0.3171	0.8571	0	0.3448	0.2	0.2778	0.6667	0.1111	0.9	0.4	0.8571	0	0
chr1	2888950	2888950	+	5.10661e-86	3.19121e-84	0.4091	0	0.1111	0.0526	0.1111	0.5714	0.1818	0.1	0.0882	0.5556	0.1538	0.0235	0.2286	0.1538	0.0606	0	0.0351	0.0417	0.031	0.1176	0	0.5833	0.2128	0.4286	0	0.2727	0.2222	0	0	0.12	0	0.2857	1	0.7692	0.2041	0.4828	0.2564	0.5714	0.3448	0.5918	0.8182	0.7619	0.6111	0.25
chr1	2891598	2891598	+	9.72923e-24	3.92125e-23	0.2028	1	1	0.8983	0.913	1	1	0.5957	0.6667	1	0.9221	0.2174	0.95	0.5806	0.8846	1	0.9439	0.3939	1	0.44	0.1558	1	0.9118	1	1	0.75	1	0.7436	0.1875	0.9524	0	0.9048	0.8571	1	0.9565	1	1	1	1	0.7368	0.7692	0.5625	1	1
chr1	2891604	2891604	+	2.06122e-23	8.14172e-23	0.2062	1	1	0.7966	0.7391	1	1	0.5625	0.4667	1	0.9231	0.1304	1	0.6667	0.9615	1	1	0.3433	1	0.48	0.1558	1	0.9412	1	0.8462	0.617	0.9167	0.8462	0.125	0.9524	0	0.9286	0.4286	0.9	1	0.9667	0.9722	0.875	1	1	0.8571	0.375	0.9231	0.875
chr1	2899452	2899452	+	5.94792e-37	5.45052e-36	0.2584	0.8462	1	0.5789	0.3514	0.6316	0.8837	0.075	0.4667	0.8049	0.6316	0.275	0.8537	0.1149	0.9512	0.9231	1	0.25	0.8542	0.3797	0.2	0.3171	0.8507	0.8788	0.6981	0.5	0.8608	0.6333	0.0784	0.9412	0	0.8929	0.8889	0.3333	0.8571	0.7857	0.8605	1	0.9655	0.9333	0.7143	0.7857	0.8727	0.8333
chr1	2905447	2905447	+	6.6531e-46	9.94863e-45	0.2646	1	1	0.537	0.6129	0.9167	0.8776	0.7791	0.8537	1	0.9756	0.3333	0.9	0.314	1	1	1	0.1579	0.9851	0.6389	0.493	0.9167	0.7931	0.7647	0.8182	1	0.96	0.3929	0.2	0.8864	0	1	1	0.7647	0.8571	0.9167	1	1	1	0.9444	1	0.9	1	1
chr1	2908902	2908902	+	2.53267e-31	1.65392e-30	0.2545	0.84	0.8276	0.5806	1	1	0.9333	0.625	0.5	0.8235	0.9714	0.0962	1	0.3784	0.9726	0.92	1	0.4239	0.8772	0.3333	0.3506	1	0.9429	0.9714	0.9	0.8889	0.8537	0.5385	0.3902	1	0	0.9437	1	0.8824	1	1	1	1	1	1	0.8462	1	1	0
chr1	2923668	2923668	+	9.43507e-16	2.22191e-15	0.2155	0.84	0.8947	0.6818	0.5758	1	0.8605	0.7895	0.4615	1	0.9286	0.3269	0.95	0.1475	0.8103	0.9167	0.8734	0.2222	0.9239	0.5122	0.2766	0.875	0.625	0.8	0.6667	0.65	0.7917	0.7143	0.0492	0.9583	0	0.9333	1	0.625	0.6176	0.8235	0.8824	0.7778	0.9091	0.8431	0.8	0.8824	0.68	1
chr1	2923725	2923725	+	9.23027e-21	3.06331e-20	0.2417	0.7059	0.4286	0.378	0.3333	0.9286	0.5	0.0727	0.2083	1	0.38	0.1235	0.5833	0.1714	0.8182	1	0.712	0.1042	0.7083	0.0674	0.2712	0.5517	0.5897	0.5333	0.5143	0.3846	0.625	0.2222	0.0811	0.8571	0.0357	0.5714	0.6429	0.5	0.75	0.8269	0.3571	0.8182	0.8	0.7674	0.5789	0.75	0.7273	0.6667
chr1	2925425	2925425	+	3.79439e-34	2.93898e-33	0.3006	1	1	0.6351	0.2093	1	0.913	0.5854	0.381	1	1	0.0833	0.7143	0.0889	0.9512	1	0.9778	0.3361	1	0.3217	0.0721	1	1	0.8857	0.7551	0.5294	1	0.5676	0	1	0	0.9333	1	0.8333	0.9773	0.76	0.619	1	1	0.9231	1	0.3333	0.9831	1
chr1	2926824	2926824	+	1.44567e-28	7.94137e-28	0.2793	0.8824	0.6667	0.566	0.4583	0.7778	0.4643	0.0357	0.6667	0.8095	0.8667	0.1702	0.8333	0.2143	0.8608	1	0.925	0.163	0.8692	0.1633	0.1408	0.697	0.7917	0.6667	0.7059	0.6667	0.6	0.4688	0.1026	0.9459	0	0.9688	1	0.75	0.9091	0.6364	0.8966	0.913	1	0.6667	1	0.5	0.9412	0.8889
chr1	2931690	2931690	+	1.3508e-24	5.76509e-24	0.2129	0.9545	0.9375	0.6923	0.8462	1	0.8143	0.7826	0.8438	0.9062	0.9583	0.3333	0.8889	0.0833	0.875	1	1	0.3125	1	0.3913	0.3333	1	0.9412	0.7083	0.9459	0.6923	0.9091	0.7273	0.0714	0.9318	0	1	1	0.9444	0.9756	0.9333	1	1	1	1	0.9583	0.7273	1	0.95
chr1	2932249	2932249	+	1.79244e-52	3.65319e-51	0.3028	0.875	1	0.5556	0.9048	0.8462	0.9626	0.1746	0.4902	1	0.6866	0.2903	1	0.1408	0.9565	0.8857	0.9685	0.2906	0.9529	0.7949	0.1887	1	0.7684	0.7857	0.7843	0.3902	0.9286	0.4262	0.2712	0.8431	0	0.88	1	0.9474	1	1	0.8409	1	0.8113	0.9216	1	1	1	1
chr1	2933577	2933577	+	2.16138e-42	2.69146e-41	0.2865	1	0.68	0.8462	0.7037	0.8462	1	0.5211	0.4146	1	0.8269	0.0667	0.8636	0.1613	0.92	1	0.9833	0.3273	0.9464	0.07	0.3077	0.7838	1	0.5676	0.7647	0.9487	0.8621	0.4839	0.0426	0.7105	0	0.8119	0.7	0.9167	0.92	1	0.8438	1	1	1	1	0.6	1	0.75
chr1	2933772	2933772	+	5.12699e-22	1.84956e-21	0.2013	1	1	0.8864	0.4412	1	0.9167	0.25	0.5435	0.8214	0.9032	0.3226	0.9474	0.2812	0.9394	0.8824	0.9649	0.4946	0.881	0.1728	0.1754	1	1	0.7879	1	0.8	0.9	0.5909	0.0488	0.9375	0	0.9429	1	0.907	0.9024	1	1	0.5	0.9574	0.7419	1	1	0.7647	1
chr1	2946526	2946526	+	3.44002e-22	1.25585e-21	0.2146	0.9655	0.8222	0.8125	1	1	0.8696	0.2453	0.4894	1	0.9692	0.36	0.7037	0.0857	1	1	1	0.2406	0.94	0.234	0.3696	0.7273	0.8974	0.8333	0.9091	0.8261	0.9259	0.4074	0.0678	0.6197	0	0.7442	0.76	0.8302	0.8824	0.8205	0.9355	0.8889	0.9286	0.6667	0.7333	0.8	0.9149	1
chr1	2946533	2946533	+	9.29861e-32	6.23141e-31	0.2527	0.8387	0.8182	0.8438	0.7619	1	0.9362	0.2075	0.4894	1	0.9394	0.32	0.8519	0.1714	1	1	0.9394	0.2603	0.92	0.383	0.3696	0.6818	1	0.8333	0.8182	0.6957	1	0.4074	0.0339	0.5915	0	0.8605	0.7143	0.9245	0.9216	0.9487	0.9048	0.8889	1	0.6667	1	0.8	0.9149	0.8571
chr1	2946543	2946543	+	1.94366e-28	1.05877e-27	0.2583	1	0.8222	0.7031	0.619	0.6667	0.7021	0.1132	0.4043	0.9167	0.697	0.24	0.7692	0.0571	0.75	1	0.96	0.2603	0.98	0.1277	0.2609	0.4091	0.75	0.8333	0.7273	0.3913	0.8214	0.4231	0	0.6479	0	0.6914	0.6552	0.6364	0.8235	0.7179	0.9032	0.8889	1	0.6667	0.625	0.8	0.7692	1
chr1	2946556	2946556	+	1.36435e-38	1.37467e-37	0.2848	1	0.9535	0.8438	0.2381	0.7143	0.9348	0.1455	0.4894	0.8333	0.9091	0.28	1	0.1429	0.9375	1	0.9798	0.2877	0.9	0.2766	0.3696	0.5	0.8	0.7222	0.8182	0.3913	1	0.4815	0	0.8684	0	0.8354	0.6296	1	1	0.8974	0.7667	0.7778	1	0.6667	1	0.6	0.9167	1
chr1	2946581	2946581	+	6.00394e-23	2.30075e-22	0.2266	1	0.814	0.875	0.8966	0.75	1	0.4364	0.4667	0.3158	0.9362	0.3721	1	0.3889	0.9333	1	0.9762	0.2342	0.9775	0.2468	0.44	0.4333	0.9394	0.8333	1	0.4571	1	0.5926	0.0377	0.9828	0	0.7722	1	0.9048	0.96	0.8462	0.8222	1	1	1	0.7273	0.6	0.9394	1
chr1	2973908	2973908	+	4.4322e-21	1.50351e-20	0.2056	0	0	0	0.2308	0	0.1864	0.1739	0	0.8571	0.2222	0	0	0	0.0263	0	0	0	0.0345	0.2051	0.0286	0.25	0.1	0	0.1778	0	0.1111	0	0	0.0976	0	0	0.4286	0.5	0.32	0.129	0.3	0.125	0	0.4	0.8571	0.619	0.1429	0.3333
chr1	2983543	2983543	+	7.39572e-39	7.57754e-38	0.2438	0.8333	0.7895	0.7619	0.6552	0.7273	0.8529	0.7391	0.9149	1	0.9388	0.6129	1	0.4857	0.9792	1	1	0.3204	1	0.6829	0.4426	0.6667	0.9565	1	0.6364	0.7692	0.9623	0.5846	0.1235	1	0	1	1	1	0.8462	1	0.9275	1	0.7619	0.9286	0.9231	1	0.96	1
chr1	2983551	2983551	+	5.37885e-28	2.8512e-27	0.243	0.8333	0.6842	0.6667	0.5517	0.7273	0.8529	0.6232	0.7447	0.8889	0.84	0.3871	0.9286	0.2857	0.9792	1	0.8649	0.2427	0.9695	0.4074	0.1967	0.5	0.8462	0.7895	0.8182	0.6538	0.8491	0.5231	0.125	0.9677	0	0.932	0.6667	1	0.76	0.7619	0.8657	1	0.7143	0.7143	0.7692	0.8571	1	1
chr1	3000112	3000112	+	1.73258e-15	4.00552e-15	0.2315	0.9677	0.7778	0.6757	0.4286	1	0.9605	0.375	0.7895	0.5789	0.8571	0.2727	0.75	0.0303	0.9167	1	0.9733	0.4474	0.9259	0.3571	0.2778	0.6774	0.8438	1	0.7907	0.5625	0.9167	0.5	0	0.125	0	0.9091	1	1	1	0.7391	0.8	1	0.75	1	1	1	1	1
chr1	3000447	3000447	+	2.79158e-21	9.59948e-21	0.2547	0.9333	1	0.7419	0.2222	0.7143	0.8906	0	0.4902	1	0.6364	0.0417	0.4167	0.1525	0.9615	0.8261	0.9494	0.32	0.9688	0.4762	0.3611	0.6667	0.8033	0.85	0.8065	0.7059	0.7059	0	0.0339	0.9091	0	0.8431	0.9167	0.8333	0.76	0.75	0.697	0.6667	0.5278	0.9412	1	1	0.9167	0.9
chr1	3018188	3018188	+	1.02936e-16	2.59325e-16	0.2037	1	0.8667	0.6087	0.6098	0.875	0.8148	0.3137	0.8667	0.75	0.8298	0.1714	0.9583	0.0556	1	1	0.8171	0.2128	0.9016	0.3944	0.4286	0.8947	0.7917	0.8889	0.6842	0.9762	0.9286	0.4516	0.1	0.8966	0	0.8276	1	0.5	0.92	1	0.9091	1	0.9286	0.7778	1	1	0.9231	1
chr1	3018491	3018491	+	6.55432e-21	2.19829e-20	0.233	0.8	0.6923	0.7812	0.32	0.5	0.7818	0.0833	0.6562	0.641	0.5625	0.2	0.8974	0	0.9565	0.9394	0.8182	0.3333	0.9583	0.5278	0.5155	0.4737	0.8909	0.7895	0.7895	0.3684	0.6327	0.4576	0.0893	0.9677	0	0.8387	1	1	0.7576	0.9459	0.8667	1	0.8974	0.9556	0.8667	0.8333	0.5455	1
chr1	3018519	3018519	+	2.35842e-27	1.20015e-26	0.2383	1	0.8667	0.8308	0.6	0.875	0.9455	0.1667	0.6562	0.907	0.8125	0.2895	1	0.2174	0.6957	1	0.9273	0.2703	0.9792	0.4722	0.4947	0.7895	0.9286	0.9474	0.7193	0.5789	0.7959	0.6	0.1111	1	0	0.9688	1	1	0.8788	0.9459	0.8667	1	1	0.9535	1	0.4444	0.8696	0.9333
chr1	3021739	3021739	+	1.04896e-25	4.79575e-25	0.2027	0.8889	0.9259	0.8824	0.5882	0.8889	0.9024	0.7419	0.52	1	0.973	0.2963	0.9231	0.1519	0.9467	0.9459	0.9444	0.2336	0.7917	0.6364	0.6452	0.9615	0.9775	0.8261	0.8222	0.8333	0.9024	0.4177	0.1408	0.9048	0	0.7647	0.9259	1	0.9556	0.9556	0.9	0.9535	0.8049	0.9091	1	0.8125	0.873	1
chr1	3021754	3021754	+	4.72331e-33	3.42534e-32	0.2583	0.9375	0.7037	0.9412	0.4815	0.6923	0.9074	0.5806	0.5667	1	0.875	0.2727	1	0.069	0.9524	1	0.9896	0.2639	0.8281	0.3167	0.5263	1	1	0.8696	0.9545	0.5385	0.9024	0.4051	0.1277	0.9565	0	0.9167	1	0.8261	0.9556	1	0.9333	0.9355	1	0.973	1	0.8571	0.7755	0.871
chr1	3024261	3024261	+	1.58516e-38	1.59121e-37	0.2614	0.8571	0.7	0.9012	0.8125	1	0.9014	0.5	0.0833	1	0.8462	0.3333	0.7778	0.1026	0.95	0.84	0.9118	0.1569	0.9512	0.3333	0.3418	0.8519	0.8148	1	0.5122	0.8361	0.9655	0.3906	0.1159	0.8947	0.0278	0.95	0.6667	1	0.9118	0.9333	0.9344	0.8571	0.7692	0.9375	0.9167	1	0.6471	0.7778
chr1	3030415	3030415	+	4.4148e-30	2.66336e-29	0.2107	1	0.8182	1	0.8462	1	1	0.4444	0.88	1	0.9286	0.5588	1	0.375	1	1	1	0.3696	0.9915	0.3617	0.6412	0.9231	0.8947	0.9545	0.875	0.9333	0.9592	0.7222	0.6765	1	0.0323	0.9688	0.7895	0.7895	0.9302	1	1	1	1	1	1	1	1	1
chr1	3030458	3030458	+	4.50981e-34	3.47662e-33	0.2694	0.7647	0.8182	0.7059	0.6316	0.6667	1	0.2222	0.4912	1	0.8621	0.4857	0.9455	0.2931	0.9091	1	0.9692	0.3617	0.8475	0.3696	0.5152	0.7297	0.8	0.8077	0.75	0.7429	0.8571	0.7222	0.1471	0.8764	0	1	0.5	1	0.9535	0.9259	0.9623	0.6	1	0.8235	0.9167	0.5455	1	0.913
chr1	3030465	3030465	+	1.02083e-44	1.43162e-43	0.3242	1	0.8182	0.3529	0.3947	0.7778	0.8421	0.1667	0.4828	1	0.8448	0.3143	0.9818	0.1552	0.8095	1	0.8915	0.3404	0.8983	0.2391	0.4242	0.6571	0.45	0.8077	0.8125	0.5429	0.9184	0.7222	0.0294	0.9888	0	0.9688	0.5	0.8235	1	1	0.9245	0.6	0.9091	0.8235	0.8182	0.7273	1	1
chr1	3030471	3030471	+	2.1356e-32	1.48684e-31	0.2771	0.7778	0.8182	0.4706	0.6316	0.5556	0.9211	0.2778	0.4828	1	0.7966	0.3714	0.8571	0.1579	0.9048	1	0.9846	0.2995	0.9658	0.1978	0.4242	0.9429	0.6667	0.75	0.8125	0.2857	0.9184	0.7222	0.0588	0.9333	0	0.9375	0.9	0.8788	0.9512	0.9259	1	0.6	0.8182	0.8235	0.4	0.8182	0.8333	0.9615
chr1	3031497	3031497	+	2.51803e-23	9.8894e-23	0.2561	1	0.8462	0.6667	0.0976	0.8333	0.5758	0.1951	0.6842	0.8571	0.6	0.2647	0.913	0.1579	0.9091	1	0.7303	0.1364	0.8571	0.2703	0.1765	0.617	0.7949	0.9444	0.4286	0.2941	0.6923	0.3696	0.1111	0.9333	0.1364	0.7381	1	0.7143	1	0.6552	0.7222	0.6875	0.9333	0.9583	1	1	0.75	0.75
chr1	3033049	3033049	+	1.2411e-16	3.11027e-16	0.2289	0.6	0.7586	0.3704	0.375	0.6	0.6667	0.2917	0.7308	0.6471	0.8947	0.3261	0.8077	0.0263	0.9	0.7391	0.5362	0.371	0.8514	0.4865	0.1552	0.6667	0.5769	0.8947	0.6327	0.5333	0.6792	0.3182	0.2667	0.9355	0	0.8507	0.5556	0.4483	0.8824	0.6538	0.8636	1	0.6875	0.7556	0.75	1	0.9375	0.8889
chr1	3070704	3070704	+	1.39209e-46	2.1545e-45	-0.2194	0.0833	0.1818	0.0893	0.6883	0	0.125	0.0845	0.6923	0	0	0.7419	0	0.4359	0	0	0	0	0	0.5969	0	0	0	0	0.4375	0.1765	0.1905	0.2772	0.5882	0	0	0	0	0	0	0	0	0	0	0	0.0606	0	0	0
chr1	3071148	3071148	+	3.27557e-18	9.15782e-18	-0.2263	0.0714	0.1429	0.5833	0.5	0	0.3103	0.3418	0.5714	0	0.2857	0.7455	0.0909	0.8571	0.0758	0	0.0238	0.2985	0	0.6757	0.3429	0.2	0.1111	0.2162	0.4651	0.5263	0.1463	0.4474	0.8621	0.15	0.3448	0.0392	0.1667	0.3333	0.0588	0.3333	0	0	0.0833	0.0976	0	0.1	0	0
chr1	3099377	3099377	+	7.95954e-45	1.12424e-43	0.2678	1	0.6364	0.7879	0.75	1	0.9355	0.5373	1	1	0.9375	0.3846	0.8857	0.1212	1	1	0.9706	0.2632	0.9643	0.5	0.7027	0.8636	0.8611	0.8889	1	0.9474	0.8421	0.2545	0.1348	1	0.0377	1	1	1	1	0.8857	0.9545	1	0.8	1	1	1	0.8636	0.9167
chr1	3101043	3101043	+	3.83187e-30	2.3209e-29	0.2531	1	0.8696	0.6129	0.64	0.9286	0.8409	0.0816	0.6842	0.8462	0.7736	0.1333	1	0	0.9091	1	0.8163	0.42	0.9655	0.5417	0.8816	1	0.83	0.8214	0.8857	0.4	0.8857	0.275	0.0625	0.875	0.1176	1	0.75	0.8	0.9149	0.8095	0.8947	1	0.95	1	1	0	1	0.8667
chr1	3101046	3101046	+	1.45491e-36	1.30176e-35	0.2834	1	0.913	0.6129	0.64	0.7143	0.7882	0.0784	0.2667	0.8462	0.7778	0.08	0.8824	0	0.8485	1	1	0.42	0.9828	0.5417	0.9474	0.5455	0.75	0.8214	0.7714	0.4082	0.8571	0.3	0.0625	0.8788	0.1176	0.9318	1	1	0.9574	0.7143	0.9211	1	0.95	1	1	0.3333	1	0.6
chr1	3110935	3110935	+	2.84163e-24	1.18786e-23	0.2466	0.6316	0.5455	0.8	0.4444	0.6667	0.8857	0.2241	0.2632	0.8	0.9	0.129	0.9	0.0769	0.8889	1	0.8085	0.22	0.8846	0.1212	0.425	0.7143	0.7647	0.7692	0.6444	0.6071	0.9057	0.4127	0.0294	1	0	0.8889	0.6875	1	0.913	0.8824	0.7288	0.9048	0.9091	0.7619	0.8182	0.5	0.5556	0.5
chr1	3115989	3115989	+	6.18966e-26	2.87144e-25	0.2246	0.8824	0.8333	0.5909	0.3881	1	0.8511	0.2069	0.6667	0.525	0.7973	0.4308	0.85	0.2632	0.9419	1	0.9032	0.2115	0.9219	0.3485	0.7594	0.5849	1	0.6667	0.8364	0.8929	0.75	0.5556	0.058	0.7143	0	0.9277	0.9474	0.5455	0.9048	0.7778	1	0.7419	0.8182	0.6	0.6154	1	0.6842	1
chr1	3120857	3120857	+	4.76123e-30	2.86764e-29	0.2397	0.6667	0.8889	0.9	0.5385	0.8571	0.8205	0.3261	0.4516	0.7273	1	0.2828	1	0.2333	0.8913	0.7778	0.9652	0.416	0.9806	0.3596	0.8269	1	0.6557	0.8889	0.8571	0.4815	0.7097	0.5778	0.0748	0.8667	0	0.8462	1	0.6923	0.8846	0.8182	0.8	1	1	0.9524	1	1	1	1
chr1	3121525	3121525	+	4.23777e-18	1.17695e-17	0.204	1	0.6	0.8636	0.7742	0.8235	0.7292	0.2941	0.322	0.8636	0.9286	0.2464	0.8519	0.3148	0.9583	1	0.899	0.4151	0.7522	0.4688	0.9692	0.5854	0.6308	0.8462	0.8704	0.6429	0.7838	0.4792	0.1091	0.8824	0	0.8592	1	0.6923	0.75	0.8696	0.5357	1	0.963	1	0.875	0.9474	1	0.9
chr1	3137259	3137259	+	1.98222e-17	5.25426e-17	0.2106	1	1	0.8148	0.7333	0.7778	1	0.3243	0.5814	1	1	0.3824	0.9756	0.2308	0.9767	1	0.8333	0.4545	0.8989	0.2537	0.8971	0.8571	1	0.9286	1	0.5652	1	0.4444	0	1	0	1	1	1	1	1	1	1	0.7333	1	1	0.75	0.7778	1
chr1	3138770	3138770	+	4.65154e-20	1.47446e-19	0.2088	0.8571	1	0.9412	0.871	0.8	0.7525	0.2308	0.4762	0.8889	0.9535	0.3651	1	0.2909	0.9667	1	1	0.3684	0.9359	0.2941	0.8696	0.9655	0.7576	1	0.8333	0.8333	0.8182	0.5769	0.1224	0.6444	0	1	0.8889	0.7	0.9643	0.8261	1	0.875	0.6774	0.7391	0.5714	1	0.8846	1
chr1	3138780	3138780	+	1.17405e-25	5.35081e-25	0.2533	1	0.8947	0.7353	0.6129	1	0.6505	0.1944	0.4762	0.7368	0.9545	0.3651	1	0.1429	0.9667	1	0.8137	0.3684	0.9359	0.1765	0.7391	0.4667	0.5	0.9167	0.8333	0.75	0.8182	0.5769	0.1429	0.7333	0	1	1	0.9	0.9286	0.8261	0.8421	0.875	0.8125	1	0.7143	0.7	0.6154	1
chr1	3138812	3138812	+	1.01067e-17	2.73395e-17	0.2224	0.7778	1	0.7879	0.9167	1	0.8261	0.2632	0.5921	0.7143	0.9412	0.3111	1	0.1351	0.8462	1	0.9595	0.3396	0.9619	0.3061	0.6552	0.9655	0.84	0.8333	0.9048	1	0.7273	0.5769	0.1714	0.697	0	1	1	1	1	1	1	0.9167	0.8182	0.8333	1	0.8333	0.5625	0.875
chr1	3139586	3139586	+	1.82766e-16	4.52468e-16	0.2072	0.8571	0.625	0.7551	0.597	0.875	0.9189	0.7143	0.5349	1	0.7037	0.1538	0.8537	0.3462	0.5455	1	0.4412	0.2376	0.8043	0.2182	0.7237	0.4898	0.6222	0.6757	0.8182	0.4889	0.6	0.1667	0.099	0.4857	0	0.908	0.7	0.75	0.8545	0.95	0.8679	0.9412	0.8182	0.6667	0	0.6667	0.7	0.619
chr1	3153588	3153588	+	2.42421e-34	1.8986e-33	0.2122	0.8378	0.5833	0.6269	0.9048	1	1	0.8158	0.7368	1	1	0.2258	0.9574	0.2958	0.8919	1	0.9423	0.3521	0.8132	0.3729	0.864	1	0.973	0.96	0.8776	0.875	0.9189	0.7206	0.1758	0.9718	0.0769	0.9452	1	0.8571	0.9444	1	0.9394	0.8095	1	0.9608	0.5714	1	1	1
chr1	3153607	3153607	+	5.14512e-34	3.95209e-33	0.2069	0.8919	0.6667	0.7164	0.5714	1	1	0.7632	0.8684	0.9231	0.942	0.3871	0.9574	0.3611	0.9737	1	0.8558	0.5035	0.9138	0.339	0.8889	1	1	1	0.9184	0.7917	0.8649	0.6618	0.2308	0.9718	0.0923	0.9452	1	0.9524	0.9306	0.9474	0.9091	0.6471	1	1	0.7857	0.8333	1	1
chr1	3171878	3171878	+	7.40736e-38	7.1397e-37	-0.243	0	0.2667	0	0	0.5714	0	0	0	0.2727	0.5882	0.8205	0	0.4474	0	0	0	0.3789	0.4828	0.2436	0	0.3636	0.0317	0	0	0.6486	0	0	0.5065	0	0.1154	0	0	0	0	0	0	0.2	0	0	0	0.1667	0	0
chr1	3186135	3186135	+	1.80917e-16	4.48007e-16	0.2109	0.8636	0.871	0.75	0.6786	1	0.7105	0.0833	0.6562	1	0.7895	0.1304	1	0.2222	0.8077	1	0.8261	0.3214	0.8372	0.2817	0.6136	0.8824	0.6364	0.9565	0.6667	0.2564	0.8095	0.5238	0.0625	0.9259	0	0.8462	0	0.6667	0.913	0.6667	0.8462	1	0.8182	0.9355	1	1	1	1
chr1	3195285	3195285	+	4.14813e-30	2.50649e-29	0.2361	0.9048	0.85	0.5652	0.1667	0.8571	0.6667	0.42	0.5376	0.7143	0.7193	0.0667	0.7931	0.0909	0.8415	0.8621	0.9135	0.1973	0.8505	0.2424	0.5641	0.6491	0.7536	0.75	0.6415	0.4545	0.6471	0.6786	0.1026	0.6822	0	0.9149	0.5714	0.6875	0.8621	0.9024	0.7586	0.675	0.7391	0.8333	0.8	0.9091	0.925	0.4
chr1	3199810	3199810	+	7.09183e-36	6.07799e-35	0.2633	0.6842	0.8519	0.8261	0.4146	0.9	0.9342	0.3	0.561	1	0.9423	0.3846	1	0.3273	0.9479	1	0.9802	0.2583	0.9174	0.5179	1	1	0.7368	1	1	0.5181	0.7576	0.5385	0.066	0.75	0.025	0.9857	1	1	1	1	0.8182	0.8824	1	0.8298	1	1	0.9592	0.8
chr1	3200412	3200412	+	3.61301e-54	7.9086e-53	0.2292	0.7333	0.85	0.5517	0.619	0.8837	0.9286	0.5333	0.6145	1	0.9318	0.2866	0.9206	0.2432	1	0.9556	0.982	0.3946	0.9122	0.4957	0.9653	0.9831	0.8644	1	0.8718	0.7018	0.9286	0.4574	0.1087	1	0	0.9733	1	0.8929	0.963	0.9016	0.9688	0.9804	1	1	1	0.8571	0.7692	0.7097
chr1	3201610	3201610	+	2.48688e-17	6.54814e-17	0.209	0.8974	0.8462	0.5652	0.2292	0.9062	0.5926	0.0625	0.6667	1	0.7857	0.1071	0.92	0.0312	0.7879	0.6667	0.9192	0.3173	0.8506	0.3261	0.9057	0.8684	0.825	0.8235	0.5918	0.5429	0.7333	0.6364	0	0.7093	0	0.8125	1	0.6	0.9556	0.6216	0.825	0.7647	0.9	0.7692	0.9412	0.5556	1	0.8889
chr1	3205128	3205128	+	4.39552e-24	1.81267e-23	0.2151	1	0.7273	0.6279	0.2778	0.8	0.9467	0.25	0.5455	0.913	0.8485	0.3117	1	0.0909	0.837	0.9524	1	0.2549	0.9104	0.2931	0.5577	0.7241	0.9333	0.9474	0.925	0.7324	0.8085	0.3667	0.0769	1	0	0.8387	1	0.8	0.907	0.7895	0.7612	0.8889	0.6962	1	0.8462	1	0.84	1
chr1	3205263	3205263	+	2.39779e-41	2.82138e-40	0.2644	0.9394	0.9545	0.65	0.4545	0.7143	0.7111	0.549	0.7778	0.6818	0.9706	0.2553	1	0.1667	0.9753	1	0.9024	0.3675	0.8889	0.2845	0.6923	0.7447	1	0.8824	0.9697	0.7234	0.9348	0.6	0.2414	1	0	0.8605	1	1	1	1	0.9048	0.875	0.9459	1	1	0.9167	1	0.8
chr1	3208194	3208194	+	1.65622e-21	5.77716e-21	0.2129	1	0.875	0.76	0.6615	0.8333	0.8851	0.4571	0.6	1	0.9608	0.3333	1	0.2083	0.9048	1	1	0.2178	0.9586	0.3429	0.6957	0.75	0.8596	0.7857	0.825	0.7538	0.8571	0.6038	0.1875	0.8537	0	0.9452	1	1	1	0.9	1	0.75	0.875	1	0.6364	0.2222	1	0.6154
chr1	3231854	3231854	+	2.23712e-19	6.77377e-19	0.2158	0.9333	0.7143	0.5455	0.1143	0.75	0.9091	0.2206	0.6429	0.8333	0.8261	0.2895	0.9286	0.1467	0.8495	1	0.8876	0.3333	0.92	0.3684	0.6176	0.8649	0.7647	0.974	0.7714	0.3158	0.8182	0.175	0.0345	1	0.0984	1	1	1	0.9792	0.6216	0.8696	1	0.6129	0.8696	1	0.7143	0.6774	0.9474
chr1	3237681	3237681	+	9.02617e-19	2.62049e-18	0.2321	0.8571	1	0.7083	0.6552	0.8889	0.878	0.2174	0.2857	0.7273	0.9737	0.3636	0.9615	0.3415	1	1	0.9322	0.2083	0.9841	0.4074	0.7895	1	0.85	1	0.8621	0.75	1	0.6415	0.1351	1	0.24	1	1	0.4	1	1	0.9487	1	1	0.75	1	1	0.8519	1
chr1	3237683	3237683	+	2.03503e-33	1.50713e-32	0.2866	1	1	0.625	0.5517	0.8889	0.95	0.1739	0.2857	0.9091	0.9737	0.3636	0.9615	0.2619	0.9655	1	0.9667	0.2041	0.9841	0.4444	0.8246	1	0.85	1	0.8621	0.8571	1	0.4717	0.2105	1	0.36	1	1	1	1	1	1	1	1	1	1	1	1	0.6667
chr1	3237685	3237685	+	1.55355e-23	6.18541e-23	0.2514	0.9048	1	0.7083	0.8276	0.8889	0.9512	0.1778	0.2857	0.9091	0.9737	0.4545	0.88	0.2857	1	1	1	0.2041	0.9365	0.3519	0.8772	1	0.675	1	0.931	0.8571	1	0.5283	0.1053	1	0.36	1	1	1	1	0.8182	0.9487	1	1	1	0.7143	1	1	1
chr1	3238848	3238848	+	5.20829e-24	2.13659e-23	0.2027	0.8621	0.75	0.9643	0.7091	1	0.8614	0.4333	0.7015	0.8	1	0.5806	0.8537	0.2432	0.931	1	0.9494	0.3089	1	0.367	0.6567	0.871	0.4318	0.5	0.8261	0.8667	0.6812	0.3617	0.4423	1	0.0385	1	1	0.5	0.9762	0.9545	0.8361	0.7857	0.8222	0.6579	1	1	0.9016	1
chr1	3241379	3241379	+	8.23868e-36	7.02899e-35	0.2372	0.9167	0.8621	0.7097	0.7368	1	0.6571	0.7714	0.9	0.5556	0.7727	0.5167	0.9808	0.1935	0.8961	1	0.8767	0.3256	0.9286	0.3448	0.7647	0.9583	0.7838	0.8806	0.92	0.5893	1	0.3333	0.3171	0.8158	0	0.9608	1	1	0.8049	0.8889	0.9444	1	0.9048	1	1	0.7143	1	0.8667
chr1	3241397	3241397	+	7.86026e-27	3.8692e-26	0.2237	1	0.7931	0.5	0.3684	0.6667	0.7429	0.6667	0.825	0.5429	0.8636	0.2131	0.8431	0.0543	0.8701	1	0.8493	0.3413	0.9107	0.3214	0.8272	0.875	0.9118	0.913	0.92	0.5091	0.8462	0.3333	0.2857	0.8158	0	0.9615	0.8	0.8261	0.9512	0.8333	0.8529	1	0.9512	0.8571	0.8	0.8571	1	0.9286
chr1	3243589	3243589	+	1.31803e-30	8.21875e-30	0.2117	1	0.9	0.8947	1	0.9091	0.8788	0.641	0.5532	0.9231	0.9231	0.5294	0.9524	0.3882	0.8108	1	0.9823	0.3261	0.9324	0.2857	0.913	0.8095	0.8696	0.9333	0.9118	0.875	0.8387	0.6889	0.4675	0.8679	0	0.9545	1	1	1	0.9362	1	1	0.9459	1	1	0.8667	0.9474	1
chr1	3264593	3264593	+	2.62549e-30	1.6067e-29	0.2189	1	0.8	0.8776	0.6875	0.8889	0.9286	0.7903	0.7586	0.9412	0.9355	0.4419	1	0.2083	1	0.92	1	0.3725	0.9583	0.4407	0.8611	0.8571	1	0.8065	0.871	0.9286	0.9672	0.7419	0.037	0.9167	0	0.9375	1	1	1	1	0.9231	0.9	1	1	1	0.7778	0.7407	1
chr1	3269530	3269530	+	1.51218e-16	3.76558e-16	0.2095	1	0.8049	0.6842	0.3036	0.8182	0.8095	0.5294	0.6731	0.7778	1	0.4286	0.9333	0.0938	0.9259	0.9333	0.8438	0.3929	0.9077	0.4062	0.7551	0.8298	0.9574	1	0.7143	0.4595	0.9123	0.4375	0.0667	1	0	1	0.9	0.875	0.8261	0.9394	0.8125	0.8947	0.9787	0.8182	0.8571	1	0.5833	1
chr1	3269591	3269591	+	8.56179e-59	2.26929e-57	0.2905	1	0.9355	0.5763	0.8421	1	0.6582	0.7831	0.9444	1	0.9143	0.375	0.98	0.0606	0.9903	0.95	0.9286	0.2353	0.8987	0.449	0.6696	1	0.9556	0.875	0.7812	0.5	0.8667	0.6531	0.1013	1	0.0233	0.9479	0.9286	0.8974	0.9444	0.9333	0.9048	0.9231	1	0.8846	1	1	0.9863	1
chr1	3270052	3270052	+	4.46811e-21	1.51534e-20	0.2042	1	0.7273	0.9333	0.6731	1	0.918	0.8387	0.6061	0.9412	1	0.0882	1	0.0833	1	1	0.9674	0.2969	0.9091	0.6197	0.9286	0.9643	0.8684	1	0.8621	0.9	0.9697	0.619	0.1818	0.8684	0.0455	0.9333	1	0.6316	0.9474	0.8947	0.9091	0.9444	1	1	1	1	1	0.8333
chr1	3270111	3270111	+	6.67474e-46	9.97874e-45	0.2041	0.9375	0.9091	0.9359	0.95	0.9333	0.9257	0.75	0.5586	1	0.9605	0.3415	0.9459	0.0667	0.974	1	0.995	0.245	0.8995	0.5249	0.7815	0.9277	0.875	0.9091	0.8525	0.5918	0.9706	0.6327	0.1176	0.954	0	0.9701	0.9667	1	0.9451	0.9024	0.9508	0.8571	0.989	0.9048	0.9623	0.9706	0.8983	0.9355
chr1	3270145	3270145	+	2.47415e-14	5.26748e-14	0.2001	1	0.7778	0.7826	0.575	1	1	0.8636	0.4	0.9474	1	0.3462	0.9	0.1	1	1	1	0.2391	0.9836	0.5849	0.9697	0.8889	1	0.9286	0.9231	0.825	0.8889	0.4091	0.0909	1	0.0667	0.9268	0.7368	0.95	0.9688	0.6923	0.975	0.8333	1	0.75	0.9333	0.9231	1	0.8571
chr1	3270159	3270159	+	1.01344e-48	1.72894e-47	0.2393	1	0.7778	0.7	0.9024	0.7143	0.9062	0.6271	0.4	0.8182	0.9826	0.3733	0.8929	0.1167	0.961	1	1	0.2609	0.9452	0.5748	0.9101	0.84	0.95	0.9412	0.814	0.8509	0.9333	0.4444	0.0227	1	0	0.9588	0.6383	1	0.9747	1	0.9604	1	0.8966	0.95	0.9286	0.931	1	0.8846
chr1	3270187	3270187	+	6.23674e-49	1.07495e-47	0.2959	1	0.6944	0.6667	0.7826	1	0.8421	0.3051	0.4	1	0.8769	0.1667	0.9189	0.1216	0.9375	0.75	0.9559	0.1867	0.8488	0.5679	0.6379	0.9	0.913	0.9706	0.6744	0.9048	1	0.2857	0.1754	0.963	0	1	0.9062	0.7241	1	1	0.9375	1	0.75	1	1	1	1	0.9333
chr1	3270202	3270202	+	1.78601e-21	6.21875e-21	0.2293	0.75	1	0.7391	0.8718	0.9091	0.9615	0.9	0.5625	1	0.9355	0.3667	1	0.16	0.9773	0.9231	0.9828	0.3103	0.9231	0.6047	0.8542	0.6486	0.9818	0.8333	0.7143	0.6216	1	0.8667	0.1818	1	0.0698	1	0.8333	0.92	1	1	1	1	1	0.96	1	1	1	0.7647
chr1	3270276	3270276	+	3.44525e-33	2.51905e-32	0.2958	1	0.875	0.7727	0.9412	0.95	0.9155	0.7	0.1818	0.963	1	0.225	1	0.125	0.9697	0.9333	0.9718	0.194	0.9479	0.2174	0.6875	0.9167	1	1	0.7727	0.8571	0.9375	0.5135	0.0333	0.963	0	1	1	1	1	0.8636	1	1	0.975	0.9714	1	1	1	0.8571
chr1	3270478	3270478	+	9.29149e-43	1.17742e-41	0.2074	0.9565	0.92	0.7609	0.7483	1	0.9602	0.8065	0.7297	0.913	0.92	0.3028	0.95	0.087	1	0.9667	0.9615	0.3043	0.9355	0.4579	0.8056	1	0.9444	0.7846	0.9592	0.5714	0.9167	0.5938	0.0238	1	0.0714	1	1	0.9322	0.9792	0.9583	0.971	0.9412	0.9048	0.9592	0.9	0.8519	0.92	0.9756
chr1	3270600	3270600	+	1.99119e-21	6.91242e-21	0.2082	0.9394	0.9412	0.5517	0.7391	0.9231	0.8904	0.5161	0.5116	1	0.8824	0.1944	1	0.0645	0.9714	0.9661	0.9643	0.4	0.9388	0.4348	0.8621	0.9286	0.9259	0.5714	0.8312	0.875	0.8873	0.5714	0.0741	1	0	0.881	0.9286	1	0.9608	1	0.9333	0.9231	0.8387	0.9565	0.7273	1	1	0.9412
chr1	3272511	3272511	+	8.49466e-42	1.02526e-40	0.2767	0.9	1	0.6774	0.4583	0.5556	0.7973	0.102	0.5753	1	0.9655	0.2632	1	0.1034	1	1	0.9646	0.3082	0.9038	0.5	0.9158	0.6429	0.7692	0.9583	0.7143	0.4118	0.9474	0.625	0.125	0.8551	0	1	0.9167	1	0.96	0.8889	0.96	1	0.9149	0.8667	0.75	1	0.8846	1
chr1	3272524	3272524	+	3.56677e-32	2.45175e-31	0.2677	0.9	1	0.2258	0.28	0.7778	0.7179	0.0816	0.4324	0.6875	0.8966	0.2632	0.9231	0.1379	0.931	1	0.8584	0.3	0.8302	0.3684	0.7053	1	0.8462	0.75	0.4286	0.0588	0.7895	0.625	0.1562	0.913	0	0.9608	1	0.3636	0.92	0.8148	0.8	0.963	0.88	0.8	0.75	0.8824	0.9231	1
chr1	3272535	3272535	+	1.68091e-40	1.89797e-39	0.2938	0.95	1	0.3667	0.5	0.7778	0.7273	0.0816	0.3514	0.8125	0.8621	0.1622	0.8571	0.1724	1	1	0.9115	0.245	0.7736	0.4554	0.7474	0.7647	0.8462	0.6939	0.7692	0.1176	0.8421	0.625	0.125	0.913	0	0.9412	1	0.3636	0.68	0.9259	0.8163	1	0.92	1	1	1	0.9615	1
chr1	3272611	3272611	+	7.10691e-18	1.94243e-17	0.2172	1	1	0.3226	0.5312	0.75	0.8667	0.0714	0.551	1	0.9583	0.3448	0.8519	0.122	0.898	0.8889	0.9733	0.2315	0.8481	0.5111	0.8049	0.5	1	1	0.7273	0.0714	0.8947	0.625	0.08	0.9592	0	0.8933	0.8519	0.5625	1	0.6522	0.7317	1	0.875	0.9	0.625	0.6667	0.9565	1
chr1	3284919	3284919	+	4.37215e-34	3.37444e-33	0.2663	1	0.8261	0.6316	0.9091	0.6667	0.7931	0.2727	0.7941	1	1	0.2381	0.75	0.027	1	0.9048	0.9059	0.3644	1	0.275	0.9352	0.9474	1	0.7857	0.8684	0.7333	0.8	0.3958	0.1739	0.9077	0	1	1	0.8889	0.814	0.8235	0.9556	1	1	1	1	0.875	0.9655	1
chr1	3289868	3289868	+	3.17483e-29	1.81991e-28	0.2326	0.9167	0.7895	0.825	1	1	0.75	0.6027	0.68	1	1	0.3864	1	0.1522	0.8723	1	0.9701	0.3226	0.9925	0.3444	0.8478	1	0.8667	0.7143	0.8235	0.7073	0.746	0.5682	0.3393	0.925	0	0.9455	0.95	0.8	1	1	0.8966	1	1	1	1	0.6667	0.7857	0.8261
chr1	3290709	3290709	+	2.85898e-21	9.82409e-21	0.2338	0.8947	1	0.6714	0.3333	0.8667	0.6154	0.5556	0.6452	0.8333	0.9455	0.2979	0.75	0.0714	0.8876	1	0.7667	0.25	0.809	0.2045	0.8167	0.931	0.8108	0.6818	0.5147	0.6667	0.8036	0.5769	0.1333	1	0	0.8333	0.5556	0.8571	1	0.84	0.8974	0.7143	0.8889	0.8125	1	0.7333	0.7917	1
chr1	3290786	3290786	+	2.54665e-28	1.37736e-27	0.2434	0.7931	0.8889	0.6216	0	1	0.8438	0.5833	0.386	1	0.9655	0.1667	0.8421	0.0938	0.8209	1	0.9714	0.1905	0.8182	0.3694	0.8447	0.7857	0.6667	0.8125	0.9375	0.4	0.8163	0.4286	0.114	0.9744	0	0.8077	1	1	1	0.8421	0.96	1	0.8077	0.8824	0.8571	1	0.6522	1
chr1	3290800	3290800	+	3.17708e-48	5.29045e-47	0.2903	0.7931	0.8889	0.7895	0	1	1	0.5833	0.2807	1	0.9286	0.1	0.8947	0.0312	0.8857	1	1	0.1346	0.9636	0.4904	0.9223	0.8916	0.7778	0.7647	0.875	0.6	0.9184	0.4286	0.1062	0.9744	0	1	1	1	1	0.9211	1	1	0.8846	0.8846	0.8667	1	0.7083	1
chr1	3290810	3290810	+	8.45705e-51	1.60009e-49	0.2759	1	0.8889	0.9487	0.375	1	1	0.9444	0.4561	0.6923	0.9615	0.3934	0.8	0.25	0.9118	0.8571	0.9571	0.181	0.9455	0.3694	0.8812	0.9286	0.8889	0.7647	0.8958	0.7714	1	0.4286	0.2478	1	0	1	1	1	1	0.8947	1	1	1	1	1	1	0.72	1
chr1	3292882	3292882	+	4.59368e-34	3.539e-33	0.2286	0.75	0.7778	0.7612	0.8095	0.6667	0.8421	0.5455	0.7818	1	0.9535	0.3051	1	0.4507	0.9818	1	0.9412	0.1927	0.9065	0.4333	0.8596	0.8	1	0.5714	0.9118	0.8537	0.8571	0.4138	0.64	0.8333	0	0.9561	1	1	0.8621	1	0.8824	1	0.954	1	0.8333	1	0.9344	0.7143
chr1	3310325	3310325	+	5.05351e-37	4.64863e-36	0.2532	1	0.9259	0.5	0.5	0.8235	0.8831	0.3137	0.56	1	0.9143	0.2857	0.7647	0.2537	0.9074	1	0.969	0.1933	0.9273	0.495	0.8108	0.5263	0.9077	0.907	0.4865	0.6757	0.8421	0.3721	0.3402	0.8913	0	0.9444	0.7273	0.7391	0.7778	0.9333	0.7778	0.8182	0.9667	0.9615	0.8222	1	0.9231	0.8966
chr1	3320545	3320545	+	1.91608e-20	6.23003e-20	0.2301	0.6154	0.4444	0.7179	0	0.6667	0.6	0.1818	0.2941	0.2	0.4643	0.1928	0.4118	0.172	0.4894	0.5789	0.25	0.3462	0.8087	0.32	0.0377	0.0952	0.35	0.4545	0.4118	0.2667	0.5741	0.4154	0.1351	0.5455	0	0.6508	0	0.5333	0.68	0.7105	0.52	0.5	0.5	0.3043	0.5	0	0.5714	0.7778
chr1	3331746	3331746	+	1.2607e-20	4.14855e-20	0.2338	1	0.9545	0.6286	1	1	0.931	0.7606	0.7093	0.5	0.85	0.2222	0.75	0.0833	0.9155	0.5	0.6667	0.25	0.7662	0.4098	0.7857	0.8	0.7778	0.9091	0.5882	0.871	0.75	0.5185	0.2857	0.9831	0.125	0.9012	1	0.5625	0.7419	1	0.9355	0.5	1	0.9524	1	0.8	1	1
chr1	3349648	3349648	+	1.08988e-26	5.3127e-26	0.2375	1	0.7333	0.5789	0.8947	0.8571	0.7692	0.1143	0.4375	0.875	0.9672	0.1	0.9091	0.0978	1	1	0.9196	0.3291	0.9266	0.3621	0.8043	0.52	0.8873	0.913	0.6939	0.75	1	0.4167	0.0274	0.9286	0	0.9118	0.6667	0.5294	0.9459	0.8333	0.8936	0.9231	0.8113	0.9394	1	0.5833	1	0.8571
chr1	3360454	3360454	+	2.31294e-54	5.09575e-53	0.3969	0.8571	0.6667	0.7778	0.4545	1	0.8095	0.0606	0.4286	1	0.8824	0.0227	0.92	0.0625	0.8621	1	0.6333	0.2222	0.8655	0.1379	0.2258	1	0.8333	0.625	0.7778	0.6364	0.8182	0.303	0.0533	0.9062	0	1	0.5	1	1	1	0.75	1	1	0.8421	0.9333	0.75	0.92	1
chr1	3366380	3366380	+	9.57389e-18	2.59343e-17	0.2282	0.2963	0.6667	0.5122	0.2632	0.5333	0.6923	0.0508	0.7143	0.6667	0.4561	0.2857	0.4444	0.1026	0.5094	0.4545	0.2681	0.1613	0.2653	0.1667	0.6744	0.093	0.5385	0.481	0.6909	0.2424	0.5862	0.25	0.1739	0.537	0	0.6	0.2857	0.6	0.5965	0.3667	0.6667	0.6667	0.8462	0.5	0.9231	0.5	0.8592	0.1818
chr1	3366924	3366924	+	4.44196e-34	3.42651e-33	0.2602	0.8519	0.8182	0.6087	0.1837	0.6667	0.75	0.1	0.619	0.6429	0.6757	0.1273	0.9412	0.12	0.9512	0.9565	0.9091	0.3091	0.8862	0.3433	0.7407	0.7959	0.7143	0.5238	0.6429	0.4545	0.8125	0.549	0	0.7838	0	0.9841	1	0.3953	0.871	0.7391	1	0.8049	0.8077	0.9111	1	0.8571	0.8824	0.6923
chr1	3367065	3367065	+	1.40419e-45	2.06288e-44	0.2342	0.7727	0.8621	0.8472	0.9245	0.7241	1	0.5	0.614	1	0.7826	0.4035	1	0.2069	0.8846	0.8611	0.9681	0.234	0.9322	0.3585	0.9787	1	0.9474	0.6981	0.8214	0.8	0.9688	0.5417	0.1319	0.9437	0	0.9718	1	1	0.9403	0.8065	0.96	0.7895	1	0.8387	0.9231	1	0.9718	0.8571
chr1	3367093	3367093	+	2.34442e-43	3.06213e-42	0.2595	0.8182	0.875	0.8194	0.6449	0.6471	1	0.119	0.5333	0.7273	0.75	0.4274	0.8947	0.1017	0.9231	0.9474	0.7553	0.2316	0.9661	0.3333	0.7234	0.7091	0.7838	0.6604	0.7143	0.6271	0.9077	0.5625	0.1702	0.9155	0	1	1	0.7778	0.9394	0.7656	0.8261	0.6154	1	1	0.84	0.8182	0.6901	1
chr1	3374839	3374839	+	6.18509e-25	2.69578e-24	0.247	1	1	0.7581	0.7576	0.9	0.9333	0.2308	0.7391	1	1	0.2444	0.9167	0.1795	1	0.9444	0.8545	0.3146	0.9318	0.3953	0.625	1	0.871	1	0.7308	0.8667	0.913	0.2424	0.2439	1	0	1	0.7222	0.7647	0.907	1	0.6667	0.8571	0.8857	0.88	1	1	1	1
chr1	3390786	3390786	+	3.06823e-25	1.36436e-24	0.2091	0.7885	0.803	0.6985	0.8	0.7143	0.7051	0.4074	0.6129	0.9091	0.8182	0.3922	0.9	0.1961	0.9184	0.8986	0.8375	0.2838	0.8522	0.4286	0.84	0.766	0.8462	0.9444	0.7615	0.6176	0.7398	0.4902	0.1481	0.8095	0	1	0.931	0.7805	0.9	0.8621	1	1	0.8864	0.8372	1	0.8261	0.9722	1
chr1	3404477	3404477	+	2.51483e-30	1.54084e-29	0.2299	0.9259	1	0.5758	1	0.8	0.5909	0.8261	0.875	0.5	0.9062	0.3095	0.9677	0.4524	0.9596	1	1	0.3523	0.9706	0.5	0.9032	0.8235	0.8	0.6667	0.9091	0.9487	0.88	0.6429	0.2586	0.875	0	1	1	1	0.7778	0.8378	0.871	0.8824	0.9	1	1	0.75	1	0.6
chr1	3411408	3411408	+	1.23378e-24	5.27829e-24	0.2246	0.9697	0.7812	0.6543	0.7222	0.8571	0.9175	0.2955	0.5769	1	0.9688	0.5128	0.9259	0.2157	0.8649	1	0.9674	0.2941	0.8929	0.5	0.9	0.7647	0.9574	0.7778	0.65	0.7447	1	0.0444	0.0164	0.8372	0.125	0.9468	1	0.8947	0.9828	0.7931	0.8833	0.5	0.9333	0.875	1	1	0.8286	1
chr1	3411445	3411445	+	1.34622e-21	4.72587e-21	0.2151	1	0.9167	0.6	0.5	1	0.8438	0.6364	0.2	1	0.8667	0.3684	0.9	0.3621	0.8689	1	0.9837	0.2667	0.9655	0.4872	0.8525	1	0.8387	0.7586	1	0.7273	1	0.6486	0.0339	0.9	0	0.88	1	0.7222	1	0.95	0.9524	1	0.9524	1	1	1	0.7143	1
chr1	3411637	3411637	+	2.33026e-20	7.53667e-20	0.2083	0.9231	0.7037	0.4038	0.3396	0.8235	0.7719	0.1522	0.2075	0.1667	0.8511	0.1026	0.72	0.027	0.913	0.9048	1	0.3721	0.9045	0.23	0.6931	0.5385	0.9057	0.7097	0.5	0.4098	0.6825	0.4133	0.1966	0.9091	0	0.7059	0.8286	0.7949	0.8333	0.6341	0.8605	0.9091	0.9	0.7059	1	0.25	0.8	1
chr1	3411714	3411714	+	9.2185e-27	4.51527e-26	0.2053	1	0.5909	0.7778	0.7297	0.931	0.9857	0.6863	0.6341	0.75	0.8511	0.4231	1	0.5147	0.9577	1	0.9204	0.2937	0.9263	0.4677	0.9634	0.8182	0.9701	0.7568	0.7714	0.9024	0.92	0.2179	0.1486	0.9344	0	1	0.5455	0.8696	0.913	0.8	0.9828	0.9375	0.9512	0.85	0.9429	0.9355	0.8824	0.6923
chr1	3412224	3412224	+	8.21913e-28	4.30346e-27	0.2	1	0.8571	0.8254	1	0.8182	1	0.8947	1	0.9474	1	0.3333	0.9722	0.2051	0.8723	1	1	0.3505	1	0.4286	0.8704	1	0.7778	0.6	0.9048	0.4762	0.9298	0.5152	0.1408	0.8333	0	0.9701	1	1	0.918	1	0.8824	0.7857	1	0.9333	0.9444	1	1	0.8125
chr1	3412365	3412365	+	5.75102e-20	1.81194e-19	0.2295	0.9286	0.9333	0.9583	1	1	0.6667	0.4545	0.4222	0.875	0.875	0.3043	0.9375	0.22	0.873	1	0.9529	0.2051	0.8033	0.5676	0.5652	1	0.9394	0.7647	0.7632	0.6667	0.8857	0.2917	0.3448	0.8261	0	0.9286	0.9474	1	1	0.8	0.9459	0.8889	1	1	1	0.3333	0.9	1
chr1	3412419	3412419	+	1.76757e-16	4.38019e-16	0.2139	1	0.8	0.5833	0.5676	0.4286	0.9444	0.6538	0.5294	0.375	0.7143	0.375	0.625	0	0.9032	0.875	0.9762	0.2778	0.8689	0.5	0.8841	1	0.8182	0.8421	0.7368	0.6923	0.9429	0.6429	0.1639	1	0	0.9231	0.8947	0.6364	0.8333	0.65	0.9394	0.8889	1	0.9524	1	1	1	1
chr1	3412432	3412432	+	2.2652e-25	1.01451e-24	0.2385	0.8333	1	0.75	0.75	0.5714	0.9118	0.6667	0.6506	0.8	0.8571	0.4167	0.9375	0.1071	1	1	1	0.2353	0.8983	0.5641	0.8841	1	1	0.8947	0.725	0.6923	0.8571	0.44	0.2167	1	0	0.8868	0.8947	0.8182	0.9167	1	1	1	1	1	1	1	0.9091	1
chr1	3412540	3412540	+	4.47077e-24	1.84284e-23	0.2296	1	1	0.7174	0.4286	0.9524	0.5758	0.625	0.49	1	0.76	0.25	0.9474	0.2923	0.8734	0.8	0.8974	0.2174	0.9	0.1889	0.7922	0.8	0.8276	0.5	0.7895	0.8235	0.6842	0.5833	0.1364	0.95	0	0.8182	1	0.6	0.8491	0.8	0.8214	1	0.92	0.8889	1	1	1	1
chr1	3412575	3412575	+	1.37837e-18	3.95286e-18	0.2322	0.6667	0.68	0.413	0.08	1	0.9655	0.3281	0.6494	0.9	0.8	0.1071	0.9091	0.0816	0.8824	1	1	0.2692	0.8824	0.1493	0.6418	0.6071	0.8182	0.5	0.7	0.8333	0.8235	0.5217	0.0741	0.7	0	0.7582	0.6667	0.9167	0.9773	0.8	0.75	1	1	0.8857	1	0.8	1	0.5714
chr1	3419289	3419289	+	5.83699e-28	3.08625e-27	0.2102	1	1	1	0.8814	0.9286	1	0.1695	0.6667	0.8182	0.9718	0.3297	1	0.3294	1	1	0.9936	0.3902	0.957	0.5816	0.9487	1	0.9459	0.84	0.7143	0.4516	1	0.5625	0.0367	0.9362	0.0556	1	1	1	0.9608	0.913	0.7667	1	0.8873	0.9412	1	1	1	0.7143
chr1	3419294	3419294	+	8.31242e-45	1.17258e-43	0.2932	1	0.8462	0.75	0.5085	0.8571	0.8923	0.0678	0.6667	0.8235	0.6857	0.3077	1	0.1163	0.9189	0.8889	0.9808	0.2439	0.957	0.449	0.7672	0.7209	0.8108	0.88	0.5	0.3871	1	0.5312	0.0374	0.9362	0.0556	0.9756	0.8947	1	0.9216	0.72	1	1	0.9178	0.8824	1	0.9	1	0.7857
chr1	3419375	3419375	+	1.64093e-13	3.29293e-13	0.2004	1	1	0.7674	0.4545	0.875	0.675	0.1346	0.2917	0.9444	0.7895	0.3617	1	0.5	0.875	0.8	0.8912	0.4889	1	0.6522	0.75	0.8824	1	0.9333	0.4242	0.5	0.8718	0.7273	0.2	1	0	1	1	1	0.9697	0.7143	1	1	1	0.8333	1	1	0.75	1
chr1	3425494	3425494	+	8.78168e-52	1.73914e-50	0.2608	0.8947	0.7931	0.6071	0.9375	1	1	0.4902	0.5333	0.7273	0.95	0.1846	0.9615	0.1887	0.9412	0.9286	0.9813	0.413	0.8974	0.7097	0.6579	1	0.8511	0.8209	1	0.7778	0.9556	0.2973	0.2254	1	0	0.9487	0.9355	1	1	1	1	0.9556	1	0.9545	1	1	1	0.8889
chr1	3425563	3425563	+	6.94934e-37	6.33876e-36	0.249	1	0.6875	0.7727	0.5455	1	0.8372	0.4118	0.5926	0.9091	1	0.1333	0.931	0.2632	0.9101	1	0.9248	0.2766	0.8763	0.2903	0.792	1	0.9787	0.8824	0.9565	0.3684	0.8246	0.4545	0.1429	1	0	1	0.625	1	0.9184	0.8	0.963	0.8947	0.85	0.9474	0.8889	0.9091	1	1
chr1	3425565	3425565	+	9.63894e-32	6.45359e-31	0.2353	1	0.75	0.75	0.4545	1	0.9302	0.34	0.7407	0.7727	1	0.0667	0.9655	0.2105	0.9318	1	0.9403	0.2766	0.9588	0.2903	0.856	1	0.9787	0.8529	0.8696	0.4286	0.7544	0.4091	0.1429	0.8158	0	1	0.625	1	0.9184	0.8	0.963	0.8947	0.85	0.8947	0.7778	0.8182	1	1
chr1	3425684	3425684	+	1.2165e-28	6.71991e-28	0.226	1	0.875	0.8462	0.4444	0.5455	1	0.5818	0.3973	1	0.9714	0.3175	1	0.0909	1	1	0.9348	0.2967	0.9692	0.4902	0.7297	0.7895	1	0.8718	0.8537	0.2143	1	0.7209	0.2747	0.7833	0	0.954	0.5	1	1	0.9556	0.7308	1	1	1	1	1	0.9672	1
chr1	3426014	3426014	+	1.91858e-16	4.74337e-16	0.2071	1	0.55	0.7436	0.0702	1	1	0	0.5818	0.871	0.8846	0.3175	0.8571	0.44	1	0.9231	0.9798	0.3906	1	0.2917	0.589	0.9677	0.9	0.8286	0.5714	0.7333	0.9091	0.3077	0	0.8824	0	0.6522	0.8571	0.5385	1	0.9714	1	0.8889	0.7059	1	0.6667	1	1	1
chr1	3426022	3426022	+	3.55037e-22	1.29493e-21	0.2366	1	0.55	0.7179	0.0893	1	0.8621	0	0.5741	1	0.9231	0.377	1	0.32	1	1	0.9192	0.3594	1	0.2917	0.5342	1	0.95	0.8286	0.5714	0.625	0.9375	0.6154	0	1	0	1	1	0.96	1	0.7143	1	0.5556	0.9722	0.8333	0.3333	1	1	1
chr1	3426046	3426046	+	6.02326e-27	2.98651e-26	0.2048	1	0.5556	0.6053	0.7609	1	1	0.5	0.6444	1	1	0.6809	0.913	0.5882	1	1	0.9873	0.4706	0.8154	0.625	1	1	0.871	0.9412	1	0.8261	1	0.25	0.25	0.9286	0	0.9714	1	1	1	1	1	1	1	1	1	1	1	1
chr1	3428439	3428439	+	2.62175e-22	9.64882e-22	0.2234	0.8421	0.9286	0.7609	0.3548	0.8667	0.9167	0.3684	0.5439	1	0.8491	0.1176	0.875	0.3919	0.9211	0.76	0.9778	0.4235	0.9583	0.3455	0.9722	1	0.9756	0.88	0.7222	0.5135	0.4167	0.6061	0.1053	0.8837	0	0.881	0.875	0.9444	0.8286	1	0.9123	0.7333	1	1	1	0.8889	0.9565	0.8571
chr1	3430645	3430645	+	1.29024e-42	1.62611e-41	0.2425	1	0.8333	0.9074	0.8049	1	0.9531	0.4483	0.7157	1	0.9032	0.2308	1	0.4412	1	0.9167	1	0.3228	0.9216	0.3816	0.9901	1	0.931	1	0.9091	0.7	0.8857	0.3333	0.0571	0.8636	0	1	0.9091	0.9756	0.9216	0.8824	0.9701	0.92	1	0.9024	1	1	0.8	1
chr1	3430650	3430650	+	3.71257e-29	2.11824e-28	0.2206	0.9091	0.8333	0.8679	0.7619	0.875	0.9683	0.3793	0.7019	1	0.9344	0.2462	0.9714	0.2647	0.9688	1	0.9444	0.2598	0.951	0.3973	0.6832	0.84	0.7614	0.95	0.8182	0.8718	1	0.5714	0.058	0.9242	0.0667	0.952	0.6364	0.7561	0.9216	0.7576	0.8806	0.92	1	0.925	0.9048	1	1	1
chr1	3431910	3431910	+	8.09153e-46	1.20261e-44	0.2854	0.8824	0.7333	0.65	0.4231	1	0.8889	0.4762	0.5294	1	0.9104	0.3158	0.9412	0.2308	0.95	1	0.9394	0.3333	0.9785	0.2927	0.9796	0.75	0.8333	0.9216	0.7742	1	0.6667	0.5385	0.1075	0.9518	0	0.8879	1	0.9385	0.9412	0.9487	1	1	0.7222	0.95	1	1	0.8889	1
chr1	3433380	3433380	+	4.81976e-28	2.56162e-27	0.2571	1	0.8333	0.5526	0.5	0.8621	0.8049	0.1833	0.6154	0.8421	0.9091	0.2022	1	0.0909	0.9865	0.75	1	0.1795	0.9462	0.3	0.8108	0.8462	0.7639	0.7353	0.814	0.4545	0.7586	0.6207	0.1346	0.6981	0	1	0.4286	0.8667	0.8333	1	1	0.6	1	0.9394	1	0.8571	0.9048	1
chr1	3501481	3501481	+	1.37562e-38	1.38592e-37	0.2495	1	0.6	0.5636	0.9032	1	1	0.8077	0.3043	0.8571	1	0.699	0.3913	0.4103	1	1	1	0.3158	0.9412	0.3725	0.541	1	1	0.85	1	0.9318	0.8824	0.4754	0.2783	1	0.0678	0.8438	1	0.9608	0.871	0.9556	0.9688	1	0.9394	0.8103	1	0.9091	0.9412	1
chr1	3501488	3501488	+	2.08008e-40	2.3403e-39	0.2488	1	0.6	0.6364	0.9355	1	1	0.7843	0.2754	1	0.9697	0.7184	0.5778	0.4286	1	1	1	0.3158	0.9853	0.46	0.5246	1	1	1	1	0.931	0.8824	0.4677	0.2261	1	0.0339	0.875	1	1	1	1	1	0.9375	1	1	0	0.9091	1	1
chr1	3578940	3578940	+	1.49156e-19	4.56866e-19	0.2093	0.9667	0.8824	0.6364	0.68	0.9091	0.7183	0.3774	0.5	0.8	0.6	0.6	0.9375	0.3333	0.9592	0.6757	0.9508	0.3889	0.974	0.2222	0.0833	0.9344	0.913	0.8125	0.6818	0.625	0.8043	0.7636	0.1961	1	0	0.9412	1	0	0.96	1	0.8605	0.75	0.9259	0.8667	1	0.8889	0.6364	1
chr1	3579061	3579061	+	1.14956e-16	2.88739e-16	0.2006	1	0.6818	0.7778	0.3824	0.6364	0.8077	0.1667	0.619	1	0.8333	0.5532	0.75	0.6757	0.8261	1	0.8333	0.3284	0.95	0.5	0.3438	0.9474	1	0.75	1	0.8919	0.9355	0.8	0.3333	0.9091	0.2778	0.8868	0.8621	1	0.9111	0.6667	0.68	0.8	0.9444	1	1	1	0.8462	0.9
chr1	3579116	3579116	+	7.94261e-14	1.63066e-13	0.2134	0.1667	0.2609	0.6	0.1471	0.5385	0.7959	0.2143	0.6667	0.9091	0.6471	0.3913	0.3571	0.4872	0.6087	0.5	0.4	0.169	0.5	0.5	0.4062	0.7442	0.2759	0.6667	0.5	0.6216	0.7273	0.7273	0	0.5682	0.2632	0.6462	0.875	1	0.4583	0.5556	0.7059	0.6923	0.5385	0.5	0.75	1	0.8	0.8
chr1	3607259	3607259	+	6.78575e-41	7.81074e-40	0.2194	1	0.7391	0.9545	0.7872	1	0.84	0.7843	0.6883	0.9333	1	0.6438	1	0.6308	0.9459	1	1	0.4673	0.9655	0.5964	0.5229	1	1	0.9487	0.7736	0.8889	1	0.8333	0.1313	1	0.6818	0.9604	1	1	1	1	0.7273	1	1	1	1	1	1	1
chr1	3650950	3650950	+	4.23987e-27	2.12127e-26	-0.2661	0.0645	0	0.1364	0.6667	0	0.2973	0.75	0.4211	0	0.2667	1	0.2424	0.8776	0.0233	0	0	0.4	0.0976	0.5789	0.3659	0	0	0.1579	0.4333	0.3214	0.5	0.2326	0.5946	0.1071	1	0	0	0.8095	0.0741	0.1053	0	0	0	0.0909	0	0.0667	0.0769	0.0833
chr1	3650957	3650957	+	1.32308e-18	3.79784e-18	-0.2437	0.25	0.3333	0.5814	0.6226	0	0.2462	0.6	0.2632	0.2222	0.3333	1	0.3846	0.9	0.1714	0	0.0156	0.4444	0.0789	0.3714	0.5667	0	0	0	0.3667	0.4667	0.5	0.2791	0.6515	0.1333	1	0.0678	0	0.6667	0.0741	0	0	0.1667	0	0	0.75	0.7778	0.05	0.0833
chr1	3650968	3650968	+	1.80994e-40	2.0407e-39	-0.3478	0.0625	0.1111	0.2273	0.6981	0.3333	0.2	0.8	0.3684	0.2222	0.4167	1	0.4231	0.95	0.1429	0.2667	0.0156	0.4143	0.1053	0.6571	0.5667	0	0.1429	0	0.2542	0.4146	0.625	0.3953	0.6615	0.2222	0.9091	0.0678	0	0	0	0	0	0	0.3333	0.1	0	0.1111	0	0
chr1	3651306	3651306	+	2.1217e-35	1.76652e-34	-0.2827	0.0769	0.3	0.6111	0.8267	0.5	0.1163	1	0.747	0.375	0.5556	0.7426	0.2174	0.2453	0.3	0.2667	0.1129	0.7273	0.36	0.5125	0.6707	0.2128	0.2727	0.2051	0.4167	0.5366	0.5517	0.5882	0.904	0	1	0.2292	0.4286	0.2308	0.4706	0.0435	0.4815	0	0	0.087	0.4	0	0.0556	0.2105
chr1	3651308	3651308	+	1.07182e-36	9.67508e-36	-0.2877	0.2308	0.5	0.6667	0.76	0.5833	0.1628	0.9672	0.7952	0.5	0.5	0.5644	0.5217	0.1321	0.3	0.1333	0.1613	0.6404	0.3867	0.7	0.6098	0.5	0.2273	0.5	0.4054	0.4545	0.6207	0.5882	0.872	0	0.9848	0.1771	0.1333	0.5385	0.2353	0.1333	0.4815	0.0606	0.5	0.1739	0.16	0	0.1667	0.1053
chr1	3651314	3651314	+	6.9296e-44	9.30652e-43	-0.2729	0	0.3	0.6111	0.5733	0.5	0.186	0.7049	0.5542	0.125	0.3929	0.3564	0.1739	0.0943	0	0	0.0484	0.4889	0.1067	0.5375	0.561	0.5833	0.1818	0.05	0.2432	0.3111	0.3448	0.4	0.608	0	1	0.0208	0.1333	0.1538	0.0588	0.1304	0.1481	0.1176	0.375	0	0	0	0	0
chr1	3651319	3651319	+	2.60479e-25	1.16262e-24	-0.2366	0.1538	0.3	0.7778	0.6533	0.5	0.3721	0.9672	0.7711	0.0667	0.4286	0.73	0.3478	0.2212	0.1667	0.2	0.0806	0.5169	0.2667	0.6962	0.5732	0.1667	0.3256	0.2	0.2973	0.3778	0.6207	0.6222	0.904	0.3125	1	0.2391	0.1333	0.5385	0.3529	0.1333	0.3704	0.2353	0.25	0	0.28	0	0.1316	0.2105
chr1	3739832	3739832	+	1.18499e-34	9.45196e-34	0.2558	1	0.8333	0.8571	0.2069	1	0.5806	0.0222	0.619	0.68	0.8276	0.2667	0.7619	0.1373	0.8113	0.7436	0.9261	0.4368	0.9143	0.377	0.4317	0.3548	0.7938	1	0.8	0.5342	0.7969	0.6222	0.3	0.7619	0.8182	0.9439	1	0.25	1	0.8511	0.8056	0.9444	0.85	0.8421	1	0.8333	0.7273	1
chr1	3747065	3747065	+	3.405e-82	1.94409e-80	-0.3643	0.1818	0.3333	0.4615	0.9677	0.1818	0	0.9412	0.4809	0	0.4706	0.6986	0.0645	0.825	0.1	0	0	0.6018	0.0896	0.4423	0.7692	0	0.0312	0.0377	0.1667	0.2105	0.2963	0.1224	0.8774	0.0889	0.3542	0	0	0	0	0	0	0	0	0.0678	0	0	0	0
chr1	3747086	3747086	+	1.56592e-54	3.47134e-53	-0.2269	0	0.1111	0.3158	0.9091	0	0	0.3077	0.3893	0	0.1	0.6712	0	0.439	0	0	0	0.2759	0.0147	0.2745	0.3718	0	0.0556	0.0702	0.25	0.1579	0.2222	0.0408	0.422	0	0.3061	0	0	0	0	0	0	0.0588	0	0	0	0	0	0
chr1	3747102	3747102	+	2.40596e-52	4.87357e-51	-0.2708	0	0.2222	0.4737	0.7556	0.0417	0	0.4737	0.5	0	0.2174	0.7111	0	0.6545	0.0256	0	0.0652	0.3289	0.011	0.2258	0.7292	0.2632	0.0408	0.0377	0.0833	0.0909	0.0741	0.0816	0.4533	0.069	0.3448	0	0	0	0	0	0	0	0	0	0	0	0	0
chr1	3752798	3752798	+	3.56354e-30	2.16194e-29	0.2471	0.8	0.8571	0.9167	0.6552	1	1	0.4524	1	1	0.8049	0.7037	0.9444	0.32	0.9333	0.8571	0.8868	0.2985	0.8235	0.4062	0.35	1	0.7857	0.9667	0.8421	1	0.9167	0.5	0.3704	0.8571	0.25	1	1	1	0.9286	1	1	1	0.9333	1	0.9048	1	0.9375	1
chr1	3767557	3767557	+	1.4799e-33	1.10529e-32	0.2296	1	0.8974	0.8548	0.7917	0.9286	0.914	0	0.3871	1	1	0.3529	1	0.1579	0.9524	1	1	0.3125	1	0.2718	0.7826	0.9216	0.9118	0.9322	0.6129	0.7778	0.9487	0.3226	0.0385	1	0	1	1	0.9167	0.931	1	0.8837	1	1	0.8125	1	0.7333	0.75	1
chr1	3767571	3767571	+	1.57428e-31	1.04044e-30	0.2451	0.8571	0.9487	0.8226	0.75	0.9286	0.8817	0	0.2581	0.7333	0.95	0.2941	1	0.1429	1	1	0.9149	0.3125	0.9804	0.2524	0.5435	0.8824	0.9118	0.9333	0.6774	0.5	0.8974	0.2581	0.0385	1	0	0.9787	0.6	0.9375	0.931	0.7917	1	0.7692	0.8889	1	1	0.3333	0.75	1
chr1	3940150	3940150	+	2.06811e-22	7.65878e-22	0.2205	0.7778	0.75	0.8039	0.1266	0.8667	0.6569	0.0769	0.6216	0.4444	0.4	0.4595	0.5556	0.0345	0.8305	0.7949	0.8783	0.2292	0.619	0.5	0.3333	0.7	0.8	0.8889	0.4386	0.1765	0.7391	0.3243	0.0698	0.5227	0	0.8365	0.5	0.6	0.6508	0.5634	0.7857	0.9259	0.7143	0.9744	0.8095	1	0.8125	0.6667
chr1	3962683	3962683	+	6.6855e-59	1.78522e-57	0.2722	0.9091	1	0.7097	0.5116	1	0.7727	0.5	0.7321	0.8333	0.8621	0.2439	0.8537	0.5538	0.9579	1	0.918	0.4747	0.9403	0.4507	0.2818	0.9512	1	0.8667	0.6078	0.8611	0.8644	0.6308	0.3846	0.9885	0	0.9492	1	0.9333	1	0.9375	0.9649	1	1	0.9114	1	1	1	1
chr1	4107434	4107434	+	1.19559e-62	3.69383e-61	0.38	1	1	0.3929	0.1667	1	0.6154	0.1091	0.3103	0.5714	0.8125	0.1795	0.7391	0.0244	0.84	0.5	0.7581	0.1765	0.6899	0.3542	0.2115	0.619	0.6667	0.5806	0.5806	0.1481	0.4	0.3077	0.0811	0.4857	0	0.875	0.7826	0.5417	0.8065	1	0.75	0.7143	0.88	0.8	1	0.8182	0.8929	0.8
chr1	4121930	4121930	+	5.02368e-27	2.50196e-26	0.2217	0.9524	0.5	0.5909	1	0.7333	1	0.527	0.6	1	1	0.4912	0.6923	0.3846	0.9467	0.8	0.9535	0.3429	0.9649	0.3407	0.6486	0.7949	0.7568	1	0.907	1	0.8462	0.7273	0.0488	1	0	0.8551	0.9333	0.8889	0.9167	0.875	0.9643	0.9024	1	1	1	0.9167	0.8571	0.8667
chr1	4122048	4122048	+	5.43837e-34	4.17032e-33	0.2794	1	0.9	0.3214	0.2857	0.8	0.8065	0.381	0.5238	1	0.8367	0.375	0.8974	0.12	0.9429	1	1	0.2826	0.8667	0.2549	0.0976	0.8966	0.6667	0.5	0.8182	0.5455	0.8966	0.6087	0.0822	0.9412	0	0.9706	0.7222	1	0.8065	0.9623	0.7619	0.8421	0.875	0.75	0.9375	0.7083	0.875	0.9286
chr1	4122067	4122067	+	4.9774e-37	4.57989e-36	0.2867	1	0.7895	0.6071	0.7857	0.8	0.9355	0.7143	0.8571	1	0.8776	0.225	0.9487	0.0833	0.8857	0.84	0.7857	0.3261	0.8222	0.3333	0.0488	0.5345	0.8148	0.6667	0.7576	0.5909	0.9298	0.5833	0.1579	0.9412	0	0.9375	0.8286	0.625	0.931	0.8868	0.9512	0.7368	0.875	0.875	0.9394	0.8	0.75	1
chr1	4122449	4122449	+	6.86135e-21	2.29858e-20	0.2264	0.2	0.8462	0.6735	0.7241	0.92	0.9286	0.5556	0.7091	1	0.8961	0.2069	0.9	0.0938	0.9355	1	0.8636	0.42	0.9487	0.2333	0.0345	0.9231	0.5522	0.6818	0.5366	0.9403	0.9459	0.4902	0.0412	0.6034	0	0.625	1	0.88	0.8056	0.8824	0.7476	0.9048	0.625	0.8889	1	1	0.8824	0.7
chr1	4122598	4122598	+	1.47299e-27	7.5975e-27	0.258	0.9302	0.6667	0.625	0.1111	0.9167	0.8	0.4925	0.4054	1	0.9231	0.2759	0.7463	0.0816	0.9403	0.8333	0.6299	0.4706	0.8727	0.4211	0.2206	0.6667	0.9091	0.8	0.3824	0.8	0.8519	0.6087	0.0811	0.8846	0	0.9412	1	0.9	0.8605	0.7368	0.6522	1	0.8571	0.8696	1	0.5294	0.9024	1
chr1	4151937	4151937	+	1.42349e-25	6.45583e-25	0.207	1	0.7692	0.7818	0.6522	0.8333	0.9787	0.6575	0.8125	0.6667	0.68	0.3596	0.9286	0.6389	0.9091	1	0.9597	0.2874	1	0.8235	0.4253	0.8864	0.8243	0.7143	1	0.6806	1	0.5	0.6026	0.9298	0	0.6765	0.9231	1	0.75	0.9474	1	1	0.9615	0.8947	1	1	0.95	1
chr1	4161476	4161476	+	5.75068e-33	4.14967e-32	0.2844	0.8	0.7895	0.3077	0.2308	0.9091	0.8158	0.2535	0.6579	0.3333	0.7818	0.21	0.6327	0.1386	0.8947	1	0.9355	0.1702	0.8905	0.0667	0.1538	0.8868	1	0.9286	0.8667	0.7059	0.9474	0.5	0.1067	0.875	0	0.8065	0.5714	0.5	0.9444	0.931	0.8824	0.8889	1	0.9394	1	0.6	0.8667	1
chr1	4161481	4161481	+	3.95729e-30	2.39336e-29	0.2562	0.8	0.8	0.5769	0.7692	0.9091	0.6579	0.6197	0.6579	0.3333	0.9273	0.32	0.6735	0.28	0.8947	1	0.9355	0.1915	0.9781	0.3	0.3077	1	1	0.9286	0.8667	0.5294	0.8947	0.5	0.16	0.875	0	0.8387	0.9524	0.5625	0.9444	0.931	0.8824	0.8889	0.8636	0.9394	1	0.8	1	1
chr1	4162180	4162180	+	9.38766e-81	5.17447e-79	0.2221	0.8525	0.7432	0.7673	0.2269	0.8	0.8316	0.0789	0.5492	0.2299	0.6759	0.247	0.7475	0.0145	0.8148	0.9385	0.9305	0.3537	0.8615	0.3626	0.2522	0.7167	0.8321	0.94	0.7014	0.7037	1	0.4545	0.1391	0.9394	0.0185	0.9357	0.7816	0.6982	0.888	0.8957	0.7542	0.8043	0.8511	0.7234	0.74	0.8444	0.7143	0.8868
chr1	4164408	4164408	+	7.83816e-74	3.59384e-72	0.2762	1	0.9032	0.6723	0.9231	1	0.9636	0.3947	0.5714	0.9412	0.8161	0.2039	0.7692	0.112	0.9252	0.8861	0.9524	0.2649	0.9659	0.3678	0.2857	0.9608	1	0.8462	0.8271	0.5172	0.6667	0.5051	0.1538	0.8851	0	0.9588	0.8261	0.9439	0.9861	0.9643	0.8723	0.907	0.9333	0.8947	0.8182	0.875	0.9241	0.9231
chr1	4164414	4164414	+	2.31306e-49	4.08361e-48	0.2275	0.9701	0.9355	0.675	0.9231	1	0.8144	0.7895	0.5714	0.9412	0.8846	0.2556	0.8222	0.1574	0.9457	0.9125	0.951	0.2465	0.9882	0.4865	0.2881	0.96	0.9306	0.9231	0.8271	0.5347	0.9565	0.5051	0.2588	0.7632	0.013	0.6629	0.8696	1	0.9722	0.8333	0.9351	0.825	1	0.9429	0.8095	1	1	0.9231
chr1	4174379	4174379	+	1.61985e-21	5.6536e-21	0.2014	0.9474	0.7778	0.8667	0.7714	0.7273	0.8696	0.6207	0.5968	0.9	0.92	0.4286	0.7407	0.359	0.8235	0.9565	0.8452	0.4667	0.8451	0.7059	0.2692	0.9492	0.9024	0.9756	0.7333	0.4706	0.9434	0.6667	0.1429	0.8788	0	0.9178	1	0.9474	0.9692	1	0.8529	0.95	0.9778	0.8679	0.75	0.8889	0.9	0.875
chr1	4219190	4219190	+	2.42016e-73	1.09149e-71	0.3265	1	1	0.661	0.2817	0.8621	0.8351	0.129	0.7701	0.913	0.8667	0.2935	0.7419	0.0446	0.9604	0.8	0.9753	0.3456	1	0.4444	0.4078	1	0.9773	0.8889	0.697	0.7805	0.9111	0.4667	0.1129	0.9083	0	1	0.9	1	0.925	1	0.9677	1	0.8795	1	1	0.88	1	1
chr1	4230369	4230369	+	6.14981e-30	3.67784e-29	0.2226	0.9375	0.7429	0.7912	0.3056	0.6667	0.7686	0.1961	0.5056	0.8605	0.8605	0.3404	0.9024	0.0588	0.8438	0.8182	0.8584	0.3276	0.8862	0.3158	0.3368	0.9394	0.9	0.8889	0.8293	0.3846	0.87	0.2414	0.2927	0.7742	0	0.9268	0.875	0.9683	0.88	0.7222	0.6	0.625	0.8413	0.7568	0.5652	0.75	1	1
chr1	4230400	4230400	+	4.2162e-27	2.10974e-26	0.2066	0.9149	0.7206	0.7957	0.3662	1	0.8678	0.3137	0.573	0.8605	0.9512	0.3478	0.7273	0.1385	0.8125	0.8654	0.7257	0.3967	0.8843	0.5789	0.3368	0.971	0.8333	0.9259	0.686	0.6923	0.7677	0.4828	0.3415	0.7377	0	0.878	0.8125	0.8387	0.88	0.8714	0.6	0.8947	0.9375	0.7	0.7391	1	0.8462	1
chr1	4325829	4325829	+	1.39385e-39	1.49362e-38	0.2502	0.8	0.76	0.8281	1	0.7143	0.9155	0.5	1	1	0.7931	0.25	0.9412	0.1404	0.9524	1	1	0.1765	0.913	0.5676	0.5161	1	1	1	0.8276	0.9167	0.8333	0.7556	0.3	0.85	0	1	1	0.8182	1	1	1	1	1	0.9333	1	1	1	1
chr1	4342071	4342071	+	2.33336e-38	2.31868e-37	0.2318	1	0.7778	0.9412	0.7105	1	1	0.675	0.4419	1	0.9412	0.5484	0.9333	0.5	0.9722	0.9444	0.9872	0.2821	0.9804	0.6724	0.5652	0.9524	0.8889	1	0.7619	0.8857	0.8889	0.5833	0.3826	1	0	0.871	1	1	1	0.9375	0.9683	1	0.85	0.9524	1	0.6667	1	1
chr1	4342081	4342081	+	1.35682e-32	9.56783e-32	0.2069	1	0.5556	0.9615	0.7105	1	1	0.825	0.4884	1	0.8824	0.5902	0.8667	0.7087	0.9722	1	0.9487	0.2625	1	0.6667	0.6087	1	0.9663	0.96	0.7619	0.8333	1	0.5417	0.4957	1	0	0.8387	1	0.8929	1	1	0.9688	0.8571	0.95	1	1	0.6667	1	1
chr1	4352473	4352473	+	6.45403e-51	1.22638e-49	0.2545	0.973	0.8627	0.7667	0.8429	0.9592	0.8	0.7692	0.7892	1	0.9315	0.3725	0.575	0.1245	0.8714	0.9744	0.9302	0.3702	0.9339	0.4416	0.1438	0.9262	0.875	0.9024	0.6531	0.8036	0.96	0.2414	0.19	0.9	0	0.913	0.9574	0.8889	1	0.9333	0.9333	0.9452	0.8571	0.9605	0.875	0.7576	0.973	0.8462
chr1	4352479	4352479	+	2.84888e-31	1.85465e-30	0.218	1	0.8039	0.8017	0.9058	0.84	0.7333	0.7308	0.6446	0.375	0.6986	0.3689	0.45	0.1634	0.7429	0.8974	0.8527	0.3125	0.9176	0.3462	0.1497	0.9024	0.8406	0.8554	0.0408	0.5614	0.92	0.3333	0.15	0.6111	0	0	0.9787	0.6667	1	0.974	0.1333	0.8889	0.8095	0.9231	0.9077	0.6176	0.6216	0.8333
chr1	4460723	4460723	+	8.43152e-14	1.72816e-13	0.2006	0.8571	0.2727	0.5882	0.4	0.9091	0.9878	0.5556	0.3023	0.5	0.9375	0.15	0.8824	0.127	0.96	1	1	0.3421	0.9481	0.5714	0.2	0.52	1	0.8571	0.7639	0.4667	0.325	0.8462	0.2632	0.8462	0	0.975	0.4375	0.8205	1	0.9355	0.6364	0.75	0.9167	1	0.1667	0.2	0	0.75
chr1	4498197	4498197	+	9.98523e-37	9.02944e-36	0.2738	1	0.5517	0.5862	0.4792	1	0.8235	0.55	0.6351	0.8929	0.8049	0.4444	0.75	0.0444	0.9437	0.7143	0.9294	0.3478	0.823	0.5488	0.2045	1	0.9806	0.8667	0.7222	0.5714	0.8442	0.3	0.0274	0.8286	0	0.75	0.9231	1	0.8776	0.9825	0.9524	1	1	0.9474	0.8	1	0.8222	1
chr1	4499964	4499964	+	1.79904e-85	1.10699e-83	0.3954	1	0.9643	0.4638	0.5	1	0.7206	0.1224	0.5333	0.8421	0.7917	0.4127	0.6444	0.0471	0.9737	0.8421	0.9065	0.1569	0.9059	0.36	0.3333	0.5	0.9211	0.6957	0.7273	0.6154	0.825	0.4912	0.0175	0.6667	0	1	0.8462	1	1	0.9091	0.92	1	0.95	1	1	0.8333	0.9655	1
chr1	4590341	4590341	+	1.02656e-21	3.62963e-21	0.2233	0.9643	0.8421	0.7736	0.6528	0.7143	0.8092	0.1923	0.7679	0.8889	0.84	0.1739	0.7143	0.0328	0.9574	0.7273	1	0.1667	0.8571	0.9048	0.3548	0.9552	1	0.8462	0.766	0.8	0.9512	0.5952	0.3548	0.9167	0	0.9286	1	0.9	0.8974	0.881	0.9143	1	1	0.8824	1	0.6	0.8947	0.8
chr1	4590386	4590386	+	1.4872e-34	1.17971e-33	0.3001	0.9643	0.8571	0.5577	0.7083	0.7143	0.7727	0.3654	0.5536	0.8333	0.8824	0.3043	0.7857	0.0323	1	0.9	0.7273	0.1923	1	0.4603	0.3548	0.8209	0.8929	0.6923	0.6809	0.7368	0.875	0.6905	0.0323	0.875	0	1	1	0.7895	0.8378	0.9048	0.8571	1	1	0.7059	1	1	0.95	1
chr1	4590397	4590397	+	4.7425e-32	3.23705e-31	0.2564	0.963	0.7143	0.6604	0.5972	1	0.9688	0.6538	0.6429	1	0.74	0.4348	0.9091	0.1	1	1	0.8182	0.2778	1	0.7143	0.3548	0.8806	1	0.88	0.8478	0.7895	1	0.7381	0.1613	1	0	1	1	0.8947	0.8378	0.9524	0.9714	1	1	1	1	1	1	1
chr1	4599317	4599317	+	5.88787e-32	3.99492e-31	0.2024	0.8947	0.7576	0.875	0.9333	1	1	0.8182	0.6818	0.8571	0.8545	0.5	0.8958	0.4286	0.975	1	0.9385	0.4872	0.96	0.6863	0.1573	0.8824	0.9677	0.7949	1	0.871	1	0.65	0.0244	1	0	0.9552	1	0.8421	1	0.9167	0.8667	0.9091	0.907	0.9804	1	1	1	1
chr1	4599337	4599337	+	8.25528e-41	9.46518e-40	0.2493	0.9048	0.5758	0.8235	0.6333	0.7333	0.9178	0.303	0.5455	0.4286	0.9464	0.5	0.76	0.2222	0.9494	0.9333	0.9394	0.4359	1	0.5294	0.2584	1	0.9032	0.8974	0.5	0.8095	0.8333	0.5897	0.1463	0.7826	0	0.985	1	0.7143	1	0.8611	0.8684	0.619	0.9545	0.8846	1	0.3333	0.9577	0.8
chr1	4627916	4627916	+	1.54805e-16	3.85163e-16	0.2033	0.5556	0.6667	0.3226	0.45	0.6364	0.4658	0.1	0.3366	0.5556	0.7647	0.1935	0.75	0.0217	0.6667	0.8889	0.712	0.2632	0.6267	0.5205	0.2222	0.3404	0.5062	0.4	0.5843	0.3125	0.4842	0.3469	0.3	0.7241	0	0.7885	1	0.3714	0.7973	0.7045	0.8	0.8333	0.4615	0.6122	0.7273	0.8571	0.3333	1
chr1	4628295	4628295	+	1.30446e-36	1.17127e-35	0.2275	1	0.6667	0.9024	0.5	0.75	1	0.9107	0.8333	0.9	0.9024	0.3125	0.9444	0.1647	0.9787	0.9512	0.9539	0.4444	0.92	0.7111	0.2717	0.9444	0.9655	1	0.907	0.625	0.9661	0.625	0.125	0.8947	0	0.9189	1	1	0.8667	1	0.878	1	1	0.9412	1	1	1	1
chr1	4628381	4628381	+	4.42705e-19	1.31282e-18	0.2007	0.9535	0.5714	0.5227	0.6	0.5385	0.8276	0.1935	0.4828	0.9091	0.8507	0.2647	0.8378	0.3077	0.8333	1	0.7727	0.2095	0.6535	0.519	0.2157	0.3889	0.8286	0.931	0.8158	0.7222	0.8478	0.5789	0	0.9697	0	0.7544	0.4783	0.6667	0.8519	0.7	0.6897	0.8333	0.9111	0.8644	0.4667	0.8667	0.6032	1
chr1	4639468	4639468	+	2.04737e-21	7.10148e-21	0.2497	0.8571	0.8205	0.6829	0.3023	0.7	0.8929	0.3478	0.8302	1	0.9091	0.56	0.8	0.0645	0.9412	0.9615	0.92	0.3056	0.9333	0.5806	0.32	0.9286	0.4737	0.75	0.6557	0.8182	0.8378	0.5185	0.1667	1	0	0.973	1	0.6429	0.9792	1	0.8571	0.8462	0.9412	0.9545	1	0.9333	0.9231	0.8947
chr1	4653930	4653930	+	4.71692e-35	3.84568e-34	-0.2418	0	0.2222	0.1579	1	0.0833	0.0435	0.5714	0.5949	0.625	0.2807	0.5294	0.2553	0.7833	0.1667	0	0.016	0.2477	0.0952	0.7321	0.625	0.1	0.1111	0.1818	0.3333	0.3103	0	0.2593	0.163	0	0	0.086	0	0	0.0645	0	0	0.0833	0.3	0.0625	0	0	0.0968	0
chr1	4654324	4654324	+	1.00787e-51	1.99004e-50	-0.2851	0.0952	0.1111	0.0667	0.7333	0	0.0667	0.0976	0	0	0	0.75	0.359	0.8627	0.0357	0	0.1951	0.2368	0	0.4	0.732	0	0.0444	0	0.2632	0	0.0588	0.0351	0.3143	0.0843	0.2222	0	0	0	0	0	0	0	0	0.0625	0	0	0	0
chr1	4654343	4654343	+	1.17743e-25	5.366e-25	-0.2567	0.0952	0.1111	0.2	0.7115	0.2857	0.04	0	0.2857	0	0.1026	0.8113	0.3077	0.8333	0.0732	0	0.2388	0.2188	0.0172	0.5854	0.7391	0	0.125	0	0.3158	0.1471	0.2941	0.1404	0.3148	0.2459	0.08	0.1452	0.2	0	0.0714	0	0	0.1818	0	0	0	0	0	0.4
chr1	4654612	4654612	+	4.84023e-34	3.72375e-33	-0.2387	0	0	0.0625	0.9286	0	0.087	0	0.1786	0.1379	0	0.7867	0.3111	0.9111	0	0	0.0526	0.0175	0	0.5366	0.5439	0	0	0	0.5682	0.4667	0.1333	0.0755	0	0	0.3214	0	0	0.1935	0	0.0571	0	0	0	0	0	0	0	0
chr1	4654614	4654614	+	6.06579e-41	6.99971e-40	-0.2596	0	0	0.0882	0.8353	0	0	0	0.1923	0.1429	0	0.84	0.3043	0.8462	0	0	0	0.1273	0	0.5526	0.6364	0	0	0	0.6364	0.3333	0.1111	0.0755	0	0	0.2857	0	0	0	0	0.0571	0	0	0	0	0	0	0	0
chr1	4654626	4654626	+	1.86096e-41	2.20521e-40	-0.2704	0	0	0.1176	0.9259	0	0.1778	0	0.1786	0.1429	0	0.84	0.3043	0.9333	0.0909	0	0	0.1228	0.0217	0.5185	0.6491	0	0.0968	0	0.6364	0.4	0.1591	0	0.0263	0	0.3455	0	0	0	0.125	0	0	0	0	0	0	0	0.1333	0
chr1	4655090	4655090	+	8.08116e-45	1.14069e-43	-0.215	0	0	0	0.8	0	0	0.1296	0	0	0	0.8824	0.0588	0.5536	0	0	0	0	0	0.4118	0.5319	0	0.1154	0	0.3684	0.125	0	0.0727	0.069	0	0.4074	0	0	0	0	0	0	0	0	0	0	0	0	0
chr1	4700123	4700123	+	2.29517e-21	7.93455e-21	0.263	0.2222	0.4211	0.0952	0.3462	1	0.5192	0.0488	0.225	0.8667	0.5455	0.1224	0.3684	0.027	0.7015	0.25	0.3301	0.1449	0.5769	0.25	0.0367	0.2759	0.75	0.68	0.2424	0.1379	0	0.25	0.05	0.2909	0	0.463	1	0.4615	0.617	0.4091	0.55	0.5	0.4286	0.619	0.6667	0.6667	0.8696	0.5714
chr1	4700239	4700239	+	1.02672e-34	8.2168e-34	0.3148	0.92	0.9048	0.7667	0.5417	0.8571	0.5579	0.069	0.6944	0.6957	0.7826	0.2113	1	0.0556	0.9333	0.7692	0.82	0.0811	0.9444	0.4444	0.1923	0.84	0.9048	1	0.3	0.6585	0.75	0.5349	0.0714	0.8	0	0.9167	1	0.8571	1	0.875	0.7619	0.8182	0.75	1	0.7714	1	0.9286	1
chr1	4712260	4712260	+	4.10899e-41	4.77791e-40	0.2445	0.8947	0.84	0.7763	0.3684	0.8065	0.8548	0.5926	0.7474	0.375	0.7917	0.283	0.5789	0.1942	0.9221	1	0.9079	0.703	0.7699	0.551	0.2785	1	0.8841	1	0.7887	0.6364	0.8923	0.5909	0.2581	0.678	0	1	1	1	0.9355	0.871	0.875	0.7949	0.871	0.7447	0.9355	1	0.9	1
chr1	4723430	4723430	+	1.47385e-40	1.66887e-39	0.227	0.8485	0.9767	0.7625	0.058	0.9	0.8561	0.46	0.6045	0.8222	0.9167	0.4519	0.7778	0.16	0.8659	0.9275	0.9469	0.5185	0.9075	0.4608	0.3229	0.9861	1	1	0.7037	0.6849	0.864	0.4028	0.2222	0.7273	0	0.9688	1	0.7667	1	1	0.9545	1	0.9016	0.9273	0.75	1	0.9394	0.9444
chr1	4749549	4749549	+	6.71107e-27	3.31747e-26	0.2557	0.625	0.6667	0.625	0.2593	0.7778	0.8621	0.5294	0.2	0.7297	0.6364	0.1842	0.9091	0.1277	0.6571	0.8889	0.95	0.3438	0.92	0.4186	0.1905	1	0.8333	0.6667	0.5333	0.5854	0.5625	0.5556	0.0909	0.9298	0	0.8261	1	0.8889	0.8049	1	0.7143	1	1	0.8571	1	0.6667	0.7949	0.8571
chr1	4749553	4749553	+	8.76651e-23	3.32479e-22	0.2599	0.5714	0.4167	0.25	0.1071	1	0.7816	0.0588	0.2	0.5405	0.4545	0.0769	0.7273	0.0833	0.8	0.8519	0.5644	0.2188	0.656	0.3556	0.1429	0.6279	0.5208	0.7407	0.3667	0.5854	0.5161	0.3333	0.0909	0.5789	0	0.6957	0.5	0.5333	0.5476	0.5938	0.7857	0.4615	1	1	0.5556	0.1667	0.8974	0.7143
chr1	4769730	4769730	+	1.37973e-21	4.83993e-21	0.2047	1	1	0.5333	0.925	0.8889	0.8491	0.4884	0.7966	1	0.9245	0.5667	0.8462	0.127	1	0.6667	1	0.4624	0.9556	0.4824	0.1299	0.96	1	0.8788	0.9394	0.6667	0.9608	0.7714	0.1081	0.8974	0	1	1	0.6	0.7188	0.7391	0.8333	1	0.9792	0.9412	1	1	1	1
chr1	4770086	4770086	+	4.42392e-15	9.92934e-15	0.2271	1	1	0.75	0.5897	0.5714	0.76	0.5333	0.5584	0.9048	0.9545	0.3462	0.6071	0.0909	0.88	1	1	0.2353	0.8295	0.2125	0.2105	0.6552	0.9273	0.7	0.5641	0.36	0.6207	0.3778	0.1746	0.5385	0	0.7073	1	1	0.8605	0.7812	0.8333	0.8	1	0.6667	0.6667	1	0.9677	0.3333
chr1	4770093	4770093	+	3.83593e-35	3.14507e-34	0.322	1	1	0.5278	0.3077	1	0.9	0.5333	0.5974	0.6667	0.9545	0.2115	0.75	0.0303	0.8	1	0.9263	0.2647	0.9888	0.2625	0.1053	0.6552	0.9273	0.7	0.675	0.36	0.8621	0.8444	0.1864	1	0	1	1	0.9333	1	0.9032	0.75	0.8	0.8889	1	0.6667	0.75	1	1
chr1	4780700	4780700	+	3.01141e-57	7.50203e-56	0.266	0.8837	0.8889	0.5349	0.4062	0.9362	0.9148	0.6111	0.5045	0.8881	0.8679	0.3333	0.5581	0.0964	0.9683	0.8605	0.9236	0.3198	0.9213	0.4712	0.3203	0.8641	0.8588	0.9322	0.6341	0.8293	0.7547	0.3333	0.1176	0.7333	0.2381	0.9487	0.8511	0.8901	0.9014	0.9649	0.9091	0.8462	0.8846	0.9333	0.8974	0.7097	0.9434	0.8929
chr1	4932504	4932504	+	1.07585e-21	3.79926e-21	0.2197	1	0.7241	0.6724	0.7647	1	0.8367	0.3103	0.8983	0.8182	0.5357	0.3793	0.7241	0.2	0.8889	0.9355	0.903	0.2362	0.8768	0.4464	0.413	0.35	0.619	0.913	0.7123	0.4857	0.6525	0.4135	0.1071	0.6786	0	0.9016	0.75	0.8065	0.8	0.775	0.9556	1	1	1	0.7647	0.6429	0.75	0.8889
chr1	4938311	4938311	+	2.83368e-40	3.16207e-39	0.2098	0.9296	0.8824	0.7895	0.8333	0.9459	0.9457	0.7231	0.5889	0.9412	1	0.4167	0.9375	0.098	0.9231	0.9286	0.9452	0.4776	0.9221	0.541	0.1733	0.8444	1	0.8276	0.8087	0.931	0.9348	0.7455	0.5574	0.9143	0	0.9155	1	0.9831	0.9839	0.96	0.9459	0.7222	1	0.9677	1	1	1	1
chr1	4938317	4938317	+	7.13145e-50	1.28915e-48	0.2276	0.8456	0.8523	0.6804	0.6667	0.9737	0.8511	0.4173	0.5889	1	0.9474	0.3542	0.7812	0.0577	0.9211	0.9114	0.6622	0.4179	0.7662	0.4242	0.1333	0.9375	0.8667	0.7586	0.8084	0.8966	0.9195	0.6696	0.3871	0.8611	0	0.9306	0.9231	0.9492	0.9154	0.9581	0.8889	0.8889	0.9744	0.9683	0.9643	0.85	0.8958	1
chr1	4958058	4958058	+	1.56994e-25	7.10146e-25	0.2115	0.6667	1	0.5493	0.4667	0.6296	0.7805	0.4583	0.4194	0.7647	0.7297	0.2286	0.68	0.1299	0.9643	0.8333	0.8415	0.3261	0.8806	0.4444	0.2476	0.875	0.963	0.6364	0.7941	0.6538	0.9123	0.4583	0.2037	1	0	0.88	0.6	0.66	0.7805	0.8947	0.7846	0.8537	0.8947	0.8947	0.7778	0.7778	0.5938	1
chr1	5045528	5045528	+	5.45404e-54	1.18366e-52	0.2522	0.9091	0.5273	0.502	0.3659	0.4681	0.6827	0.125	0.4962	0.4776	0.8235	0.1842	0.9194	0.0896	0.8592	0.8672	0.8413	0.2199	0.7669	0.3469	0.1886	0.7279	0.9333	0.6333	0.6117	0.6154	0.6174	0.446	0.2195	0.5111	0.0182	0.7963	0.8649	0.7664	0.8333	0.7423	0.6207	0.8	0.8242	0.8941	0.95	0.8	0.7368	0.3478
chr1	5080832	5080832	+	1.45908e-44	2.02901e-43	0.2934	1	1	0.6364	0.875	0.8571	0.8788	0.9167	0.3488	1	0.9	0.4909	0.7	0.18	1	0.8667	1	0.4444	0.8497	0.5357	0.1429	0.9333	0.4286	0.7895	0.7105	0.88	0.8182	0.5517	0.1967	0.907	0	0.9417	1	1	1	1	0.9697	0.875	1	0.88	1	1	1	1
chr1	5162258	5162258	+	4.76238e-15	1.06644e-14	0.233	0.9286	0.5714	0.875	0.4211	0.2667	0.9286	1	0.5	0.9286	0.8947	0.4286	0.5833	0.1923	1	0.9231	0.9583	0.383	0.8833	0.8462	0.2432	1	1	0.6	0.7333	0.6667	1	0.5882	0.4074	1	0	0.8966	0.75	0.9	0.7727	0.75	0.9167	0.6364	1	1	1	1	1	1
chr1	5162341	5162341	+	1.98067e-28	1.07826e-27	0.2671	1	0.4667	0.6935	0.0465	0.9333	0.9222	0.3514	0.3971	0.875	0.88	0.3929	0.7273	0.1639	0.8529	1	0.9333	0.3425	0.85	0.5111	0.2034	0.6	0.9474	0.619	0.7143	0.7143	0.7593	0.625	0.2364	0.9412	0	0.902	0.75	1	0.9286	0.7442	0.9091	1	0.84	0.9787	1	1	0.7949	0.6667
chr1	5167630	5167630	+	1.53152e-56	3.70232e-55	0.3359	0.7647	0.6897	0.4375	0.2632	0.8	0.973	0.0645	0.2043	1	0.8136	0.3913	0.5	0.1026	1	0.7857	0.9268	0.3697	0.9084	0.4369	0.1429	1	0.9677	0.9231	0.5429	0.7273	0.6154	0.7805	0.0294	0.7143	0	1	0.8889	1	0.913	0.8966	0.9375	0.8571	0.8431	0.9	0.7143	1	0.75	0.9545
chr1	5167651	5167651	+	4.33208e-51	8.28407e-50	0.3455	0.8235	0.5862	0.5455	0.2195	0.7333	0.8209	0.0645	0.2	1	0.7609	0.5	0.3846	0.0735	0.9859	0.9231	1	0.3398	0.8868	0.4583	0.1724	1	0.8333	0.6538	0.5556	0.7429	0.5385	0.6341	0	0.6757	0	0.7011	0.8889	1	0.9565	0.8621	0.8519	0.913	0.9787	0.8462	1	1	1	1
chr1	5238880	5238880	+	4.78471e-34	3.68253e-33	0.2081	0.9487	0.9444	0.8621	0.6522	0.7059	0.8243	0.6981	0.6762	0.9286	1	0.5135	0.7778	0.0698	0.9375	0.8	0.858	0.3854	0.9468	0.3065	0.25	1	0.8293	0.8235	0.7284	0.9032	0.9444	0.7447	0.2632	0.8851	0	0.9344	0.8889	0.9333	0.8919	0.6667	0.9545	1	1	0.9756	0.5	1	1	0.9444
chr1	5275349	5275349	+	6.9144e-34	5.26464e-33	0.2588	0.7838	0.5455	0.7797	0.6	0.6	0.9459	0.3846	0.4615	1	0.7586	0.3636	0.6957	0.1609	0.759	0.8261	0.9259	0.4175	0.8095	0.45	0.0444	1	0.8511	1	0.7308	0.3333	0.7714	0.3333	0.1667	0.9692	0	0.9091	0.8462	0.875	0.95	0.8966	0.9623	0.8462	0.8421	0.7857	0.7647	1	0.7778	1
chr1	5275645	5275645	+	1.46301e-47	2.36849e-46	0.3395	1	0.4667	0.5745	0.2963	0.7647	0.7524	0.119	0.3077	0.791	0.8667	0.35	0.3333	0.0519	0.6098	0.9	0.8791	0.3465	0.8824	0.4107	0.0435	0.8077	0.7097	0.8261	0.6226	0.125	0.5862	0.2424	0.0625	0.7727	0	0.8416	0.6667	0.8776	0.8261	1	0.9333	0.7778	0.9286	0.9677	0.75	1	0.6667	1
chr1	5278301	5278301	+	1.08125e-39	1.16649e-38	0.2428	1	0.9474	0.8675	0.6058	0.8	0.9292	0.0408	0.4959	1	1	0.25	0.9245	0.0842	1	1	0.8871	0.3284	0.9252	0.7241	0.3583	0.92	0.9623	0.8451	0.7606	0.7949	0.82	0.5273	0.2727	0.7714	0.0526	0.8889	0.8333	0.9804	0.8125	0.9556	0.9118	0.963	1	0.9444	0.8	0.8333	0.8983	0.6
chr1	5278324	5278324	+	4.08335e-29	2.32398e-28	0.2096	1	0.9487	0.8072	0.7905	0.8182	0.9492	0.1961	0.3443	1	0.902	0.3111	0.9245	0.0312	1	0.9333	0.8968	0.3985	0.973	0.6092	0.3305	0.92	0.8704	0.6892	0.831	0.75	0.9608	0.5455	0.2687	0.9623	0	0.9259	0.7778	0.7885	0.9125	0.9111	0.9394	1	0.8333	0.9474	0.8	0.75	0.9	0.6
chr1	5278327	5278327	+	7.38224e-26	3.40986e-25	0.2041	0.907	0.9	0.8706	0.6	0.8182	0.9	0.1961	0.459	0.8621	0.8431	0.2609	0.9245	0.1042	1	0.9333	0.6587	0.3233	0.9184	0.6552	0.2479	1	0.9434	0.8649	0.8286	0.7	0.8824	0.5	0.3582	1	0	0.9286	0.8333	0.8846	0.95	0.8444	0.8182	0.8462	1	0.8947	0.8	0.5833	0.8	0.2
chr1	5278353	5278353	+	1.83299e-43	2.40744e-42	0.2719	0.9565	0.8684	0.7857	0.2381	0.9091	0.7	0.2157	0.3279	0.8182	1	0.2	0.9245	0.0408	1	1	0.8889	0.3233	0.9388	0.5172	0.2966	1	1	0.697	0.7714	0.7209	0.88	0.5	0.169	0.8868	0	0.9655	1	0.8846	0.9012	0.8723	0.7647	1	0.8302	0.7895	0.8889	0.7	0.8929	0.6
chr1	5299182	5299182	+	3.7535e-24	1.55518e-23	0.2394	0.8889	0.9375	0.4242	0	0.9048	0.907	0.1207	0.4333	0.875	0.9608	0.4615	0.6957	0.0308	0.8947	0.9	0.8716	0.1949	0.938	0.5122	0.119	0.6471	0.7627	0.8571	0.5806	0.5172	0.8519	0.3269	0.125	0.7097	0	0.871	0.8485	1	0.6981	0.9091	0.75	0.5	0.9615	0.65	0.7857	0.5	0.5455	1
chr1	5307466	5307466	+	7.70344e-28	4.04129e-27	0.2048	0.8667	0.875	0.8644	0.9167	1	0.8936	0.6222	0.7778	0.5652	0.8667	0.3824	0.8	0.1217	0.9789	1	0.8906	0.4079	0.9241	0.7222	0.2951	0.95	0.7826	0.7727	0.902	0.8462	1	0.2609	0.7812	0.8444	0.1333	0.9412	1	0.9365	0.9487	0.9184	0.9565	0.875	1	0.84	0.875	0.7143	0.7949	0.8
chr1	5345193	5345193	+	7.78403e-22	2.77254e-21	0.2167	0.875	0.8	0.5667	0.7368	1	0.9365	0.7037	0.72	1	0.8936	0.413	0.9048	0.1127	0.9796	0.95	0.8839	0.3444	0.9796	0.6857	0.2899	1	1	0.8333	0.7391	0.549	1	0.3103	0.0857	0.9545	0.0556	0.963	1	0.7436	0.8537	0.8667	0.9811	1	1	0.8462	1	1	0.9487	1
chr1	5348884	5348884	+	4.22196e-14	8.83945e-14	0.2042	0.5455	0.625	0.7778	0.5455	1	0.875	0.5714	0.7778	0.75	1	0.5	0.6923	0.2083	0.8214	0.8333	0.6984	0.1667	0.561	0.3478	0.5714	0.9714	0.7831	1	0.8077	0.7193	0.6765	0.625	0.0339	0.7037	0.1	0.7073	1	0.9048	0.5667	0.8235	0.7333	1	0.875	0.8824	1	1	0.7037	0.7059
chr1	5363496	5363496	+	1.11794e-17	3.015e-17	0.2521	0.4146	0.4	0.2727	0.0909	0.3333	0.2419	0	0	0.25	0.3103	0.125	0.4545	0	0.1515	0.4333	0.3333	0.0732	0.322	0.1316	0.0238	0.7941	0.125	0.0625	0.1964	0.4545	0.1148	0.28	0	0.2609	0.125	0.3158	0.55	0.7083	0.4444	0.625	0.4375	0.2857	0.5	0.2667	0.3846	0.4	0.4242	0.1429
chr1	5454979	5454979	+	4.77997e-60	1.33236e-58	0.3317	0.6667	0.8333	0.7736	0.3261	0.8889	0.8	0.3438	0.5111	1	0.9062	0.4571	0.6667	0.2258	0.8182	1	0.6901	0.2368	0.8197	0.7073	0.3833	0.9583	0.6623	0.7674	0.6875	0.5625	0.8431	0.4667	0.1311	0.6061	0	0.9219	0.9474	0.8462	0.8605	0.9167	0.963	0.9	0.9167	1	1	0.8824	1	1
chr1	5472370	5472370	+	1.10944e-30	6.9479e-30	0.248	0.7241	0.8065	0.6216	0.5	0.7	0.9302	0.3529	0.6265	0.7857	0.8649	0.1647	0.8519	0.0597	0.9245	0.9048	0.875	0.4043	0.8993	0.1818	0.156	0.7857	1	0.8333	0.7846	0.5385	0.8889	0.25	0.2414	0.8947	0.1333	0.8824	0.55	1	0.7429	0.9615	0.8182	1	0.9494	0.7097	0.5	0.8333	0.8889	1
chr1	5472398	5472398	+	9.33838e-44	1.24618e-42	0.296	0.931	0.9355	0.4667	0.2222	0.7778	0.8824	0.3235	0.5641	0.5714	0.8947	0.2558	0.8148	0.0299	1	0.95	1	0.3465	0.8705	0.1818	0.169	0.7857	1	0.9333	0.7231	0.65	0.8333	0.2759	0.2414	0.7544	0.0625	1	0.92	0.871	0.8857	0.8846	0.9545	1	0.9241	1	0.6667	0.7391	0.7778	1
chr1	5472426	5472426	+	1.9372e-49	3.43058e-48	0.3201	0.9	1	0.6301	0.4808	0.8	0.6795	0.3382	0.6849	0.5714	0.8824	0.1098	0.8	0.0357	0.9565	0.95	0.9658	0.369	0.9262	0.1795	0.1832	0.6667	0.9565	0.8333	0.7258	0.5641	0.566	0.2353	0.3	0.9592	0	0.871	0.92	0.9032	0.8286	0.8462	1	1	0.8701	1	1	0.8333	1	1
chr1	5515398	5515398	+	7.84612e-14	1.61152e-13	0.2022	0.875	0.7273	0.675	0.0541	0.8824	0.8974	0.1176	0.6154	1	0.7714	0.25	0.68	0.04	1	1	0.8679	0.1639	0.8125	0.4242	0.3286	0.6757	0.3636	0.9535	0.6296	0.5455	0.7419	0.6087	0.1522	0.8889	0.1765	0.6667	1	0.7778	0.76	0.5833	1	0.75	1	0.9444	0.8333	0.7778	0.9444	0.3333
chr1	5526176	5526176	+	3.78354e-24	1.56728e-23	0.2162	0.8182	0.8	0.8261	0.3	0.875	1	0.7931	0.9412	0	1	0.3077	0.7692	0.05	0.9565	0.7907	0.823	0.2909	0.9592	0.7209	0.1622	0.9333	1	1	0.9048	0.6923	1	0.5	0.2609	0.8889	0.1818	0.9829	0.375	1	0.931	0.8235	0.9062	0.8125	0.8182	0.8947	0.6923	1	0.9048	0.8
chr1	5636190	5636190	+	2.80366e-27	1.41968e-26	0.2114	0.8919	1	0.9048	0.5122	1	0.84	0.92	0.2	0.9857	1	0.4565	0.6667	0.3824	0.9574	1	1	0.3697	0.9785	0.5	0.28	0.8889	0.9604	1	0.6667	0.8039	1	0.64	0.1154	0.8919	0.5435	0.954	1	0.9091	1	1	0.9683	0.875	1	0.8889	1	0.8	0.88	1
chr1	5661654	5661654	+	5.96837e-17	1.53073e-16	0.2231	0.6897	0.8333	0.6786	0.125	0.7778	0.878	0.1905	0.4211	1	0.5161	0.0294	0.8667	0.0435	0.9437	0.8261	0.9649	0.125	0.7867	0.6087	0.1212	0.2368	0.9737	1	0.8182	0.8261	0.7273	0.4474	0.0645	1	0	0.9	0.4286	0.3889	0.9429	0.7714	0.7778	0.7857	0.8043	0.7059	0.375	0.6	0.8182	0.625
chr1	5726680	5726680	+	6.60658e-42	8.0096e-41	0.3229	0.8611	1	0.2667	0.2118	0.8333	0.6038	0.2128	0.5094	1	0.7097	0.25	0.6	0	0.7363	0.8333	0.9542	0.1446	0.7368	0.2812	0.1579	0.6	0.7317	0.9375	0.4878	0.4706	0.6061	0.4464	0.0426	0.8846	0.6875	0.9385	0.875	0.8462	0.8788	0.9444	0.7736	0.7143	0.9048	0.9286	0.875	1	0.619	0.8333
chr1	5733787	5733787	+	2.51729e-18	7.0903e-18	0.2354	0.7273	0.4444	0.5294	0.2273	0.5	0.6829	0.1579	0.3333	0.8333	0.5312	0.0851	0.3125	0.08	0.9398	0.913	0.8315	0.0575	0.7647	0.2133	0.1573	0.5238	0.7576	0.7222	0.4419	0.3	0.9062	0.2549	0	0.9655	0.25	0.6833	0.875	0.75	0.56	0.5227	0.875	0.619	0.3077	0.7778	1	1	0.8125	0.4286
chr1	5752880	5752880	+	9.88894e-25	4.25499e-24	0.2077	1	0.6364	0.8571	0.0758	0.8333	0.8462	0.4355	1	0.7887	1	0.35	0.8235	0.5143	0.9149	1	0.9394	0.4868	0.9535	0.6098	0.2764	0.9104	0.9487	0.9615	0.6964	0.7241	0.9385	0.5143	0.0294	0.9245	0.9167	0.9175	1	0.7391	1	0.9259	0.8824	0.75	0.9697	0.9556	1	1	0.8333	0.75
chr1	5779348	5779348	+	2.8007e-20	9.00489e-20	0.2092	0.8571	0.9062	0.5238	0.4211	0.7222	0.7931	0.0769	0.5102	1	0.6364	0.4138	0.8571	0.0286	0.8529	0.7692	0.7032	0.2917	0.8846	0.2045	0.0864	0.8571	0.6923	0.8529	0.5758	0.4375	0.5294	0.6102	0.0392	0.7553	0.5294	0.8793	0.6667	0.6757	0.7143	0.55	0.84	0.6667	1	0.8667	0.75	0.6667	0.7143	0.6
chr1	5786471	5786471	+	1.05684e-38	1.07186e-37	0.3233	0.5455	0.3333	0.5909	0.1667	0.5	0.4938	0.05	0.6364	0.375	0.5172	0.0702	0.4839	0	0.7083	0.6667	0.7241	0.1143	0.56	0.2857	0.0526	0.5385	0.5833	0.6087	0.2222	0.3226	0.5	0.1373	0.0938	0.7222	0.1538	0.8409	1	0.6	0.5263	0.875	0.5	0.6667	0.6531	0.7692	0.8	0.9167	0.7241	0.8571
chr1	5845248	5845248	+	1.73207e-49	3.07225e-48	0.3175	1	0.76	0.6481	0.4444	1	0.7917	0.2381	0.75	0.9231	0.8551	0.1772	0.6154	0.2	0.9118	1	1	0.2424	0.9474	0.2326	0.3407	0.8636	0.6667	1	0.64	0.7561	0.6923	0.5814	0.1538	0.6818	0.3824	0.9756	0.9091	0.3333	1	0.75	0.8837	1	1	0.7895	0.8182	1	0.9747	1
chr1	6058453	6058453	+	1.17689e-18	3.39013e-18	0.2289	0.5455	0.1818	0.92	0.6667	0.25	0.44	0.1017	0	0.5714	0.186	0.0833	0.3333	0.1053	0.2632	0.4615	0.1724	0.2727	0.2326	0.2941	0	0	0.5	0.4138	0.3077	0.2286	0.6471	0.2373	0	0.0513	0.1	0.9362	0.1429	0.2	0.6471	0.4146	0.4412	0.5	0.5833	0.7714	0.2	0.5556	0.3962	0.3846
chr1	6100202	6100202	+	6.9038e-20	2.1638e-19	0.2515	1	0.8	0.9091	0.25	1	0.9079	0.25	0.36	0.75	0.8667	0.25	0.8889	0.2955	0.7838	0.8667	0.7797	0.2113	0.931	0.15	0.4634	1	0.8864	0.8182	0.6667	0.9211	0.8571	0.8889	0.4821	0.8	0.5714	0.9487	0.6667	0.9643	0.7895	0.9091	0.9333	0.75	0.9643	0.8163	1	0.6667	1	1
chr1	6110044	6110044	+	2.82203e-20	9.06952e-20	0.2174	0.6667	0.6667	0.7931	0.8421	0.4545	0.7353	0.2651	0.4474	1	0.6944	0.6667	0.7143	0.0635	0.5714	0.75	0.9423	0.2639	0.7143	0.4595	0.2381	0.6087	0.68	0.6875	0.8889	0.625	0.6341	0.5227	0.1395	0.7826	0.1071	0.9	0.5294	0.3182	0.92	0.7647	0.75	0.9091	0.7826	0.8889	0.7692	0.6667	0.8889	0.7778
chr1	6111458	6111458	+	1.20899e-36	1.08761e-35	0.2751	1	0.6923	0.84	0.9661	0.9259	1	0.5862	0.4565	0.9375	1	0.3226	0.8	0.05	0.973	1	0.9831	0.3294	0.973	0.7705	0.5366	0.871	1	1	0.5094	0.5556	0.8298	0.3	0.1136	0.9697	0.4	1	1	1	1	0.9512	0.95	1	0.9487	0.881	0.9231	0.9167	1	0.8571
chr1	6111482	6111482	+	9.32199e-81	5.14042e-79	0.2585	0.8986	0.7733	0.8498	0.9632	0.8333	0.9692	0.4468	0.4397	0.7593	0.9545	0.3081	0.8824	0.0185	0.9813	1	0.9762	0.3403	0.8808	0.6901	0.5103	0.6456	0.9792	1	0.5824	0.5135	0.903	0.3656	0.1391	0.9785	0.0577	1	1	0.9167	0.9107	0.916	1	0.9512	0.9167	0.9608	0.875	1	0.8764	0.8947
chr1	6111651	6111651	+	4.25246e-56	1.01099e-54	0.2333	0.9111	0.7755	0.9692	0.75	0.9286	0.8862	0.3578	0.8158	0.8205	0.8197	0.4444	0.9231	0	0.8739	1	0.9456	0.2635	0.9157	0.512	0.7812	0.7531	0.9	0.875	0.7812	0.64	0.9583	0.7119	0	0.9672	0	0.9249	0.9474	0.9149	1	1	0.9286	0.8636	1	0.931	0.9333	1	0.9701	0.8667
chr1	6111719	6111719	+	1.00025e-20	3.31387e-20	0.2423	1	0.7826	0.6	0	0.56	0.5862	0.0317	0.8421	0.6	0.7414	0.1778	0.8571	0.0488	0.875	0.8889	0.5526	0.2427	0.881	0.1351	0.2	0.4839	0.6842	0.85	0.6129	0.1333	0.625	0.1463	0	0.5714	0	0.7879	0.7273	0.2857	0.8947	0.5455	0.6667	0.7097	0.8276	0.7021	0.92	0.8889	0.6545	0.9167
chr1	6111728	6111728	+	1.51804e-20	4.97004e-20	0.2371	0.9167	0.8261	0.5417	0	0.68	0.9649	0.0323	0.8421	0.8	0.7288	0.1224	0.6286	0.0476	0.75	1	0.7018	0.1923	0.881	0.16	0.275	0.4839	0.8421	0.95	0.8065	0.1017	1	0.1707	0	0.75	0	0.8182	0.7333	0.2857	0.7368	1	0.6	0.6552	0.8621	0.7021	0.9231	1	1	0.9167
chr1	6111736	6111736	+	1.77659e-15	4.1034e-15	0.2246	0.75	0.85	0.52	0.3333	0.6	0.9565	0.0317	0.9375	0.8	0.7273	0.2368	0.8	0.0333	0.9615	1	0.7816	0.2796	0.9365	0.1167	0.3065	0.4839	0.7765	0.7	0.7419	0.1429	0.875	0.122	0	0.973	0	0.9796	0.4667	0.375	1	1	0.65	0.88	1	1	0.2	0.9333	0.8478	1
chr1	6135776	6135776	+	3.35368e-17	8.7536e-17	0.2285	1	0.8	0.8718	0	0.5926	0.8889	0.5	0.4694	1	1	0.2667	0.9048	0.0656	0.9231	0.8	1	0.2286	0.9437	0.403	0.3529	0.8605	0.9394	0.9375	0.7	0.6308	0.7667	0.7619	0.2564	0.9062	0.4545	0.9623	0	0.8462	0.814	1	1	1	0.3333	1	1	0.9091	1	1
chr1	6135781	6135781	+	2.44331e-21	8.43256e-21	0.2364	1	0.8	0.8718	0.4054	0.5714	0.9316	0.25	0.5306	1	0.8333	0.2667	0.9048	0.1	1	1	1	0.2286	0.8873	0.4328	0.5278	1	1	0.875	0.7	0.8485	0.9333	0.8095	0.2564	0.9375	0.7273	0.963	1	1	0.9048	1	1	1	0.7778	1	1	0.9048	1	1
chr1	6136178	6136178	+	7.0907e-33	5.09135e-32	0.3144	0.5	0.4	0.625	0.6905	1	0.7867	0.1212	0.3488	0.7143	0.6667	0.1379	1	0.1918	0.8169	1	0.8659	0.2742	0.8696	0.5753	0.4419	0.75	0.7692	0.6735	0.3226	0.5758	0.5556	0.7143	0.2	0.75	0.35	0.9241	0.8333	0.8571	1	0.7143	0.92	0.8519	0.8333	1	1	1	0.6667	1
chr1	6404489	6404489	+	1.28853e-12	2.42132e-12	0.2017	0.875	0.5238	0.3721	0.4091	0.6667	0.9494	0.1071	0.2308	0.4839	0.6471	0.3273	0.4848	0.3	0.9722	1	0.9341	0.5135	0.8857	0.4286	0.4615	0.7188	0.8837	0.9167	0.7073	0.0833	0.7778	0.3333	0.1667	0.9623	0	0.5818	1	0.8	0.9273	0.8276	0.9091	0.3077	0.7895	1	1	0.8182	0.8	0.6667
chr1	6444009	6444009	+	1.1753e-12	2.2154e-12	0.2279	0.5556	0.3333	0.4615	0.04	0.75	0.4483	0.2414	0.1613	0.875	0.6552	0.3913	1	0.1471	0.9	0.75	0.9062	0.1481	0.7879	0.4815	0.6491	0.48	0.8889	0.7143	0.5	0.2	0.6296	0.5833	0.0968	0.6667	0.9231	0.9697	0.8333	0	0.875	0.6	0.9615	1	0.9706	0.7273	0.6667	0.4	0.7917	0.8462
chr1	6470960	6470960	+	4.86285e-32	3.3168e-31	0.2118	1	0.7826	0.6949	1	0.8636	0.8868	0.0182	0.7931	0.1818	0.7321	0.8586	0.9	0.375	1	1	0.9574	0.7429	0.9583	0.3125	0.2821	0.9718	1	1	0.8667	0.5333	1	0.449	0.505	1	0.75	0.9474	1	1	1	1	1	1	1	0.9722	1	1	0.9375	0.8125
chr1	6470972	6470972	+	1.95515e-22	7.25103e-22	0.2037	0.7692	0.6667	0.6271	0.8378	0.913	0.8039	0.0179	0.931	0.1818	0.7368	0.65	0.8462	0.0625	0.9756	1	0.9551	0.6571	0.9583	0.377	0.2308	0.9155	1	1	0.8	0.5333	0.9444	0.2941	0.5882	0.8053	0.4375	0.9221	1	0.9375	0.9545	1	1	1	0.7333	0.9722	1	1	0.875	1
chr1	6470981	6470981	+	1.84703e-25	8.31478e-25	0.2131	1	0.75	0.7333	0.9062	0.8889	1	0.0536	0.92	0.2222	0.7609	0.814	0.9394	0.0833	1	1	0.9452	0.6774	1	0.46	0.2759	0.9697	1	0.75	0.7333	0.5333	0.8889	0.4286	0.3953	0.9474	0.5926	0.9403	1	0.9231	1	0.8571	1	1	1	0.9667	1	1	0.9583	1
chr1	6470990	6470990	+	4.91663e-17	1.26822e-16	0.2014	1	0.6667	0.6333	0.8519	0.6	0.9535	0.0179	0.92	0.2222	0.7568	0.7353	0.9231	0.25	0.9545	0.9259	1	0.4815	0.8947	0.3158	0.3158	0.8966	1	1	0.7931	0.5385	1	0.449	0.4	1	0.4545	0.9231	1	1	0.8636	0.8571	0.8889	1	1	0.9	1	1	1	1
chr1	6471021	6471021	+	2.09081e-18	5.92135e-18	0.209	0.9048	1	0.5926	0.8947	0.8889	1	0	0.6977	0.5	0.7872	0.8475	0.84	0.2	0.907	1	1	0.4865	0.9804	0.1918	0.1772	0.9286	0.7273	0.7857	0.4	0.6087	1	0.2143	0.6923	0.9429	0.8148	0.92	0.9231	0.9048	0.7647	0.8889	0.8571	0.75	1	0.9767	1	1	0.8	1
chr1	6471033	6471033	+	8.56709e-18	2.32852e-17	0.2056	0.9545	1	0.5926	0.7368	0.8	1	0	0.6818	0.4706	0.84	0.7797	0.84	0.4	1	0.9231	0.9859	0.4324	0.8725	0.2192	0.1772	0.9286	1	0.8571	0.5333	0.6522	1	0.1429	0.5769	0.9429	0.9259	0.96	0.84	1	0.7647	0.8824	0.8571	0.75	1	0.9767	1	1	0.8	1
chr1	6471336	6471336	+	6.11373e-22	2.19362e-21	0.2555	1	0.8148	0.7857	0.7778	1	0.9062	0.1746	0.3	0.6667	0.7778	0.6429	0.625	0.24	1	1	0.9245	0.3673	0.9365	0.0526	0.2222	1	1	1	0.75	0.5	0.875	0.3529	0	0.8261	0.0833	1	0.2	1	1	0.7742	0.9535	0.6471	1	0.7273	1	1	1	1
chr1	6471372	6471372	+	1.72701e-24	7.31924e-24	0.2294	1	0.8519	0.7857	0.5294	0.8667	0.8824	0.1607	0.45	1	0.7778	0.6316	0.6129	0.1538	1	1	0.9029	0.4474	0.9794	0.3043	0.3103	0.9683	0.8421	0.9565	0.75	0.619	0.875	0.2353	0	0.9722	0.32	1	0.4545	0.7931	1	0.7419	1	0.7241	0.8378	0.931	1	1	1	0.7391
chr1	6471378	6471378	+	3.28306e-33	2.40355e-32	0.2595	1	0.8519	0.7857	0.5294	1	0.8627	0.1964	0.4634	1	0.7568	0.6842	0.6552	0.1538	1	1	0.9903	0.3836	0.9792	0.3043	0.2759	0.9365	1	1	0.875	0.2381	0.875	0.3529	0	1	0.4	1	0.4545	0.8621	1	0.8065	0.9677	0.7241	1	0.8966	1	1	1	1
chr1	6471435	6471435	+	9.99178e-28	5.20871e-27	0.2339	0.8182	0.9231	0.8667	0.25	1	0.625	0.102	0.5652	0.5	0.7812	0.7624	0.8667	0	0.8723	0.8182	0.552	0.2069	0.9083	0.4	0.3333	1	0.746	1	0.8286	0.3014	0.9545	0.3684	0.0189	1	0.1961	0.814	0.6957	0.4815	0.9412	0.5484	0.7812	0.8974	0.7846	0.8846	1	0.8571	0.9412	0.6364
chr1	6471438	6471438	+	1.19129e-20	3.92729e-20	0.2058	0.4545	1	0.6667	0.375	0.8421	0.7302	0.102	0.4493	0.5	0.75	0.7921	0.6897	0	0.8211	0.8182	0.6	0.1839	0.9266	0.4222	0.3137	0.9412	0.6825	0.8667	0.7429	0.3014	0.9545	0.2105	0.0189	0.7273	0	0.7907	0.5652	0.4444	0.8235	0.4839	0.8125	0.7436	0.9077	0.8824	0.76	0.8571	0.7059	0.4545
chr1	6506038	6506038	+	1.83072e-16	4.53207e-16	0.2052	0.8	0.5789	0.4878	0.1613	0.75	0.7474	0.1667	0.3377	0.8182	0.7308	0.2131	0.913	0.1333	1	0.75	1	0.225	0.8254	0.3662	0.0968	0.6522	0.9259	0.6667	0.6667	0.5185	0.7917	0.84	0.1724	0.8889	0.04	0.8684	0.5882	0.6471	0.9123	0.6429	0.6538	0.625	0.8182	0.6522	0.5	0.8	0.7778	0.875
chr1	6506063	6506063	+	6.05267e-34	4.62503e-33	0.2787	0.7838	0.5294	0.6829	0.0968	0.8889	0.8947	0.2857	0.2857	0.8182	0.8462	0.2787	0.6667	0.1842	0.96	0.875	0.9071	0.35	0.9524	0.3889	0.3548	0.4348	1	0.92	0.7857	0.5769	0.7292	0.7407	0.3793	0.8889	0.12	0.8442	0.8824	1	0.9643	0.9286	0.96	0.875	0.5625	0.9583	1	0.8	0.9444	0.9375
chr1	6506070	6506070	+	2.69191e-35	2.22809e-34	0.2672	0.9444	0.8824	0.7317	0.5161	0.8824	0.9158	0.8571	0.6494	0.8182	0.5769	0.3538	0.7619	0.2368	0.7872	1	0.9574	0.3	0.7619	0.3056	0.4516	0.7619	1	0.92	0.8667	0.5769	0.7917	0.9259	0.2414	0.8148	0.3265	0.925	0.8824	1	0.9649	1	0.96	0.75	0.8182	0.92	1	1	0.9429	0.8125
chr1	6506441	6506441	+	1.40322e-40	1.58999e-39	0.2385	0.7333	0.6857	0.8182	0.8	0.8696	0.7757	0.7119	0.25	1	0.8824	0.4272	0.9535	0.5181	1	0.75	1	0.3852	0.8667	0.5	0.56	0.8095	0.617	0.8667	0.8919	0.8596	0.9565	0.9487	0.1067	0.9351	0.0571	0.9072	0.8	1	0.9718	0.9583	0.8353	0.913	1	0.95	0.8462	0.8235	1	1
chr1	6712278	6712278	+	1.14752e-22	4.31643e-22	0.2496	0.7419	0.6923	0.4151	0.2222	0.6842	0.8113	0.7333	0.7606	0.8333	0.9167	0.3452	1	0.2424	0.8919	0.8333	0.908	0.1364	0.9151	0.303	0.1111	0.7619	1	0.8333	0.5238	0.5385	0.6757	0.7073	0.2836	0.8814	0.0625	0.875	0.6364	0.8571	1	0.9333	0.8462	1	0.8333	0.8667	0.5714	0.9167	1	1
chr1	6713066	6713066	+	3.20349e-29	1.83602e-28	0.2031	1	0.9062	0.5678	0.6667	0.931	0.9733	0.7561	0.8	0.9318	1	0.7297	0.9412	0.303	1	0.8966	0.9474	0.3558	0.9706	0.7826	0.1429	0.8846	0.7419	0.875	0.9474	1	0.863	0.875	0.3	0.8868	0.027	1	0.9756	1	0.9535	0.963	0.8095	1	1	1	0.85	1	1	0.8571
chr1	6713301	6713301	+	5.5926e-24	2.28998e-23	0.2883	0.8	0.6364	0.625	0.8889	0.9091	1	0.3659	0.913	0.5833	0.8846	0.4062	0.875	0.3878	1	0.5294	0.8857	0.2679	0.8333	0.52	0.3	1	0.7143	0.9231	0.5789	0.85	0.5882	0.3846	0.4	1	0.4	0.8649	1	0.9615	0.8077	0.6111	0.9333	0.8636	0.9412	0.95	1	1	0.9444	0.7727
chr1	6720485	6720485	+	2.5155e-29	1.45051e-28	0.2189	0.6727	0.8235	0.5833	0.5192	0.6875	0.8889	0.8364	0.5814	1	0.7407	0.1852	0.9216	0.6765	0.8131	1	0.6154	0.4	0.8816	0.5238	0.15	0.7547	0.7097	0.8444	0.8222	0.6393	0.6812	0.4146	0.1373	0.7816	0	0.8667	0.75	0.9167	0.8413	0.8718	0.7857	0.9286	0.8929	0.7018	0.8	0.5455	0.7455	0.9091
chr1	6720500	6720500	+	1.3854e-33	1.03611e-32	0.2132	0.8491	0.8039	0.7377	0.52	0.8108	0.9266	0.3684	0.5747	0.9667	0.9444	0.1852	1	0.6667	0.8505	1	0.8644	0.5758	0.7895	0.5059	0.175	0.9434	1	0.8667	0.8222	0.8548	0.9853	0.6829	0.26	0.8621	0	0.8043	0.8333	0.9583	0.9365	1	0.9825	0.7692	0.9643	0.9649	1	0.7273	0.6885	1
chr1	6755951	6755951	+	2.11904e-20	6.87184e-20	0.2261	1	0.6667	0.5	0.1818	0.6667	0.7753	0	0.25	0.6667	0.8824	0.1429	0.75	0.0769	0.92	0.8235	0.8723	0.2588	0.8281	0.3448	0.3158	0.4118	0.66	0.75	0.4737	0.5333	0.7959	0.5417	0.1111	0.7	0.0667	0.8788	0.6667	0.4375	1	0.463	0.8462	0.8571	0.9474	1	0.8571	1	0.9667	0.6667
chr1	7007579	7007579	+	2.38437e-55	5.48525e-54	0.256	0.8056	0.6667	0.6353	0.5	0.95	0.9474	0.3261	0.7273	1	0.7209	0.3333	1	0.3421	0.9688	0.9444	0.967	0.4058	0.9342	0.4554	0.5375	0.8519	0.6716	0.8182	0.7931	0.9222	0.9592	0.8592	0.2143	1	0.04	1	1	1	1	0.931	0.8261	1	0.8571	0.9677	1	1	1	0.8776
chr1	7012117	7012117	+	1.50685e-56	3.64468e-55	0.369	0.7647	0.7273	0.5319	0	0.5676	1	0.1463	0.5806	0.75	0.7763	0.1613	0.8421	0.1071	1	1	0.9333	0.2605	1	0.1351	0.5429	1	0.6	0.64	0.8	0.5581	0.8	0.449	0.0556	0.8409	0.0465	0.9677	0.9231	0.75	1	1	0.907	1	1	0.8788	1	1	0.8108	1
chr1	7012134	7012134	+	5.45633e-55	1.23545e-53	0.3502	0.6765	0.7273	0.4286	0	0.9	0.8776	0.225	0.6129	1	0.8831	0.1667	0.8421	0.2545	0.9851	1	0.9867	0.2167	0.918	0.1622	0.1714	0.9231	0.8571	0.64	0.8889	0.7727	0.7949	0.5714	0.0526	0.9091	0.0465	1	1	1	0.9688	0.6667	0.913	0.9	1	0.871	0.8571	1	1	1
chr1	7050144	7050144	+	1.31554e-24	5.61913e-24	0.2141	1	0.8	0.76	0.5926	0.7619	0.9091	0.1429	0.7826	0.875	0.8125	0.5172	0.9062	0.2333	0.8824	0.9231	0.9153	0.0847	0.8148	0.3667	0.4468	0.8261	0.875	0.6739	0.549	0.7353	0.9367	0.8537	0.069	0.7797	0	0.8036	0.9444	0.6923	1	0.9545	0.9062	0.7143	0.8947	0.9574	1	0.9	0.9216	0.6667
chr1	7068810	7068810	+	1.35466e-15	3.15661e-15	0.2366	0.9706	0.9545	0.5106	0.5278	0.8	0.7571	0.0769	0.381	1	0.5789	0.1905	0.7826	0.0714	1	0.9655	0.9275	0.2941	0.7857	0.35	0.3714	0.8889	0.7857	1	0.7069	0.5625	0.7255	0.619	0.0303	0.7778	0.3	0.8718	1	0.8667	0.8636	0.9189	0.9412	1	1	0.9091	0.8462	1	1	0.6
chr1	7096391	7096391	+	1.00609e-20	3.33245e-20	0.2093	0.8529	0.7941	0.9062	0.7209	0.8333	0.8256	0.3529	0.8438	0.9167	0.9	0.1818	1	0.1212	0.9706	1	1	0.36	0.8718	0.5714	0.6571	0.9286	0.8108	1	0.7925	0.9474	0.8983	0.6744	0.2195	0.9714	0	1	1	0.8846	0.8571	1	0.9444	0.9167	1	1	1	1	1	0.8947
chr1	7096408	7096408	+	4.9317e-15	1.10329e-14	0.2021	0.9143	0.6471	0.7833	0.4186	0.7143	0.8023	0.2581	0.7292	0.75	0.7	0.2826	0.8889	0.1515	0.8	0.9565	0.8667	0.3333	0.8462	0.4643	0.7143	0.8571	0.7895	0.9615	0.7736	0.8333	0.8644	0.62	0.2093	0.8571	0	1	1	0.8846	0.9	0.9333	0.9444	1	0.8333	0.8947	0.619	0.5714	0.7778	1
chr1	7131821	7131821	+	5.45785e-30	3.27498e-29	0.2339	1	0.8	0.7949	0.9167	0.9474	0.8696	0.3415	0.9189	0.9333	0.9286	0.6316	1	0.4688	0.9677	1	1	0.3103	0.9841	0.3673	0.5667	1	0.5286	1	0.9714	0.9091	0.8696	0.5	0.1053	0.8667	0	0.8947	0.92	0.8333	1	0.8857	1	1	0.9474	1	1	1	1	1
chr1	7157139	7157139	+	1.46058e-40	1.65399e-39	0.2802	0.9706	0.6522	0.9143	0.25	1	1	0.375	0.746	0.7576	0.8182	0.2222	0.8	0.1228	1	1	0.8421	0.2338	0.9292	0.3913	0.2976	1	0.7778	0.64	0.6786	0.9583	0.7879	0.7308	0.04	1	0	0.9737	0.9231	1	0.9512	0.9286	1	0.76	1	0.8333	0.9429	0.9615	0.8065	1
chr1	7157159	7157159	+	7.9633e-39	8.14015e-38	0.27	0.8571	0.913	0.7714	0.3214	1	0.9318	0.625	0.6032	0.8919	0.9394	0.3704	0.7241	0.1034	1	1	0.9789	0.1644	0.8947	0.3623	0.2805	0.7647	0.8	0.625	0.7593	0.9583	0.9077	0.6667	0.2	0.9091	0.0833	0.9474	1	1	0.9512	0.931	0.8966	0.76	1	1	0.9412	1	0.8125	1
chr1	7205064	7205064	+	2.81089e-27	1.42321e-26	0.2261	1	0.6471	0.6667	0.7692	0.913	0.8649	0.8088	0.9231	1	0.907	0.4179	0.7143	0.0526	0.931	0.9615	1	0.3488	0.871	0.2188	0.1739	0.75	0.8636	0.7455	0.7455	0.9524	0.6897	0.6818	0.44	0.871	0.1026	0.8636	0.7333	1	0.8592	1	1	0.8	1	0.8667	1	1	0.8723	1
chr1	7214601	7214601	+	1.28977e-51	2.53229e-50	0.2696	0.9286	0.8947	0.6129	0.9545	0.8571	1	0.4242	0.5588	0.8333	1	0.4667	1	0.0822	0.9344	1	0.9571	0.2432	0.9685	0.3333	0.2667	0.875	0.8966	1	0.72	1	0.9167	0.7222	0.1087	1	0	0.8981	1	1	1	0.92	1	1	1	1	1	1	0.6818	1
chr1	7232629	7232629	+	1.21939e-27	6.3208e-27	0.2443	0.8824	0.8462	0.7059	0	0.6	0.8966	0.2903	0.5833	1	0.8095	0.2778	0.9	0.2903	1	0.8462	0.8947	0.2388	0.9394	0.3824	0.1846	0.7692	0.931	1	0.6562	0.5333	0.8519	0.4444	0.0345	1	0.0588	0.9455	1	1	1	1	0.9773	0.875	1	1	1	1	1	1
chr1	7330391	7330391	+	5.43585e-24	2.22711e-23	0.226	0.9259	0.3077	0.6596	0.6786	0.7857	0.6552	0.7538	1	1	0.8913	0.4314	0.913	0.6111	0.7903	0.9394	0.8298	0.2128	0.9474	0.4167	0.2292	1	0.6286	0.9429	0.875	0.8	0.7288	0.8983	0.2131	0.8077	0.0556	0.8659	1	0.871	0.9322	1	0.7568	0.8636	1	0.9524	1	1	1	0.75
chr1	7347230	7347230	+	1.42055e-19	4.3576e-19	0.2368	0.92	0.8	0.7234	0.4444	1	0.4	0.3235	0.8	1	0.8333	0.4348	1	0.0833	0.9565	0.6	0.9899	0.3611	0.8729	0.1481	0.2368	0.8214	0.8197	0.9394	0.7593	0.5714	0.8947	0.625	0.24	0.6981	0.0667	0.9643	0.75	0.8696	1	0.7879	0.9111	0.8	1	0.871	1	0.6667	1	1
chr1	7371608	7371608	+	8.66583e-21	2.88199e-20	0.205	1	1	0.9	0.3333	1	0.8197	0.2593	0.6481	0.6087	0.9048	0.2692	0.6667	0.1972	0.975	0.8919	0.8074	0.2667	0.9048	0.5769	0.4839	0.95	0.85	0.6429	0.7358	1	0.8033	0.5	0	0.9048	0.0714	0.9189	0.5714	0.8636	0.8776	0.7778	0.9091	0.7273	1	0.8605	0.5	0.6667	1	1
chr1	7392474	7392474	+	5.38624e-43	6.91225e-42	0.2765	1	0.8235	0.8857	0.5211	1	0.6765	0.8	0.9375	0.8	0.8966	0.3784	0.75	0.3947	0.9394	1	0.8704	0.3	0.9535	0.617	0.3	1	0.7742	0.9412	0.6757	0.75	0.9474	1	0.1034	0.875	0.0952	0.9767	1	0.8889	0.9661	1	0.9375	1	1	1	1	1	0.75	1
chr1	7446591	7446591	+	4.62697e-26	2.16526e-25	0.22	1	0.5714	0.6792	0.7143	1	0.9298	0.75	0.7941	1	0.8621	0.4	0.8065	0.65	0.8814	1	0.9596	0.5769	1	0.44	0.42	0.8571	0.48	0.65	0.8571	0.8361	1	0.8158	0.1154	0.9016	0	0.9487	1	1	0.9444	0.9545	0.913	1	1	1	0.625	1	1	1
chr1	7460352	7460352	+	2.55351e-31	1.66695e-30	0.2399	0.9	0.6	0.6842	0.5	0.8889	0.7468	0.4225	0.6486	1	0.6818	0.1944	0.875	0.4054	0.9706	1	0.9439	0.3767	0.8855	0.3704	0.2474	0.8222	0.8	0.9048	0.6452	0.8413	0.9355	0.5741	0.2727	0.8113	0.0303	0.9612	0.4074	0.7647	0.9683	0.8182	0.9273	0.625	0.875	0.8182	0.7857	1	0.8148	1
chr1	7467810	7467810	+	6.74249e-15	1.49401e-14	0.2427	0.102	0.15	0.2785	0	0.2308	0.4091	0.3889	0.3077	0.3929	0.3333	0.52	0.3333	0.2667	0.3889	0.0968	0	0.0833	0.0323	0.4211	0.125	0.7561	0	0	0.2254	0.0667	0.2371	0.375	0.5	0.2105	0	0.6111	1	0.9286	0.2128	0.5	0.1429	0.1765	0.5769	0.6429	0.9375	0.4286	0.5652	0.375
chr1	7535186	7535186	+	8.89644e-27	4.36173e-26	0.3074	0.4118	0.4167	0.3902	0.0488	0.8333	0.5641	0.4583	0.4894	0.8889	0.7692	0.2326	0.75	0.3684	0.4828	0.7333	0.4906	0.4054	0.55	0.2439	0.0351	0.561	0.4884	0.1481	0.6154	0.4286	0.25	0.4211	0.4535	0.3846	0.0909	0.8551	1	0.66	0.5455	0.6	0.7931	0.8182	0.65	0.6667	0.8571	0.8	0.7	1
chr1	7601564	7601564	+	1.68451e-24	7.14414e-24	0.2194	0.75	1	0.8421	0.4054	0.875	0.7692	0.44	0.8448	0.875	0.9697	0.5	0.9216	0.137	1	1	0.9048	0.5	0.8357	0.5769	0.375	0.9412	0.728	0.9545	0.7647	0.2333	0.8462	0	0.1616	0.9545	0.4651	0.8318	1	0.8205	0.8	1	0.88	1	1	0.7143	0.9524	1	1	1
chr1	7609870	7609870	+	2.8123e-26	1.3362e-25	0.2565	1	0.6667	0.3562	0.0741	0.7	0.5849	0.1429	0.5469	0.65	0.9333	0.241	0.9	0.16	0.9355	1	0.9695	0.2963	0.8947	0.3103	0.4444	0.8095	0.8133	0.8261	0.5926	0.5	0.6939	0.525	0.0625	0.9038	0.0526	0.9722	0.4	0.5	0.8667	0.8667	1	1	0.9	0.8235	0.7	1	0.9394	0.625
chr1	7613723	7613723	+	1.35972e-18	3.90011e-18	0.234	0.6667	1	0.7812	0.3056	0.5833	0.9143	0.1176	0.7941	0.7949	0.9286	0.2667	0.9	0.2581	0.975	1	1	0.1724	0.8125	0.75	0.4524	1	0.8611	0.875	0.5556	0.7458	0.878	0.6842	0.025	0.8966	0	0.9846	0.5385	1	0.8065	1	0.925	0.9412	0.8846	0.625	1	0.6429	0.8485	1
chr1	7627905	7627905	+	4.31763e-52	8.65442e-51	0.288	1	0.375	0.5169	0.3176	0.9	0.9796	0.4468	0.6632	1	0.9167	0.1429	0.96	0.2754	0.8442	0.8333	0.9209	0.2087	0.8955	0.4627	0.2075	1	1	0.881	0.625	0.8333	0.8462	0.6944	0.3148	0.6429	0.1	0.9538	0.8519	1	0.9079	0.913	0.9333	1	0.963	1	0.9	1	1	1
chr1	7633730	7633730	+	1.21666e-26	5.90981e-26	0.2592	1	1	0.6522	0.1154	1	0.8088	0.7455	0.6818	1	0.8788	0.4583	0.9655	0.5918	0.9811	0.619	0.9077	0.2241	0.8615	0.6078	0.4474	0.8696	0.8372	0.75	0.7778	1	0.9375	0.6341	0.0645	0.75	0.1111	1	1	1	0.913	0.7931	1	1	1	0.8824	0.88	1	0.8846	1
chr1	7639200	7639200	+	2.32345e-31	1.52135e-30	0.2267	0.9677	0.9412	0.8537	0.4444	1	0.9846	0.7368	0.7241	0.9583	0.8095	0.4062	1	0.2143	0.9259	1	0.8587	0.2647	0.9091	0.5556	0.3265	1	0.9583	1	0.9375	0.8333	0.92	0.8462	0.1373	0.9231	0	0.9778	1	1	0.9683	0.973	1	1	0.92	0.84	1	1	1	0.3333
chr1	7639214	7639214	+	3.68433e-39	3.84521e-38	0.277	1	1	0.7805	0.2222	1	0.8077	0.2895	0.6667	0.8333	0.9524	0.375	0.8182	0.093	0.9259	1	0.7717	0.2136	0.9636	0.5	0.2449	1	0.7917	0.9231	0.8542	0.6667	0.88	0.9808	0.1923	0.8462	0	0.9333	1	0.8667	0.9683	0.9429	1	1	0.92	1	0.9	1	1	0.6667
chr1	7784749	7784749	+	3.6286e-17	9.44806e-17	-0.2159	0.8966	0.6923	1	0.8868	0.7	0.8511	0.8966	0.7027	0.2857	0.8421	0.8929	0.8095	0.7963	0.6981	0.9167	0.806	0.4545	0.9298	0.6842	0.1826	0.3902	0.8182	0.7736	0.9184	0.4894	0.85	0.8472	0.6667	0.9333	0	0.5529	0.4286	0.0909	0.8182	0.6053	0.6098	0.7083	1	0.6216	0	0.1667	0.5882	0.75
chr1	7784850	7784850	+	8.95644e-23	3.39429e-22	-0.271	0.8421	0.7	1	0.9155	0.75	0.4364	0.2941	0.75	0.5385	0.5789	0.9333	0.5714	0.9655	0.8261	0.5238	0.4118	0.6452	0.75	0.4894	0.2439	0.3556	0.5217	0.4583	0.7619	0.3	0.8286	0.5833	0.8049	0.5455	0	0.5366	0.25	0.1111	0.2308	0.4444	0.7273	0.3182	0.5	0.087	0.625	0	0.0714	0.5714
chr1	7913238	7913238	+	5.91849e-24	2.4199e-23	0.2487	0.2	0	0.2222	0	0.3333	0.4444	0	0.7273	0	0.4	0.1707	0.5385	0.0833	0	0	0.413	0	0.1039	0.4074	0	0.3721	0.1905	0	0.0769	0.5294	0.0667	0.2667	0	0	0.4737	0.4167	0.25	0	0.0303	0.4348	0.6	0	0.7	0.8182	0.4286	0.4444	0.6364	0.3333
chr1	7913838	7913838	+	4.8624e-25	2.13313e-24	0.247	1	0.5833	0.7083	0.92	0.8	0.9545	0.3214	0.375	0.4706	0.9429	0.6765	1	0.3492	0.8966	1	0.9722	0.1849	1	0.4118	0	0.7742	0.9024	0.84	0.7	0.9167	0.8378	0.3125	0.2182	1	0.3571	0.8559	0.913	0.875	0.725	0.7714	0.6	0.9118	0.8537	0.9286	1	0.8889	1	0.9286
chr1	8155749	8155749	+	4.23095e-16	1.0214e-15	-0.2224	0.5	0.2	0.6842	1	0.3571	0.4902	0.8286	0.7231	0.5897	0.3333	0.9375	0.5	0.7407	0.403	0.1111	0.3846	0.3131	0.234	0.6163	0.68	0.5172	0.2586	0	0.6591	0.5652	0.48	0.5909	0.5972	0.1481	0.75	0.4722	0.6667	0.1951	0.0952	0	0	0	0.3478	0.6667	0.2941	0.8889	0.2353	0.75
chr1	8240956	8240956	+	8.71178e-39	8.88191e-38	0.2418	0.7544	0.8857	0.9778	0.7468	0.7077	0.9143	0.8718	0.5735	0.5176	0.7937	0.4826	0.7639	0.4279	0.8636	0.8475	0.8281	0.3704	0.8182	0.4867	0.3074	0.7903	0.5493	0.5505	0.8704	0.5269	0.9107	0.725	0.359	0.8	0.4444	0.8158	0.8438	0.8542	0.8923	0.9216	0.8378	0.6667	0.9259	0.8913	0.8913	0.7907	0.76	0.7045
chr1	8240967	8240967	+	7.83869e-47	1.22594e-45	0.2586	0.8028	0.8182	0.6509	0.7701	0.6081	0.7895	0.7313	0.4964	0.5281	0.7059	0.4262	0.78	0.3119	0.66	0.7733	0.9219	0.235	0.7857	0.4444	0.2289	0.7083	0.4886	0.5289	0.7463	0.4653	0.5946	0.7419	0.2349	0.6857	0.3438	0.7647	0.6944	0.7966	0.8667	0.9683	0.7778	0.6049	0.9	0.9	0.7966	0.75	0.6753	0.7679
chr1	8241269	8241269	+	2.72706e-39	2.86902e-38	0.2794	0.78	0.72	0.75	0.5882	0.7843	0.8933	0.6364	0.4231	0.439	0.7937	0.2969	0.7159	0.3814	0.8276	0.6957	0.64	0.3514	0.6316	0.4752	0.2894	0.8	0.5513	0.5321	0.6667	0.5333	0.6316	0.5714	0.3103	0.6957	0.378	0.7612	0.8889	0.8605	0.871	0.7059	0.7681	0.625	0.8889	0.92	0.7917	0.7451	0.8475	0.6383
chr1	8291382	8291382	+	3.94048e-25	1.74012e-24	0.2568	1	0.907	1	0.7805	0.5926	0.8539	0.7333	0.7941	0.78	0.4194	0.534	0.6923	0.325	0.5732	0.9643	0.7753	0.2435	0.6759	0.3582	0.1411	0.5806	0.4898	0.875	1	0.1538	0.9718	1	0.1966	0.4898	0.0327	0.6786	0.6667	0.8649	0.9474	0.9808	0.5128	0.5556	0.5	0.6136	0.1111	1	0.6154	0.8333
chr1	8291653	8291653	+	2.54063e-48	4.24936e-47	0.2809	1	1	0.8551	1	0.9286	1	0.8261	0.9268	0.963	0.9474	0.8077	0.98	0.6633	0.95	0.8947	0.96	0.5584	0.9391	0.814	0.6069	0.9839	0.8611	1	1	0.9245	0.963	1	0.7362	0.9583	0.073	0.9492	1	0.9677	1	1	0.9577	0.9412	0.7879	0.9259	0.8519	1	0.9375	0.7778
chr1	8324643	8324643	+	1.52329e-19	4.66323e-19	0.2053	1	0.92	0.7647	0.1364	0.8462	1	0.0345	0.475	1	0.76	0.4074	0.8049	0.1029	0.9863	1	0.934	0.3134	0.8824	0.3519	0.2619	0.4815	0.9038	0.96	0.5581	0.5667	0.8723	0.1053	0.0959	0.9714	0.7321	0.9324	0.5714	0.8846	0.9221	0.925	0.7857	1	0.8545	1	0.8571	0.8889	1	1
chr1	8339524	8339524	+	1.37123e-28	7.54435e-28	0.2253	0.9259	0.8889	0.7778	0.2222	0.9	0.9012	0.3636	0.4706	1	0.9444	0.6842	0.7778	0.2222	0.9333	0.7826	0.92	0.4444	1	0.4103	0.9592	1	0.7647	1	0.75	0.5714	0.7857	0.3333	0.25	0.8276	0.8667	1	0.3333	1	0.7586	0.9608	1	0.6667	1	0.973	1	1	1	1
chr1	8339528	8339528	+	4.02827e-30	2.4354e-29	0.2174	1	0.8889	0.8333	0.2222	1	0.8974	0.3636	0.4706	1	0.9444	0.661	0.8889	0.2667	0.9333	0.7826	0.92	0.4444	0.9437	0.4737	0.9588	1	0.8039	0.92	0.7714	0.5	0.8571	0.5833	0.3214	1	1	1	0.4706	1	1	0.9808	0.9333	0.8333	1	0.9737	1	0.8889	1	1
chr1	8339545	8339545	+	6.11876e-30	3.65976e-29	0.216	1	0.8889	0.8889	0.2075	1	0.8947	0.5455	0.4706	1	1	0.661	0.9143	0.2727	0.9667	0.7826	0.88	0.4318	1	0.4583	0.9583	0.8421	0.9608	1	0.7941	0.5714	1	0.5833	0.2143	1	1	1	0.5	1	1	1	1	0.8333	0.8857	1	1	1	1	1
chr1	9318075	9318075	+	8.3257e-22	2.96029e-21	-0.2777	0.25	0.15	0.4444	1	0.7059	0.2759	0.8667	0.5	1	0.36	0.7209	0.75	0.9545	0.1395	0	0.1282	0.6393	0	0.8	0.7368	0.7714	0.375	0.125	0.2059	0.5	0.3333	0.3333	0.8936	0	0.0714	0.12	0.7273	0	0.1	0.1905	0.0769	0.7143	0	0.3636	1	0.5	0.3846	0
chr1	9318080	9318080	+	6.28893e-15	1.39669e-14	-0.2186	0	0.5	0.4889	1	0.1176	0.1609	1	0.4167	1	0.36	0.4884	0.5	1	0.0909	0	0.1282	0.4262	0	0.5948	0.5439	0.5714	0.375	0.1875	0.1818	0.35	0.4583	0.3333	0.8065	0	0	0.12	0.8182	0.0769	0.0976	0.1905	0.0769	0.1429	0	0.3478	1	0.5	0.3846	0
chr1	9318117	9318117	+	1.71495e-16	4.25373e-16	-0.2381	0	0.25	0.6136	0.7273	0.5556	0.2069	0.5833	0.5417	1	0.4082	0.7209	1	0.8182	0.1364	0	0.1282	0.619	0	0.8421	0.6842	0.7714	0	0.129	0.25	0.4118	0.5	0.4	0.913	0	0.0714	0.1429	0.75	0	0.1707	0.1818	0.0769	0.7143	0	0.3478	1	0.8571	0.3846	0
chr1	9318266	9318266	+	2.71296e-24	1.13555e-23	-0.2483	0.5714	0.8667	0.8305	0.8077	0.4118	0.7802	0.8261	0.72	0.6667	0.5606	0.925	0.5676	0.9494	0.6517	0.75	0.6281	0.803	0.4096	0.7568	0.9552	0.4468	0.4423	0.4634	0.8333	0.5152	0.75	0.6667	0.9412	0.4727	0.5625	0.253	0.6667	1	0.3966	0.25	0.4231	0.6667	0.4706	0.6087	0.75	1	0.6667	0.5556
chr1	9494756	9494756	+	9.49089e-36	8.06197e-35	0.2	1	0.8197	0.7843	0.2273	0.9333	0.9091	0.1961	0.8448	0.5	1	0.7808	0.8542	0.25	0.9333	0.95	0.9709	0.4842	0.8723	0.6667	0.4361	1	0.8605	0.9643	0.7802	0.7966	0.8125	0.662	0.1111	0.9322	1	0.9524	0.8	1	0.9747	0.9375	0.9608	0.7188	1	0.8545	1	0.76	1	1
chr1	9494788	9494788	+	2.89466e-31	1.88325e-30	0.2238	0.913	0.7833	0.6667	0.0444	0.8	0.8455	0.0392	0.8136	0.3125	0.8056	0.4533	0.6	0.2857	0.8	0.875	0.7854	0.4375	0.9007	0.3866	0.2687	0.9048	0.8636	0.9423	0.6264	0.661	0.8661	0.3803	0.0286	0.8966	0.8049	0.9459	0.8	0.7595	0.9747	0.7938	0.9615	0.9375	1	0.6552	0.5789	0.6667	0.8644	0.8333
chr1	9626414	9626414	+	1.13443e-27	5.8931e-27	0.2473	0.0909	0.2105	0.2759	0.5778	0.75	0.4545	0.1622	0.1316	0.8	0.25	0.0833	0.1538	0	0.0513	0	0.1282	0	0.0588	0.4118	0.0256	0.6792	0.1212	0.2593	0	0	0.1111	0.2162	0.0227	0.2115	0.0714	0.2083	0.5	0.6	0.2553	0.6	0.1818	0.3333	0.493	0.7778	1	0.8889	0.6818	0.2222
chr1	10635907	10635907	+	1.39033e-12	2.60707e-12	0.222	0.625	0.5	0.6889	0.129	0.7308	0.7708	0	0.3333	0.6	0.1667	0.0962	0.5238	0.0526	0.3415	0.6667	0.2836	0.1017	0.6731	0.0465	0.2683	0.3696	0.4667	0.3529	0.3902	0.0625	0.6667	0	0	0.3438	0.6364	0.6977	0.2857	0	0.6957	0.36	1	0.4	0.6061	0.5333	0.6364	0.3636	0.4762	0.6897
chr1	10639049	10639049	+	1.65436e-98	1.32422e-96	-0.3573	0.8571	0.6889	0.75	0.8938	0.5319	0.5849	0.66	0.8664	0.5192	0.3721	0.9358	0.4651	0.7891	0.2	0.44	0.5856	0.8828	0.2975	0.8158	0.928	0.5947	0	0.4	0.8	0.6333	0.5818	0.9464	0.8794	0.1905	0.8182	0.2812	0.4898	0.6212	0.6667	0.5	0.2353	0.5435	0.6538	0.3684	0.2222	0.4054	0.4474	0
chr1	10639070	10639070	+	3.24613e-62	9.8745e-61	-0.2535	0.7857	0.9111	0.7934	0.8504	0.6957	0.6604	0.9901	0.8831	0.6538	0.5581	0.9634	0.6047	0.9632	0.2	0.4783	0.7	0.9333	0.4876	0.9464	0.9335	0.7708	0	0.5667	0.8205	0.8667	0.6364	0.92	1	0.2424	0.9893	0.36	0.6875	0.8636	0.6842	0.5946	0.2667	0.2826	0.5556	0.7105	0.4082	0.4857	0.3947	0.8333
chr1	10639130	10639130	+	1.66074e-47	2.67777e-46	-0.2011	0.8571	0.8298	0.8852	0.9744	0.7308	0.4773	0.9808	0.9272	0.7407	0.5116	0.9495	0.7391	0.9741	0.4884	0	0.807	0.9491	0.5043	0.9633	0.9611	0.88	0.3125	0.7941	0.8898	0.6949	0.6111	1	0.9905	0.2439	0.9529	0.2667	0.8679	0.8496	0.7027	0.662	0.2222	0.7381	0.6349	0.7079	0.8	0.7576	0.4444	0
chr1	10639229	10639229	+	2.52481e-19	7.61635e-19	-0.2265	0.1923	0.4706	0.7105	0.9595	0.7857	0.7679	0.8261	0.7791	0.7778	0.3433	0.9467	0.5122	0.9213	0.3019	0.2308	0.6613	0.878	0.1667	0.9278	0.9462	0.8108	0.6047	0.3636	0.6154	0.7692	0.5	0.9	0.925	0.4032	1	0.2805	0.8462	0.8605	0.4333	0.6154	0.381	0.4286	0.4651	0.6471	0.5	0.4211	0	0.5333
chr1	10682468	10682468	+	2.50823e-32	1.73841e-31	-0.2442	0.2222	0.32	0.4516	0.608	0.3208	0.3689	0.1818	0.5849	0.8158	0.3111	0.6897	0.5	0.62	0.2667	0.2273	0.2419	0.4173	0.1481	0.6863	0.4911	0.2842	0.1789	0.3696	0.3231	0.2581	0.4545	0.42	0.4667	0.05	0.4054	0.1765	0.2632	0	0.0357	0.125	0.1818	0.1667	0.439	0.2113	0	0	0.1795	0.2
chr1	10682516	10682516	+	1.96276e-38	1.95851e-37	-0.2934	0.7407	0.92	0.6613	0.8548	0.6279	0.6893	0.6897	0.8491	0.8406	0.75	0.9107	0.7222	0.9355	0.6724	0.8636	0.379	0.8	0.7481	0.8039	0.8443	0.4382	0.6596	0.6809	0.678	0.425	0.6905	0.5882	0.7778	0.5	0.4667	0.6	0.1579	0	0.6154	0.4138	0.3529	0.2857	0.7317	0.5072	0	0.0909	0.6667	0.7
chr1	10685634	10685634	+	1.00489e-65	3.50053e-64	-0.3317	0.9333	1	0.8222	0.7838	0.8182	0.8228	0.6667	0.7895	0.8182	0.8333	1	1	0.8904	1	1	1	0.7812	0.9524	0.8182	1	0.5238	0.8788	1	0.9355	0.9677	1	1	0.8977	0.9667	0.975	0.75	0.4444	0.1538	0.8182	0.6	0.6111	0.5758	0.92	0.44	0.3429	0.381	0.3125	1
chr1	10688295	10688295	+	1.77704e-25	8.00868e-25	-0.2249	0.3529	0.381	0.5238	0.6	0.2	0.4	0.32	0.3571	0.625	0.3636	0.7	0.1739	0.6	0.0571	0.1	0.0848	0.369	0.223	0.4127	0.4741	0.2593	0.0984	0.1053	0.5897	0.2174	0.7407	0.2203	0.6569	0.1031	0.6327	0.1389	0.1364	0.2	0.0303	0.3077	0.0385	0.4444	0.2353	0.1333	0.0952	0	0.3478	0
chr1	10726519	10726519	+	6.27027e-30	3.74734e-29	-0.2791	1	1	0.5588	0.1579	0.7333	0.931	0.95	0.7647	0.5	1	0.9206	0.9459	0.9153	0.9079	1	0.9825	0.8919	0.9737	0.8525	0.9703	0.6667	0.7778	0.9	0.7805	0.7966	0.84	0.8947	0.8713	1	0.6981	0.9091	0.2857	0.3333	0.7692	0.5	0.6977	0.8571	0.7297	0.1818	0.1667	0.1739	0.6154	1
chr1	10737762	10737762	+	3.38172e-42	4.15783e-41	-0.2614	1	1	1	0.9355	1	0.5652	0.9661	0.6349	0.913	1	0.9259	1	0.8333	0.9565	1	0.9423	0.9535	0.9854	0.9024	1	0.5556	1	0.9706	0.9375	0.95	0.9	0.9	0.9508	1	0.5714	0.902	0.5294	0.25	0.8929	0.661	0.7755	0.6667	0.6667	0.3846	0.1935	0.3333	0.5	0.9
chr1	10737785	10737785	+	6.19485e-27	3.06871e-26	-0.2079	1	0.75	1	0.8387	0.3333	0.6957	1	0.9365	0.9167	0.9111	0.9259	1	0.8056	0.942	1	1	1	1	0.7805	0.9	0.5	1	0.9403	1	0.9444	0.75	1	0.9492	0.6818	0.3571	0.898	0.5455	0.5	0.9298	0.8305	0.6923	0.6667	0.7143	0.3846	0.1935	0.4	0.625	0.875
chr1	10866064	10866064	+	4.2498e-18	1.18015e-17	0.2292	0.0833	0.3611	0.625	0.4868	0.1875	0.2632	0.2105	0.3663	0.1633	0.3333	0.8391	0.3529	0.8763	0	0	0.2353	0.4638	0.1667	0.625	0.6071	0.7115	0.0741	0.25	0.5652	0.5333	0.2727	0.6	0.8929	0.3333	0.2759	0.3529	0.7	0.8049	0.0556	0.8621	0.3704	0.3103	0.5806	0.7937	0.9111	0.875	0.86	0.3871
chr1	10958875	10958875	+	7.26339e-26	3.35625e-25	0.2053	1	1	0.7544	0.5	1	1	0.3846	0.5	0.875	0.875	0.4348	0.8667	0.25	0.9286	1	1	0.4304	0.9853	0.7209	0.7971	0.9474	1	0.9286	0.75	0.7222	0.9636	0.7778	0.08	1	0	1	1	1	0.9574	1	0.8	1	1	1	1	0.5	1	1
chr1	11100404	11100404	+	6.27004e-18	1.72078e-17	0.2141	0.6	1	0.5472	1	0.6667	0.8125	0.3333	0.4138	0.3462	0.8529	0.5172	0.8085	0.1333	0.809	1	0.5652	0.4	0.907	0.1304	0.1911	0.3966	0.4225	0.25	0.4857	0.8333	0.75	0.3	0.2558	0.7576	0.0952	0.7431	0.8	0.6667	0.8333	0.2727	0.8462	0.8182	0.8689	0.4	1	0	0.7895	1
chr1	11370580	11370580	+	3.98235e-38	3.90101e-37	0.2243	0.9	0.6667	0.7534	0.4286	0.6	0.8636	0.2069	0.576	0.5172	0.8	0.3039	0.9231	0.0217	0.7917	0.806	0.9364	0.34	0.9293	0.2673	0.2414	0.6345	0.5098	0.7903	0.56	0.5238	0.8251	0.3425	0.0435	0.9245	0.5	0.7727	0.7931	0.7647	0.886	0.8033	0.7231	0.8889	0.8632	0.9231	1	0.4118	0.8235	0.625
chr1	11455270	11455270	+	3.93882e-24	1.62936e-23	0.25	1	0.8	0.5357	0.5882	1	0.8842	0.093	0.6364	0.8684	0.7209	0.3043	0.8947	0.0769	0.9074	1	0.9444	0.3571	0.9206	0.3	0.2674	0.8696	0.9318	0.8462	0.7955	0.8333	0.8333	0.4571	0.1176	0.8868	0.7317	1	0.8	0.9286	0.8485	0.8788	0.7619	1	1	0.9	0.6	0.8182	1	1
chr1	11479949	11479949	+	3.29741e-62	1.00282e-60	-0.2461	0	0	0.2381	1	0.0741	0.0256	0.3291	0	0	0.1053	0.6863	0	0.6	0	0.0714	0.0556	0	0.0496	0.3111	0.8969	0	0.0408	0.0952	0.4	0.1667	0.0256	0	0.7042	0	0	0	0	0	0	0.0455	0	0	0	0	0	0	0	0
chr1	11479951	11479951	+	1.49263e-47	2.41585e-46	-0.2187	0	0	0.2381	1	0.0741	0.0256	0.2785	0	0	0.1053	0.6471	0	0.52	0	0.0714	0	0.0208	0.0331	0.2637	0.8969	0	0.1224	0	0.3333	0	0.0526	0.0308	0.7183	0	0	0	0	0	0	0	0	0	0	0.0926	0	0.0952	0.023	0
chr1	11479953	11479953	+	1.89475e-41	2.24364e-40	-0.2117	0	0.1818	0.2381	1	0.0741	0.0256	0.3544	0.0333	0	0.1111	0.6471	0.0606	0.4667	0.0238	0.0714	0.0556	0	0.0496	0.2418	0.8557	0	0.0408	0	0.3333	0	0	0	0.7887	0	0	0	0	0	0	0	0	0	0	0	0	0	0.1818	0
chr1	11479955	11479955	+	3.1197e-45	4.50407e-44	-0.2148	0.0714	0.0909	0.3333	1	0.0714	0.0256	0.2532	0	0	0.1053	0.6667	0	0.4667	0	0.0714	0	0	0.0331	0.1556	0.8763	0.1	0.1224	0	0.3784	0	0.0526	0	0.8169	0	0	0.05	0	0	0	0.0227	0	0	0	0	0.125	0.0952	0	0
chr1	11479957	11479957	+	2.60165e-59	7.05688e-58	-0.2238	0	0	0.1429	1	0	0	0.3418	0	0	0.1053	0.6471	0.0303	0.3867	0	0.0714	0.0556	0.1429	0.0331	0.1978	0.7113	0.1	0.0408	0	0.4324	0.0417	0.1795	0.0312	0.6197	0	0.0385	0	0	0	0	0	0	0	0	0	0	0	0	0
chr1	11480053	11480053	+	1.39949e-19	4.29498e-19	-0.2142	0.1935	0.25	0.4074	0.7083	0.4167	0.2857	0.0667	0.5	0	0.3509	0.5526	0.3	0.6889	0.1636	0.1333	0.3333	0.2843	0.1739	0.6809	0.6923	0.5	0.3191	0.4107	0.3478	0.3333	0.2381	0.24	0.6607	0.2203	0.075	0.1746	0.2	0.1714	0.2143	0.1	0.1071	0	0.359	0	0.2632	0	0.1837	0.0833
chr1	11529944	11529944	+	9.49674e-24	3.83059e-23	0.2016	1	1	0.8182	0.5192	0.8667	0.9821	0.506	0.9	0.8125	0.871	0.7949	0.8	0.2791	0.9783	0.925	0.9439	0.3143	0.8	0.3671	0.3165	1	0.9494	0.6667	1	0.7414	0.5439	0.8431	0.2651	0.8676	0.9245	0.9851	0.7692	0.9091	0.9322	0.9016	0.8182	0.9	0.75	0.7895	1	1	1	0.8667
chr1	11532760	11532760	+	7.59986e-30	4.52416e-29	0.2474	0.9688	0.7273	0.5443	0.4348	0.6667	0.7308	0.1333	0.3846	0.5517	0.6875	0.2143	1	0.0541	1	1	0.9412	0.1895	0.9385	0.2812	0.2069	0.7917	0.875	0.9091	0.5543	0.5862	0.8125	0.4861	0.0333	0.8293	1	0.8182	0.6316	0.6	0.9583	0.8689	0.8667	0.8824	0.9091	0.8519	0.8333	0.6667	0.9583	1
chr1	11536632	11536632	+	6.72998e-23	2.57085e-22	0.3002	0.8889	0.6923	0.3793	0.6071	0.4667	0.7284	0.1818	0.5238	0.7778	0.6458	0.1538	0.7949	0	1	1	0.7949	0.1379	0.6452	0	0.3333	0.6	0.76	0.8824	0.4688	0.5641	0.7241	0.3	0.0357	0.8214	0.3333	1	0.75	0	0.6552	1	0.8571	0.8235	0.6667	0.75	0.6667	1	0.75	1
chr1	11544254	11544254	+	1.91009e-30	1.17833e-29	0.2067	0.7692	0.8182	0.7719	0.5638	0.9412	0.9022	0.56	0.76	0.9574	0.8824	0.3429	1	0.1139	1	0.9048	0.9697	0.2947	0.9565	0.7111	0.3175	0.9773	0.9815	0.7333	0.7222	0.8	0.96	0.8636	0.2581	1	0.8667	0.8529	1	0.8387	1	0.96	1	1	0.9718	1	0.5714	0.5833	1	1
chr1	11544348	11544348	+	5.78921e-19	1.70366e-18	0.2154	0.8421	0.7917	0.9138	0.35	0.9333	0.8529	0.3667	0.6379	0.7826	0.8889	0.2958	0.6923	0.2692	0.9	0.8077	0.962	0.3065	0.8824	0.6327	0.4643	0.918	0.9744	0.7	0.6792	0.8571	0.78	0.5357	0.3913	0.7778	0.9333	0.9623	1	0.9643	0.9831	0.9167	1	0.8571	0.7273	0.84	1	1	0.7222	0.5
chr1	11549833	11549833	+	3.63577e-14	7.64848e-14	0.2148	0.7778	0.6667	0.4	0.45	0.6471	0.7222	0.3333	0.5217	0.4074	1	0.1786	0.6667	0	0.6786	0.8571	0.2747	0.2766	0.6436	0.5349	0.2308	0.5	0.7333	0.6154	0.6452	0.2308	0.6389	0	0.1892	0.6364	0.2	0.85	0.6667	0.6667	0.6129	0.5758	0.5789	0.6667	1	0.8824	0.5714	0	0.6667	0.375
chr1	11549853	11549853	+	3.19664e-37	2.97237e-36	0.3117	1	0.9091	0.5	0.4262	0.7778	0.6389	0.3	0.4348	0.7143	0.8182	0.3571	0.6923	0.037	0.8929	0.7333	0.9348	0.4433	0.8416	0.6279	0.1923	0.875	0.7333	0.8148	0.6207	0.5556	0.7143	0.2308	0.1892	0.9111	0.6111	0.8734	1	1	0.8235	0.9394	0.8947	0.6667	1	0.8421	0.7857	1	0.9474	0.8889
chr1	11549874	11549874	+	1.72701e-33	1.28433e-32	0.2624	1	0.8182	0.5	0.6452	1	0.9176	0.425	0.5652	0.9286	0.8182	0.3214	0.8571	0.2222	0.9643	1	1	0.4898	0.88	0.6744	0.2632	0.75	0.7333	1	0.8276	0.5556	0.8889	0.25	0.1842	0.9545	0.9444	1	1	1	0.8667	0.9394	0.9737	0.6667	1	0.973	0.9286	1	0.8108	0.8889
chr1	11549878	11549878	+	7.55961e-22	2.695e-21	0.2136	1	0.9091	0.5	0.6613	1	0.8372	0.525	0.6087	0.7857	0.9091	0.5714	0.8571	0.1481	0.9821	1	1	0.449	0.9307	0.7674	0.3333	0.75	0.7333	0.963	0.8621	0.6667	0.8333	0.3214	0.1316	0.9545	0.9444	0.8734	0.9375	1	0.875	0.9394	0.9474	0.6667	1	0.8947	1	0.8	0.8108	1
chr1	11648756	11648756	+	1.30903e-21	4.59935e-21	0.2213	1	0.6	0.6667	0.5156	0.8824	0.6226	0.1299	0.4557	0.4545	0.9149	0.2029	0.5333	0.05	0.9011	1	0.4646	0.2289	0.8571	0.4811	0.3846	0.75	0.6585	0.9667	0.2903	0.3265	0.7692	0.4516	0.084	0.84	0.2903	0.8333	0.5517	0.8	0.7692	0.2941	0.5161	1	0.4516	0.7714	0.8889	0.75	0.8235	0.8571
chr1	11648782	11648782	+	3.47707e-20	1.11096e-19	0.2405	0.7143	0.9	1	0.54	0.7647	0.5217	0.0541	0.4127	0.2	0.7879	0.3265	0.8636	0.0606	0.9859	1	0.3846	0.188	0.8852	0.6882	0.3382	0.6522	0.8065	0.9333	0.4516	0.4444	0.8462	0.5161	0.1196	0.8889	0.0732	0.9041	1	0.8947	0.8462	0.5294	0.6047	1	0.6667	0.8519	0.75	0.5	0.8077	0.3333
chr1	11648786	11648786	+	2.54293e-14	5.40904e-14	0.2357	0.8571	0.8	0.9583	0.2778	0.5556	0.7097	0.027	0.4545	1	0.8889	0.3448	0.4286	0.0769	0.76	0.9231	0.5714	0.2549	0.7436	0.6842	0.2927	0.3333	0.6774	0.6875	0.2903	0.3636	0.7692	0.5806	0.0625	0.6765	0.2727	0.9231	0.8	0.8947	0.8462	0.1765	0.2727	1	0.4286	0.7	0.75	0.25	1	1
chr1	11888124	11888124	+	7.75718e-36	6.62846e-35	0.2397	0.85	0.5102	0.5441	0.186	0.8125	0.6481	0.3768	0.5728	1	0.9194	0.3684	1	0.2069	0.9381	0.9487	0.8387	0.2326	0.9765	0.303	0.2	0.6744	0.9	0.8	0.6207	0.72	0.7228	0.8148	0.06	0.5283	0.6833	0.8	0.7692	0.9355	0.9298	0.8511	0.7619	0.8889	0.8718	0.8889	0.9091	0.65	0.8246	0.8333
chr1	11895981	11895981	+	1.11552e-86	7.08492e-85	0.2403	0.8462	0.9175	0.6522	0.5972	0.9462	0.8388	0.1604	0.596	0.8722	0.8548	0.3871	0.7838	0.3	0.9737	0.9667	0.9219	0.3394	0.8679	0.4431	0.348	0.8579	0.8941	0.831	0.6284	0.7273	0.8907	0.4316	0.0885	0.9255	0.7255	0.9606	0.7059	0.8652	0.9167	0.8992	0.8308	0.8971	0.9568	0.9037	0.8305	0.7297	0.9106	0.871
chr1	11896011	11896011	+	1.57719e-180	2.62006e-178	0.2405	0.8298	0.8486	0.6	0.4309	0.8134	0.7985	0.243	0.5446	0.8686	0.8102	0.4046	0.8553	0.1921	0.9297	0.9255	0.9426	0.2667	0.8886	0.3508	0.3691	0.8071	0.8218	0.8447	0.6355	0.5575	0.8202	0.385	0.092	0.9038	0.719	0.8789	0.8772	0.8088	0.9351	0.8402	0.9085	0.9366	0.8481	0.8762	0.7727	0.6809	0.8583	0.8421
chr1	11898293	11898293	+	1.35312e-23	5.40809e-23	-0.2501	0.0909	0.6129	0.92	0.8	0.25	0.3269	0.8261	0.6207	0.2105	0.4528	0.9524	0.5	0.9655	0.2069	0.25	0.5439	0.6364	0.3043	0.6552	0.8219	0.6667	0.8	0.5294	0.7273	0.619	0.2895	0.8438	0.7872	0.48	0.96	0.5854	0.75	0.6923	0.0833	0.1818	0.3333	0.2308	0.3774	0.6364	0	0	0.1688	0.6
chr1	11898300	11898300	+	1.14087e-19	3.52372e-19	-0.2236	0.9091	0.6774	0.92	0.8	0.5	0.6731	0.7015	0.9174	0.1579	0.5556	0.8571	0.5714	0.6552	0.4138	0	0.7018	0.4318	0.5435	0.6435	0.7297	0.7619	0.7333	0.5294	0.6061	0.619	0.7368	0.875	0.8511	0.4	0.92	0.622	0.5833	0.5385	0.5676	0.2727	0.375	0.3077	0.6226	0.4364	0.3333	0.5	0.3117	0.6
chr1	11898308	11898308	+	3.09944e-22	1.13506e-21	-0.2431	0.1818	0.4	0.6	0.72	0.2222	0.4808	0.7313	0.7686	0.1579	0.7778	0.75	0.3571	0.8667	0.3448	0	0.3333	0.5909	0.4348	0.5263	0.7297	0.5714	0.6	0.3529	0.4545	0.4286	0.8	0.7812	0.7234	0.32	0.96	0.5366	0.3333	0.1538	0.0526	0.4	0.25	0.3333	0.6226	0.4364	0.1667	0	0.1389	0.4
chr1	11898855	11898855	+	1.05133e-17	2.84032e-17	-0.2466	0.25	0.7778	0.4706	0.6562	0.5714	0.3077	1	0.5	0.0588	0.8	0.9091	0.2778	1	0.2812	0.8	0.4277	0.6389	0.446	0.8065	0.8667	1	0.3103	0.4444	1	0.7143	0.8148	0.7931	0.9787	0.75	0.4	0.2527	0	0.087	0.6571	0.4545	0.5714	0.125	0.6364	0.6667	0.125	0.2222	0.3846	0.75
chr1	11898857	11898857	+	2.84064e-19	8.5388e-19	-0.2581	0.375	0.5556	0.5588	0.8125	0.381	0.4444	0.9273	0.4583	0.2941	0.7	0.9091	0.3333	0.8974	0.125	0.4	0.3899	0.5833	0.518	0.871	0.9211	0.9565	0.4231	0.4444	0.625	0.8571	0.5926	1	1	0.7812	0.4	0.3077	0	0.087	0.5143	0.1818	0.1429	0.08	0.7273	0.5	0.125	0.2222	0.0769	1
chr1	11898862	11898862	+	3.78535e-50	6.9424e-49	-0.3924	0	0.2222	0.5294	0.7188	0.1905	0.2963	0.9636	0.2083	0.1176	0.6	0.7727	0.3784	0.5385	0.129	0	0.3836	0.2958	0.2662	0.8387	0.7867	0.6087	0.4231	0.3333	0.625	0	0.1852	0.8966	1	0.5625	0.4286	0.1099	0	0.087	0.2571	0.2273	0	0	0	0.6667	0	0	0	0
chr1	11898882	11898882	+	1.46929e-15	3.41469e-15	-0.219	0.25	0.1111	0.303	0.9273	0.1429	0.4375	0.7544	0.2083	0.1176	0.6667	0.913	0.4737	0.2326	0.1875	0.3636	0.4025	0.24	0.1489	0.3871	0.5526	0.3478	0.5	0.3333	0.4375	0.1429	0.0769	0.2069	0.957	0.3871	0.5278	0.2111	0	0.0435	0.3333	0	0	0.125	0.2609	0.1667	0.25	0.2222	0	0.25
chr1	13563239	13563239	+	9.87122e-29	5.48261e-28	0.2141	0.8	0.3846	0.7273	0.8667	0.8571	0.8276	0.5	0.4795	1	0.9355	0.4545	1	0.2857	0.9792	1	0.94	0.4696	0.9528	0.2424	0.5217	1	1	0.875	0.8571	0.9062	0.9286	0.4615	0.1772	0.9722	0	0.973	0.7	0.7647	1	0.8182	0.95	1	0.9592	0.678	1	0.8462	1	0.9444
chr1	13574838	13574838	+	4.62864e-34	3.5649e-33	0.2558	0.7778	0.68	0.6053	0.6271	0.6667	0.6471	0.717	0.6429	0.75	0.8718	0.3913	0.9167	0.0784	0.8305	0.8519	0.8596	0.3563	0.8293	0.3571	0.4615	1	0.9242	1	0.8182	0.8	0.68	0.3333	0.2941	0.963	0.093	0.85	1	0.7895	0.963	1	0.8947	1	0.9	0.8696	1	1	0.9487	0.8182
chr1	13621823	13621823	+	6.84825e-30	4.08482e-29	0.2507	1	1	0.5263	0.15	0.7692	0.9038	0.3182	0.8182	1	0.7778	0.5128	1	0.2564	0.8667	0.9189	0.9111	0.1935	0.8889	0.5	0.325	1	0.5	0.9	0.9412	1	0.8571	0.6486	0	0.9032	0	0.8356	1	0.9565	0.9697	1	0.8378	1	0.875	0.7619	1	1	0.9429	1
chr1	13621837	13621837	+	6.20646e-40	6.79161e-39	0.2862	1	1	0.7368	0.125	0.8571	0.8462	0.2857	0.7879	1	0.8333	0.4675	1	0.25	0.9111	0.7838	0.913	0.2419	0.8519	0.3438	0.3	1	0.65	0.9	0.9091	0.8462	0.9667	0.5263	0.069	0.9839	0	0.9863	0.8182	0.913	0.9394	0.9756	0.9474	1	0.9583	0.873	1	1	1	0.8333
chr1	13643753	13643753	+	2.93776e-26	1.39371e-25	0.2052	0.8936	0.8085	0.5786	0.4286	0.9412	0.7961	0.4253	0.6636	0.913	0.8182	0.473	1	0.5106	0.9464	0.9268	0.9915	0.3011	0.8806	0.5294	0.3333	0.9048	0.9038	1	0.6754	0.8333	0.7613	0.5085	0.1636	0.9804	0	0.8681	1	0.8095	0.9	0.7976	0.9091	0.8571	0.9184	0.8986	0.8667	0.75	0.8182	1
chr1	14417778	14417778	+	8.53089e-27	4.18732e-26	0.2615	0.7778	0.6875	0.3514	0.52	1	0.4627	0.5833	0.5	0.6111	0.6	0.617	0.8333	0.2581	0.6889	0.4211	0.8193	0.3333	0.92	0.1509	0.5118	0.1429	0.6812	0.4737	0.6	0.68	0.72	0.7143	0.0833	0.625	0.8824	0.52	1	0.75	0.8852	0.85	0.9	0.6667	0.9016	0.8462	0.6667	0.8462	0	0.7778
chr1	14905943	14905943	+	1.15991e-46	1.79979e-45	0.2572	0.8462	0.44	0.3913	0.5246	0.7037	0.7013	0.25	0.75	0.3051	0.8197	0.5086	0.5529	0.3688	0.9022	0.7	0.9167	0.3671	0.8182	0.4272	0.2754	0.8393	0.61	1	0.3448	0.854	0.6429	0.2041	0.4492	0.8571	0.2866	0.9062	0.8333	0.8243	0.7895	0.5909	0.7952	0.8228	0.7	0.7969	0.6765	0.75	0.8356	0.8462
chr1	14905950	14905950	+	1.49237e-60	4.24387e-59	0.2916	0.8571	0.44	0.3617	0.4262	0.7895	0.5641	0.2642	0.6562	0.2869	0.7879	0.3984	0.6092	0.3311	0.9062	0.5	0.9098	0.2812	0.8068	0.3832	0.2404	0.8036	0.5962	0.6667	0.4242	0.8322	0.5952	0.2	0.3443	0.7671	0.2945	0.897	0.7544	0.8182	0.6842	0.6522	0.7791	0.8608	0.8214	0.8209	0.726	0.8095	0.7403	0.8182
chr1	15619530	15619530	+	3.44903e-147	4.62082e-145	0.2021	0.9744	0.8543	0.7609	0.4453	0.7519	0.9646	0.1026	0.5931	0.5325	0.9322	0.3035	0.9375	0.781	0.9783	0.9888	0.9586	0.5709	0.9871	0.4545	0.5824	0.9208	1	0.9312	0.7778	0.8473	0.9146	0.4808	0.0347	0.9333	0.9252	0.9904	0.9434	0.9381	0.9909	0.9557	0.9111	0.9429	0.94	0.9395	0.8968	0.9714	0.9922	0.9459
chr1	16009853	16009853	+	1.37417e-29	8.0592e-29	0.2114	0.9048	0.7949	0.425	0.54	0.6429	0.6744	0.4561	0.4885	0.6207	0.7143	0.2955	0.5714	0.1791	0.7978	0.5882	0.8675	0.5253	0.8785	0.2982	0.2133	0.8481	0.7326	0.6774	0.5918	0.7018	0.7143	0.4643	0.0816	0.4179	0.0769	0.806	0.8182	0.75	0.8	0.5333	0.7681	0.8049	0.8	0.7941	0.7931	0.7	0.9412	0.7333
chr1	16039613	16039613	+	7.91347e-32	5.3299e-31	0.2651	0.7059	1	0.8611	0.4074	0.6667	0.6875	0.3117	0.5238	0.95	0.7917	0.6092	0.6471	0.507	0.8056	1	0.9091	0.5	0.6629	0.2667	0.493	1	0.8608	0.5366	0.4688	0.8571	0.8333	0.7021	0.4821	0.6981	0.525	1	1	1	0.9444	0.6579	0.8909	0.8	0.9167	1	0.9167	0.8667	1	1
chr1	16226952	16226952	+	2.23172e-16	5.49239e-16	-0.2371	0.4615	0.6154	0.5926	0.4286	0.4286	0.5946	0.95	0.7333	1	0.6765	0.7288	0.5814	0.9701	0.2979	0.4	0.5957	0.7701	0.3833	0.5185	0.8765	0.7143	0.5909	0.1429	0.3333	0.381	0.5	0.8333	0.4667	0.0851	1	0.625	0	0.2857	0.1429	0.3333	0.3125	0.2381	0	0.1667	0.3333	0.2	0.2632	0.4286
chr1	16226958	16226958	+	3.80112e-30	2.3027e-29	-0.299	0.0769	0.0769	0.4444	0.3061	0	0.3784	0.9	0.7333	1	0.4118	0.7627	0.3095	0.8806	0.0625	0.1333	0.234	0.6136	0.1	0.5185	0.7531	0.4138	0.1364	0	0.3714	0.3333	0.5556	0.75	0.4	0	0.9545	0.125	0	0.0588	0.4286	0	0.0667	0.2	0	0	0	0.1053	0.2	0.2857
chr1	16226961	16226961	+	2.46659e-37	2.30798e-36	-0.3196	0.0769	0.1538	0.537	0.3061	0	0.0811	0.9	0.8	0.75	0.1471	0.7288	0.3095	1	0.0833	0	0.0638	0.6136	0.1833	0.5926	0.8537	0.3333	0.1364	0	0.3714	0.1905	0.4444	0.75	0.4444	0	0.9545	0.0417	0	0	0	0	0.125	0	0.4	0.3333	0.3333	0	0	0.4286
chr1	16226964	16226964	+	7.26138e-55	1.63409e-53	-0.3608	0	0.1538	0.5185	0.4286	0.1429	0.0811	0.95	0.5333	0.75	0.2059	0.661	0.381	0.8806	0.0521	0	0.3404	0.5682	0.15	0.3704	0.7561	0.1333	0.2727	0	0.3714	0.2381	0.2222	0.75	0.3556	0.0417	1	0	0	0	0	0	0.0625	0	0	0	0.3333	0	0	0
chr1	16226972	16226972	+	1.4757e-34	1.17087e-33	-0.3407	0.1538	0.0769	0.5926	0.4286	0	0.2973	0.95	0.9333	1	0.2941	0.9322	0.4762	0.9375	0.2292	0	0.5532	0.6136	0.2521	0.7407	0.8537	0.4667	0.1364	0.0714	0.3143	0.1429	0.5	0.8333	0.3636	0.0417	0.9545	0.2083	0.2727	0	0	0	0.1875	0	0	0.1667	0.3333	0	0	0
chr1	16227584	16227584	+	4.31195e-47	6.82361e-46	-0.3625	0.4091	0.8	0.8559	0.9219	0.65	0.8462	1	0.8902	0.7333	0.6731	0.9476	0.4444	0.9333	0.5185	0.4615	0.7742	0.9545	0.4177	0.9186	0.8958	0.9524	0.1724	0.2143	0.7759	0.7925	0.656	0.9333	0.8938	0.7143	1	0.5556	0.3333	0.1579	0.4324	0.3182	0.375	0.4286	0.6	0.3438	0.2	0.8	0.5714	0.7
chr1	16227596	16227596	+	6.87563e-55	1.54834e-53	-0.4156	0.3	0.7	0.7542	0.8906	0.6829	0.6231	0.9385	0.8902	0.7333	0.3585	0.9529	0.4211	0.9341	0.1111	0.2	0.2764	0.9091	0.3333	0.8621	0.9583	0.4286	0.1034	0.2941	0.7586	0.7451	0.5081	0.8158	0.8407	0.5	1	0.4889	0	0.381	0.0541	0.0909	0	0.2857	0.5	0.7419	0	0.6	0.2857	0
chr1	16227616	16227616	+	1.18181e-64	3.9563e-63	-0.4303	0.1	0.2333	0.4576	0.874	0.2927	0.1094	0.8321	0.6115	0.5333	0.2292	0.9162	0.1053	0.5579	0	0.24	0.0403	0.764	0.0253	0.8353	0.7143	0.0476	0.0345	0.2353	0.5776	0.6078	0.392	0.6667	0.8947	0.1404	1	0.0426	0	0	0.1622	0.1194	0	0	0	0.2258	0	0.2	0	0.125
chr1	16227640	16227640	+	3.19252e-90	2.19188e-88	-0.5178	0	0.3	0.6667	0.8898	0.4211	0.1406	0.9084	0.7233	0.5333	0.2692	0.9471	0.3333	0.9565	0.1111	0.16	0.1935	0.8696	0.1481	0.9012	0.9271	0.6341	0.3385	0.0588	0.6786	0.5652	0.6557	0.6667	0.9145	0.2632	1	0.087	0	0	0.0556	0.0923	0	0.2	0	0.1081	0	0.6	0.1667	0
chr1	16227650	16227650	+	1.65993e-85	1.02282e-83	-0.5224	0.3	0.4231	0.6017	0.8571	0.4286	0.3226	0.9008	0.8394	0.75	0.3095	0.8851	0.2069	0.95	0.0612	0.1739	0.0727	0.8537	0.0952	0.9459	0.8889	0.3889	0	0.0714	0.646	0.4062	0.4672	0.6104	0.9307	0.2857	0.9556	0.0526	0	0.0952	0.1143	0.1385	0	0	0	0.4	0	0	0	0
chr1	16227661	16227661	+	3.60963e-83	2.10548e-81	-0.5125	0	0.3667	0.5812	0.8667	0.2857	0.2581	0.9237	0.8321	0.5	0.3095	0.9048	0.3103	0.9481	0.0408	0	0.0459	0.8101	0.1905	0.9189	0.9333	0.4722	0.0167	0	0.6726	0.3704	0.325	0.5789	0.9208	0.2381	1	0.1053	0	0.1	0.1111	0.0938	0	0	0	0.2	0	0.2	0	0
chr1	16407693	16407693	+	1.1678e-20	3.85187e-20	0.2106	1	0.7273	0.8696	0.56	0.7333	0.875	0.4444	0.4231	0.7619	0.7812	0.6897	0.9474	0.2909	0.9375	0.8889	0.9355	0.3947	0.8835	0.5357	0.6892	0.8788	0.6818	0.7805	0.6571	1	0.8	1	0.3158	0.8125	0.5	1	1	1	0.8286	0.9286	0.8667	0.5714	1	0.9444	0.875	0.625	1	0.8889
chr1	16409789	16409789	+	2.73023e-38	2.70108e-37	0.2214	0.6667	1	0.7213	0.5556	1	0.9394	0.7234	0.5769	0.8	0.931	0.4615	0.9259	0.25	0.9355	1	0.8947	0.419	0.913	0.6496	0.3125	0.8333	0.907	1	0.8333	0.7255	0.8421	0.4828	0.4	0.9592	0.5522	0.9574	1	1	0.9643	0.9286	0.92	1	0.9615	0.8889	1	1	1	0.875
chr1	16535125	16535125	+	2.66425e-17	7.00151e-17	-0.2059	0.1818	0.5714	0.4912	0.6719	0.1667	0.0952	0.6	0.413	0.2	0.4138	0.6885	0.375	0.0455	0.2222	0	0	0.1212	0.1786	0.4348	0.4375	0.1892	0	0	0.4375	0.3095	0.1111	0.85	0.1818	0	1	0.2917	0	0	0.0333	0	0	0	0.1429	0.3043	0.1176	0.5	0	0.125
chr1	16535607	16535607	+	3.73573e-18	1.04096e-17	-0.2265	0	0.2857	0.2581	0.9048	0	0.2093	0.4118	0.5686	0.75	0.2917	0.7667	0.2857	0.8889	0.2368	0.1429	0.1842	0.8438	0.2273	0.5417	0.7065	0.2973	0.1111	0.4545	0.2424	0.4237	0.1935	0.6591	0.7619	0.4615	0.9655	0.2	0.6923	0.75	0.0769	0.1875	0.1935	0	0.4054	0.4146	0.1429	0.5	0.2121	0.25
chr1	16535615	16535615	+	9.95203e-35	7.96987e-34	-0.3042	0.1429	0.2857	0.1935	0.5714	0	0.2093	0.0588	0.6078	0.75	0.5	0.5902	0.2593	0.963	0.2632	0.1429	0.1579	0.625	0.1739	0.1667	0.6848	0.4054	0.1778	0.0909	0.1818	0.4615	0.129	0.5682	0.7619	0.3846	1	0.1346	0.2727	0.75	0.2692	0	0.1613	0	0.2432	0	0.5714	0	0.1148	0
chr1	16759096	16759096	+	1.61436e-12	3.01203e-12	-0.2324	0.05	0.3333	0.6053	0.9444	0.8	0.2603	0.7576	0.9459	0.1463	0.6111	0.8723	0.7143	1	0.0426	0.2812	0.4688	0.75	0.6944	0.8667	0.9333	0.2667	0.6087	0.5238	0.6977	0.84	0.5217	0.6818	0.7759	0.4643	0.5	0.4762	0.25	0.55	0.3226	0.5	0.5556	0	0	0.2593	0.4	0.125	0.0667	0.2069
chr1	16859819	16859819	+	4.26473e-42	5.21874e-41	-0.2097	0.3519	0.32	0.6942	0.7292	0.3478	0.5469	0.7607	0.5742	0.2532	0.5548	0.7072	0.5362	0.8477	0.2961	0.575	0.462	0.6651	0.4398	0.5312	0.8159	0.4513	0.5522	0.3898	0.6506	0.3708	0.5694	0.5766	0.7419	0.365	0.7705	0.5074	0.1481	0.3636	0.4828	0.2911	0.447	0.5185	0.3587	0.4756	0.2174	0.0833	0.3095	0.3
chr1	16872670	16872670	+	1.52759e-14	3.30272e-14	-0.2002	0.1	0.4	0.6	0.8889	0.2609	0.0952	0.5902	0.7347	0.375	0.3333	0.4727	0.2963	0.1961	0.06	0.1304	0.08	0.7872	0.0549	0.5778	0.7551	0.6571	0.6316	0.4	0.6364	0.3469	0.0882	0.8	0.75	0.381	0.8889	0.3488	0	0.1905	0.2778	0.1481	0.26	0.2	0.2308	0.5385	0.25	0.2941	0.2941	0.0833
chr1	16872678	16872678	+	8.94531e-25	3.85876e-24	-0.2362	0.1	0	0.3	0.8889	0.1739	0.0952	0.1935	0.7755	0.375	0	0.6182	0.2222	0.2353	0.06	0	0.0392	0.3191	0.033	0.5402	0.79	0.3611	0.4211	0.1	0.3636	0.087	0.0571	0.7	0.6786	0.1905	0.9778	0.0698	0.15	0	0	0.0741	0.1	0	0.1538	0.2143	0.75	0.2941	0.3056	0
chr1	16872761	16872761	+	1.00298e-12	1.90037e-12	-0.2262	0.4444	0.5294	0.6818	0.7671	0.6667	0.4471	0.4762	0.5918	0.6667	0.4615	0.8769	0.5484	0.3684	0.625	0.4286	0.4786	0.7778	0.4769	0.7885	0.8118	0.4545	0.625	0.5652	0.5357	0.375	0.4783	0.8529	0.8308	0.5625	0.963	0.4857	0.8571	0.1304	0.2941	0.4118	0.4643	0.6	0.5185	0.4444	0.4444	0.5	0.44	0.5
chr1	16872765	16872765	+	3.5845e-17	9.33801e-17	-0.2631	0.4444	0.3889	0.6136	0.7826	0.6667	0.3765	0.6591	0.6939	0.5833	0.4359	0.7671	0.3846	0.3421	0.5606	0.3571	0.4615	0.8056	0.3385	0.7115	0.8214	0.3636	0.4643	0.5652	0.6071	0.2727	0.56	0.8	0.8649	0.619	0.9623	0.4444	0.5333	0.1304	0.3143	0.4091	0.4286	0.2	0.5185	0.3103	0.2222	0.3333	0.44	0.375
chr1	16872799	16872799	+	1.05607e-46	1.6431e-45	-0.2435	0.3939	0.5921	0.6063	0.8293	0.6491	0.3583	0.544	0.5248	0.5	0.4779	0.7123	0.4151	0.3759	0.4493	0.254	0.3589	0.7393	0.2554	0.6028	0.7085	0.3069	0.4526	0.4	0.623	0.3804	0.3253	0.7801	0.751	0.5888	0.95	0.3875	0.6136	0.0678	0.2963	0.2466	0.3302	0.6364	0.4	0.2947	0.4615	0.5238	0.131	0.2258
chr1	16872807	16872807	+	4.24877e-36	3.69842e-35	-0.2112	0.1719	0.3175	0.6457	0.464	0.2778	0.318	0.5159	0.5106	0.1299	0.5676	0.6268	0.4	0.194	0.4	0.3175	0.2924	0.4709	0.3188	0.6776	0.7732	0.253	0.3942	0.5	0.3465	0.5111	0.2593	0.4646	0.5546	0.2895	0.8057	0.3129	0.6279	0.0678	0.2963	0.1132	0.2913	0.3333	0.3667	0.2273	0.2051	0.1905	0.1667	0.0667
chr1	16872829	16872829	+	2.14355e-36	1.89647e-35	-0.2164	0.3651	0.65	0.5591	0.7791	0.6735	0.3167	0.5593	0.5036	0.4421	0.5983	0.7136	0.4455	0.4478	0.4615	0.2698	0.3524	0.8319	0.2882	0.5728	0.8151	0.3958	0.3862	0.4737	0.6471	0.2667	0.4286	0.7606	0.8872	0.5166	0.9833	0.441	0.6304	0.0678	0.3519	0.3562	0.3265	0.2353	0.3607	0.3895	0.8485	0.4783	0.2785	0.2857
chr1	16872836	16872836	+	2.54167e-42	3.15283e-41	-0.2319	0.3651	0.3875	0.5794	0.8088	0.48	0.275	0.4397	0.529	0.3958	0.4872	0.7736	0.4175	0.3609	0.4423	0.254	0.3193	0.6797	0.2271	0.6049	0.8333	0.3125	0.3724	0.4737	0.5798	0.3516	0.3095	0.6761	0.8327	0.5261	0.9721	0.3457	0.587	0.1017	0.3704	0.2603	0.2653	0.2667	0.4426	0.3511	0.6061	0.4783	0.1149	0.2857
chr1	16872857	16872857	+	1.35725e-33	1.01541e-32	-0.2171	0.3333	0.3165	0.5159	0.7381	0.4773	0.2899	0.3839	0.4655	0.375	0.3564	0.6278	0.3736	0.4107	0.4263	0.1905	0.2833	0.6751	0.2461	0.5852	0.6903	0.2432	0.5	0.3894	0.5085	0.4571	0.2381	0.7113	0.8053	0.5138	0.9686	0.3265	0.5	0.0851	0.3148	0.1972	0.3556	0.3333	0.4286	0.2532	0.5	0.4286	0.0704	0.1739
chr1	17149213	17149213	+	3.32508e-31	2.15553e-30	-0.2327	0.2857	0.6875	0.5	0.8	0.25	0.2857	0.1754	0.2769	0.08	0.3521	0.6386	0.3889	0.3945	0.1714	0.5263	0.1364	0.3613	0.25	0.5402	0.55	0.3818	0.0476	0.3125	0.1333	0	0.449	0.8065	0.5859	0	0.3684	0.1935	0	0	0.2353	0.1429	0.1569	0.2	0.2222	0.1587	0.4	0.125	0.0723	0.1176
chr1	17149333	17149333	+	6.13647e-49	1.05836e-47	-0.4139	0.625	0.56	0.6275	0.9074	0.16	0.375	1	0.6986	0.35	0.4615	0.9059	0.4286	1	0.5814	0	0.4882	0.8049	0.6263	0.4375	0.8857	0.4545	0.5909	0.3725	0.5405	0.3333	0.5385	0.9259	0.8224	0.4516	0.9024	0.1268	0.8	0.2857	0.375	0.2857	0.1429	0.125	0	0.6	0	0.25	0.5	0.1111
chr1	17748622	17748622	+	2.37382e-33	1.7498e-32	0.2142	0.9643	0.8077	0.7253	0.28	1	0.8667	0.4348	0.5306	1	0.9375	0.5135	0.8462	0.3175	1	1	0.9765	0.5769	0.9571	0.2222	0.5069	0.8182	0.75	0.88	0.7581	1	0.9714	0.8235	0.2174	0.8947	0	0.9318	1	1	0.987	0.8906	0.96	0.8	0.9615	0.9512	0.6667	1	0.8286	0.9333
chr1	17937737	17937737	+	4.03553e-28	2.15417e-27	0.2641	0.1538	0.7857	0.561	0.25	0.4545	0.5397	0	0.4107	1	0.3158	0.1702	0.6053	0	0.5	1	0.6647	0.1905	0.5965	0.4494	0.1571	0.4878	0.2857	0.9	0.2857	0.2727	0.3833	0.6279	0.0822	0.5455	0	0.7561	0.8333	0.48	0.5517	0.6087	0.6923	0.6875	0.7037	0.9355	0.8889	0.8889	0.7647	1
chr1	17947186	17947186	+	3.19301e-19	9.56484e-19	0.2032	0.9091	0.8333	0.6322	0.1892	0.8333	0.7434	0.1111	0.5833	0.8	0.7838	0.3261	0.7273	0.35	0.7568	1	0.9333	0.4658	1	0.4571	0.3492	0.6615	0.8293	0.7742	0.7143	0.5571	0.6327	0.7955	0.2069	0.9394	0.0392	0.9677	1	0.6522	0.8687	0.875	0.875	0.8947	1	0.6032	0.8333	0.4	0.5714	0.9259
chr1	17950302	17950302	+	1.51227e-21	5.28942e-21	0.2415	0.8	0.6327	0.4	0.2	0.561	0.6748	0.1304	0.4821	0.873	0.7292	0.2797	0.6829	0.2	0.88	0.9615	0.8333	0.3696	0.8199	0.4894	0.4419	0.7308	0.7821	0.5789	0.5217	0.4091	0.36	0.5263	0.1493	0.6889	0	0.9583	0.5172	0.7	0.8	0.619	0.8529	0.9412	0.6296	0.75	0.7778	1	0.9	0.9394
chr1	18108150	18108150	+	2.1527e-33	1.59222e-32	-0.2296	0	0.1176	0.1136	0.9302	0	0.2083	0.1667	0.2222	0	0	0.6957	0	0	0	0	0	0.1714	0.0625	0.4783	0.1579	0	0	0	0.6429	0.1429	0.0909	0	0.8254	0	0	0	0	0	0	0	0	0.1429	0	0	0	0	0	0.0909
chr1	18108158	18108158	+	7.88843e-39	8.06673e-38	-0.2324	0	0.1176	0.1591	0.9767	0	0.2083	0	0.2778	0	0.0769	0.6667	0	0	0.1111	0.1333	0.0198	0.1429	0	0.5652	0.0208	0	0	0	0.5	0	0.0909	0	0.6875	0	0	0	0	0.0667	0	0	0	0	0	0	0	0	0	0
chr1	18108173	18108173	+	4.38262e-34	3.38212e-33	-0.2195	0	0.2353	0.1591	0.9213	0	0	0.08	0.3056	0	0.0769	0.5797	0.0667	0	0	0	0.0392	0.1143	0.0625	0.4348	0.1667	0.1	0	0	0.6429	0	0	0	0.6562	0	0	0	0	0	0.05	0	0	0	0	0	0	0	0	0.1
chr1	18108176	18108176	+	1.69075e-46	2.60301e-45	-0.2897	0	0.2353	0.1136	0.9438	0	0.2083	0.28	0.4118	0	0.0385	0.6957	0	0	0.1111	0.1333	0.0196	0.2	0.1875	0.6087	0.1579	0	0	0	0.7143	0	0.0909	0	0.75	0.1951	0.4375	0.027	0	0	0	0	0	0	0	0	0	0	0	0
chr1	18108178	18108178	+	4.69063e-32	3.20231e-31	-0.2503	0.2222	0	0.1136	0.913	0	0.2917	0.24	0.4412	0	0	0.6667	0	0.125	0	0.1333	0.0196	0.1714	0.0938	0.6087	0.1562	0	0	0.2069	0.5714	0	0	0.1333	0.7188	0.0976	0.3125	0	0	0	0.2	0.125	0	0	0.0417	0	0	0	0.037	0.1667
chr1	18108193	18108193	+	8.93946e-33	6.37658e-32	-0.2765	0	0.2353	0.1667	0.913	0	0.4583	0.2609	0.4118	0.2105	0.2222	0.6957	0.069	0	0.1111	0.1333	0.098	0.1818	0.2188	0.587	0.1667	0.2	0.0556	0.1379	0.7143	0	0.0455	0.1613	0.7188	0.2857	0.6129	0.0811	0	0	0.1463	0	0	0	0	0.0667	0.0588	0	0.037	0.5
chr1	18108197	18108197	+	1.38912e-36	1.24483e-35	-0.2947	0	0.1176	0.2045	0.913	0.3333	0.4583	0.3636	0.4412	0.2105	0	0.6667	0.0714	0	0.1111	0.2857	0.0392	0.2727	0	0.6522	0.3191	0.2	0.0556	0.2	0.6667	0	0.2727	0.1875	0.8125	0.2381	0.4375	0	0	0.0667	0.1905	0	0	0	0	0.1333	0.1765	0.2222	0	0.1667
chr1	18108206	18108206	+	1.46655e-35	1.23213e-34	-0.2703	0	0.1176	0.3409	0.913	0.2	0.2083	0.4091	0.4118	0.1905	0.1429	0.7681	0	0	0.1111	0.1333	0.0784	0.2459	0.0312	0.587	0.1458	0	0	0	0.6875	0	0.2273	0	0.7812	0.1905	0.0625	0	0	0.0667	0.0952	0	0.1875	0	0	0.0714	0	0.25	0	0
chr1	18108208	18108208	+	4.25477e-19	1.26324e-18	-0.2121	0.25	0	0.2045	0.913	0	0.2083	0.3913	0.5373	0.1905	0	0.6667	0.087	0	0	0.1333	0.0784	0.3115	0	0.6087	0.2316	0	0	0	0.5	0.1429	0.1818	0.1333	0.7812	0.2381	0	0.2973	0.3333	0.0667	0	0	0.25	0	0	0	0	0.3333	0	0
chr1	18108230	18108230	+	2.468e-18	6.9565e-18	-0.2132	0.125	0	0.1591	0.8681	0	0.2083	0.3913	0.5294	0.2381	0.3571	0.6618	0	0	0.1111	0	0.2157	0.1017	0.1562	0.5217	0.1667	0	0.2857	0	0.625	0	0.3636	0.1	0.7273	0.0476	0.125	0.2973	0	0.0667	0.1905	0.1875	0	0	0	0.0952	0	0.25	0	0
chr1	18252251	18252251	+	2.58513e-24	1.08414e-23	0.2026	0.9512	0.9333	0.7143	0.5833	1	0.8596	0.2593	0.8627	0.9	0.7188	0.3438	0.9	0.125	1	0.8378	0.9737	0.2989	0.9619	0.3091	0.0926	0.9091	1	1	0.7857	0.7895	0.8364	0.5469	0.1875	0.88	0.0256	0.8125	1	0.6923	0.9231	0.9216	0.9	1	0.9697	0.8095	1	0.8889	1	0.7692
chr1	18252286	18252286	+	1.15791e-35	9.79485e-35	0.2098	1	0.9333	0.9143	0.5938	0.9474	0.8772	1	0.9216	0.95	1	0.3429	0.9487	0.2083	1	1	0.9868	0.2955	1	0.4386	0.0926	1	1	1	0.8571	1	1	0.8125	0.1875	1	0.1081	1	1	1	0.9487	0.9608	0.9697	0.9697	0.9394	1	1	0.625	1	0.75
chr1	18262355	18262355	+	2.83611e-25	1.26361e-24	0.2085	0.7255	0.8837	0.6471	0.3444	0.7436	0.7703	0.525	0.7736	1	0.7344	0.2667	1	0.3824	0.9381	0.8	0.8954	0.2456	0.949	0.1493	0.2222	0.3913	0.9048	0.75	0.6061	0.8108	0.8933	0.3864	0.0706	0.8298	0	1	0.8667	0.8947	0.8289	0.7429	0.7143	0.8889	0.7879	0.7778	1	0.6	0.5	0.8462
chr1	18265745	18265745	+	1.56685e-19	4.79093e-19	0.2763	0.6522	0.7	0.3333	0	1	0.5867	0.1613	0.8537	0.2	0.8261	0.3478	0.6154	0.2308	0.4821	0.8919	0.6216	0.4444	0.7619	0.5217	0.3286	0.5625	0.55	0.5652	0.6207	0.3333	0.7273	0.3333	0.0312	0.4167	0.0769	0.8235	1	0.913	0.8235	0.65	0.7143	1	0.8333	0.8696	0.6667	1	1	1
chr1	18502638	18502638	+	4.20453e-28	2.24212e-27	0.2192	1	0.8824	0.7333	0.85	1	0.697	1	0.9697	1	0.9767	0.4239	0.7059	0.2459	0.8909	0.92	0.9636	0.4516	0.9174	0.7568	0.314	0.9706	0.875	0.7879	0.8814	0.4667	0.8125	1	0.3091	0.8116	0	0.9189	1	0.9189	1	1	0.9545	1	0.9787	0.9333	1	0.7333	0.9565	0.8889
chr1	18630402	18630402	+	2.35199e-33	1.73419e-32	-0.2437	0.1765	0.3529	0.4384	0.6768	0.375	0.4148	0.6226	0.4516	0.3478	0.4167	0.764	0.2903	0.8478	0.125	0.2903	0.2143	0.4341	0.2167	0.3768	0.7468	0.7667	0.3857	0.3333	0.5	0.85	0.2542	0.7794	0.7849	0.1867	0	0.2198	0.2424	0.3871	0.1	0.1311	0.25	0.08	0.1739	0.3243	0.1739	0.4348	0.0556	0
chr1	18630434	18630434	+	5.31677e-45	7.58989e-44	-0.3079	0.1373	0.0889	0.3867	0.6477	0.2222	0.0845	0.757	0.597	0.5	0.1667	0.7273	0.3	0.6207	0.0789	0	0.0333	0.2439	0.082	0.3784	0.8077	0.129	0	0	0.5641	0.6	0.1897	0.6471	0.6727	0.1795	0	0.12	0	0.1875	0.0247	0.0328	0	0.0769	0.0435	0.0526	0	0.5455	0.0667	0.1429
chr1	18631040	18631040	+	8.3107e-38	7.98653e-37	-0.233	0.0714	0.2	0.2977	0.8817	0.0909	0.0408	0.8403	0.5636	0.0588	0.15	0.6068	0.2	0.0784	0.0784	0.0638	0.0202	0.4118	0.0696	0.4567	0.055	0.0326	0.0426	0.0606	0.315	0	0.2205	0.1148	0.8209	0.1296	0.0889	0.0192	0	0.0732	0.0962	0.1404	0.0606	0	0.1429	0.0488	0.05	0	0.0769	0
chr1	18631111	18631111	+	5.22041e-57	1.28837e-55	-0.2102	0	0.06	0.1809	0.8636	0.1739	0.042	0.7598	0.437	0.027	0.0678	0.4173	0.1	0	0.0417	0.0187	0.0818	0.3365	0.0506	0.4697	0.0076	0	0	0.0267	0.2125	0	0.108	0.0072	0.5977	0.0806	0.2593	0	0	0.0556	0.0264	0.0407	0	0	0	0.0732	0	0	0	0
chr1	18631696	18631696	+	4.1292e-39	4.29697e-38	-0.2257	0.1212	0	0.1379	0.6875	0.0606	0.1633	0.7885	0.5962	0	0.3182	0.6735	0.2	0	0	0	0	0.4124	0.0721	0.4167	0.0244	0.1053	0	0	0.4828	0	0.1778	0	0.6512	0	0	0.0385	0	0	0.0571	0	0.06	0	0	0	0	0	0	0
chr1	18631711	18631711	+	2.85778e-26	1.35708e-25	-0.2417	0	0	0.1379	0.7037	0.08	0.1628	0.9412	0.5581	0	0.5758	0.8056	0.1667	0	0	0	0	0.5946	0.0769	0.5323	0.1081	0	0.0968	0	0.4828	0	0.0909	0.1176	0.931	0	0.0857	0.093	0	0	0	0	0.1316	0	0	0.1176	0	0	0	0
chr1	18631714	18631714	+	5.17536e-40	5.69771e-39	-0.2904	0	0	0.1379	0.9245	0	0.3953	0.9412	0.5814	0	0.2121	0.9014	0.1667	0	0.0513	0	0.0682	0.4459	0.0633	0.4839	0.2703	0.2759	0	0	0.4286	0.1579	0.0455	0	0.7414	0.1395	0.4	0	0	0	0.0857	0	0.0526	0	0	0	0	0	0	0
chr1	18631716	18631716	+	1.55597e-16	3.87047e-16	-0.2362	0	0	0.2759	0.8571	0	0.3333	0.9412	0.5714	0.1429	0.5455	0.8889	0.0769	0	0	0.0833	0.0938	0.5	0.0435	0.3617	0.3175	0.4	0.0465	0	0.4483	0	0.1778	0	0.9375	0	0.2143	0.0588	0	0	0.1714	0	0.2222	0	0	0.1739	0	0	0	0
chr1	18631873	18631873	+	3.06277e-34	2.38487e-33	-0.2283	0	0.0741	0	0.5769	0	0.0714	0.6071	0.7683	0.25	0.2333	0.7234	0.3214	0.1273	0.0392	0	0	0.5522	0.0408	0.5217	0.1935	0.0952	0.1667	0	0	0	0.0909	0	0.6508	0	0	0.0526	0	0.1111	0.0435	0.0256	0.0217	0	0	0	0	0	0.125	0
chr1	18632326	18632326	+	8.95939e-63	2.78105e-61	-0.3787	0.3	0.3548	0.3729	0.8571	0.32	0	0.7963	0.5844	0.4375	0.3	0.9111	0.1351	0.5758	0.0635	0.087	0.009	0.8364	0.0943	0.4685	0.573	0.1538	0.0455	0.0588	0.5833	0.5789	0	0	0.8495	0	0.76	0.0328	0.1053	0	0.0588	0.0606	0	0	0	0	0	0	0	0
chr1	18632329	18632329	+	1.23436e-34	9.83864e-34	-0.2961	0.1	0.3548	0.431	0.8304	0.08	0.1616	0.7091	0.4286	0.6875	0.15	0.8222	0.1892	0.7538	0.0317	0	0	0.7748	0.1509	0.4909	0.7222	0.1231	0.0682	0.1111	0.6667	0.3509	0	0	0.7204	0	0.24	0.125	0	0.1333	0.2059	0.1515	0.1579	0	0.16	0	0	0.1538	0	0
chr1	18632351	18632351	+	3.6164e-57	8.9821e-56	-0.3602	0	0.0968	0.4915	0.7965	0.08	0.1212	0.7627	0.6364	0.5263	0.2174	0.7826	0.2821	0.8	0	0.087	0	0.8	0.1038	0.6262	0.3077	0.2712	0.0879	0.0556	0.625	0.4576	0.0606	0	0.883	0.0702	0.08	0.0143	0.1176	0	0.1111	0.0909	0	0	0	0	0	0	0	0
chr1	18632354	18632354	+	5.83916e-34	4.46808e-33	-0.2932	0	0.3333	0.4915	0.9541	0.3333	0.1414	0.3729	0.5395	0.4737	0.3043	0.8696	0.2821	0.8095	0.1111	0.087	0.0357	0.7455	0.1132	0.6774	0.4066	0.2712	0.0909	0	0.625	0.322	0.2121	0.2857	0.5851	0.0702	0	0	0.2353	0	0.2222	0.0909	0.0541	0	0	0.16	0	0.1538	0.2	0.2857
chr1	18632365	18632365	+	5.17994e-44	7.00581e-43	-0.2965	0	0.0645	0.4138	0.8991	0.0833	0.0606	0.1356	0.4744	0.3158	0.1739	0.9362	0.2308	0.6769	0.0317	0	0	0.7664	0.0943	0.5192	0.2418	0	0	0.0556	0.6042	0.3966	0	0	0.8646	0	0.08	0.0896	0	0	0.0556	0	0	0	0	0.04	0	0	0	0.3333
chr1	18632406	18632406	+	1.05855e-65	3.67966e-64	-0.3878	0	0.25	0.5263	0.9143	0.3478	0.1957	0.9434	0.5696	0.4706	0.32	0.8085	0.1429	0.7097	0.0323	0	0.018	0.7736	0.1132	0.4074	0.6222	0.2791	0.0421	0	0.5833	0.5	0	0	0.8247	0.0727	0	0	0	0	0	0	0.0303	0	0	0	0	0.087	0	0
chr1	18634437	18634437	+	3.1303e-39	3.27942e-38	-0.2605	0.1212	0	0.3256	0.8	0.125	0.1111	0.381	0.2857	1	0.0952	0.4792	0.4444	0.3333	0	0	0	0.1607	0.0556	0.5532	0.561	0.0833	0	0.2	0.3077	0.5	0.0769	0.3611	0.2	0.0556	0.0435	0.0357	0	0	0.0588	0	0	0	0	0	0	0	0	0
chr1	18634457	18634457	+	8.69798e-35	6.98632e-34	-0.2332	0.0625	0.2	0.3488	0.6333	0	0.2222	0.5424	0.0714	1	0.1	0.3958	0.1852	0.0455	0	0	0	0.1053	0.0278	0.5319	0.6829	0	0	0	0.1538	0.4375	0.1538	0.3611	0.3143	0.0556	0	0	0	0	0	0	0.0667	0	0	0	0	0	0.0256	0
chr1	18634463	18634463	+	4.1251e-21	1.40257e-20	-0.213	0.0606	0.3333	0.4419	0.8333	0.0909	0.1111	0.4915	0.6429	1	0.05	0.5625	0.2963	0.3636	0.0385	0	0.16	0.1404	0.0833	0.5532	0.5366	0	0	0.2	0.2308	0.75	0	0.1944	0.1714	0.0556	0	0.1034	0.25	0	0.2353	0.1765	0.0889	0	0	0	0	0.25	0	0
chr1	18634482	18634482	+	2.87905e-28	1.55187e-27	-0.2979	0.0606	0.1111	0.3953	0.375	0.1667	0.0833	0.8136	0.6296	0.5	0.1515	0.6053	0.2973	0.4103	0.075	0.3333	0.093	0.38	0.3091	0.5067	0.6308	0	0	0	0.3846	0.3077	0.72	0.4412	0.8679	0	0.2424	0.28	0	0.0714	0	0	0.0606	0	0	0	0	0	0	0
chr1	18636479	18636479	+	8.43407e-26	3.87984e-25	-0.2019	0	0	0.1765	1	0.125	0.2	0.6071	0	0.0667	0.0444	0.6667	0.08	0.25	0	0.2222	0	0.1143	0.0909	0.6441	0.3881	0.1724	0.0566	0.0185	0.25	0.6579	0.08	0.0541	0.525	0.1667	0.2941	0	0	0.0588	0	0	0	0	0.1176	0	0	0.2222	0.1667	0.3333
chr1	18674354	18674354	+	1.02948e-13	2.0964e-13	0.2393	0.6087	0.7222	0.5116	0.6122	0.3333	0.4426	0.2333	0.6491	0.9091	0.5	0.2128	0.4783	0.1935	0.3448	0.4	0.3571	0.322	0.4333	0.2564	0.6575	0.8667	0.7667	0.3714	0.5581	0.6667	0.6389	0.5	0.5417	0.8696	0	0.8667	0.5714	0.8846	0.6458	0.6429	0.6875	0.5833	0.7083	0.7778	1	0.6667	1	0.6667
chr1	18717259	18717259	+	1.21029e-41	1.44741e-40	-0.3334	0.1333	0.0833	0.3158	0.9444	0.3571	0.1892	0.7015	0.3415	0.3158	0.2667	0.8352	0.2903	0.36	0.3125	0.1667	0.2449	0.1389	0.2857	0.6176	1	0.28	0.4	0	0.0909	0.2449	0.1429	0.45	0.7143	0.1579	0.7797	0.0439	0	0.2	0.0909	0.3333	0.1515	0.125	0.3077	0	0	0.3333	0	0
chr1	18717263	18717263	+	3.12996e-32	2.15834e-31	-0.2703	0.0667	0.0833	0.3158	0.8889	0.4286	0.0811	0.6866	0.3171	0.3	0.1333	0.6813	0.625	0.4	0.1667	0.1667	0.0612	0.2105	0.1339	0.5	1	0.4	0.2	0.3333	0.0909	0.0408	0	0.325	0.6429	0.1053	0.4333	0.0345	0	0	0.2222	0.2222	0.1176	0.125	0.1538	0.0714	0.3333	0	0	0
chr1	18717267	18717267	+	1.87922e-31	1.23709e-30	-0.2223	0	0.1667	0.2632	0.4444	0.2857	0.027	0.5373	0.439	0	0.1778	0.6374	0.25	0.24	0.0208	0.1667	0.1837	0.0526	0.0893	0.4118	0.6	0	0.3768	0.1667	0	0	0.0714	0.225	0.5476	0.1053	0.1667	0	0	0	0	0.1111	0	0	0	0.2857	0	0	0	0
chr1	18717295	18717295	+	1.0888e-25	4.9722e-25	-0.2031	0	0.1667	0.2632	1	0.2963	0.0519	0.791	0.1707	0.3	0.2667	0.7033	0.0417	0.2128	0.0417	0	0	0	0.1228	0.1471	0.6286	0.16	0.0882	0.1667	0.0909	0.1633	0.1429	0.1282	0.5238	0.0526	0	0.0345	0	0	0.0889	0	0.0625	0.3333	0	0	0	0	0	0
chr1	19560920	19560920	+	7.05964e-58	1.80355e-56	0.2254	0.913	0.8451	0.7128	0.3529	1	0.9878	0.3739	0.512	0.925	0.7284	0.619	0.7941	0.2667	0.9474	0.8718	0.9431	0.3704	0.9667	0.6429	0.4837	0.7321	0.9615	0.918	0.7357	0.3148	0.9605	0.8182	0.0597	1	0.9307	1	0.9524	0.8925	0.963	0.9487	0.9552	1	0.9775	1	1	1	0.9524	1
chr1	19560988	19560988	+	6.67738e-08	8.65248e-08	0.2051	0.75	0.9474	0.4138	0.3158	1	0.963	0.2632	0.4737	1	0.5	0.1852	0.7143	0.1111	0.9412	0.8333	0.4651	0.5556	0.9672	0.7895	0.0667	0.6667	0.8	1	0.7407	0.5	0.32	0.3333	0.0588	0.4444	1	0.9394	1	0.4615	0.9375	0.8276	1	0.6667	1	0.5714	1	1	0.875	0.4444
chr1	19560994	19560994	+	2.2341e-22	8.25545e-22	0.2465	1	0.913	0.9333	0.1111	1	0.963	0.0426	0.5	0.9231	0.4444	0.2593	0.6667	0.25	0.7059	1	1	0.8889	0.9667	0.7895	0.0857	0.6522	0.8182	1	0.8095	0.6	0.8868	0.6071	0.0625	1	0.8	0.9394	1	0.6154	0.9697	0.9783	1	0.7778	1	0.8571	1	1	1	1
chr1	19561204	19561204	+	2.18343e-17	5.77118e-17	0.2037	1	0.6	0.9333	0.1639	0.931	1	0.1176	0.5172	0.5294	0.7857	0.4444	0.7826	0.0625	0.9268	0.75	0.75	0.3939	0.9744	0.4667	0.3725	0.8947	0.7692	1	0.8182	1	1	0.8889	0.2222	0.8228	1	0.7778	1	0.4706	0.75	0.9231	1	0.9524	0.8378	0.8261	0.8182	1	1	0.6
chr1	19561227	19561227	+	3.7718e-10	5.88211e-10	0.2069	0.8182	0.3333	0.7333	0.2647	0.7368	0.6415	0.1176	0.3721	0.45	0.7143	0.3636	0.625	0	0.2295	0.5	0.5909	0.451	0.8654	0.4211	0.2222	0.7333	0.4651	0.5556	0.6364	0.1667	0.7241	0.7778	0.093	0.75	0.4667	0.7381	1	0	0.5	0.2692	0.7027	0.8333	0.9565	0.3636	0.8667	0.6471	1	0.8
chr1	19919611	19919611	+	3.02166e-40	3.36474e-39	0.3661	1	1	1	1	0.8333	0.717	1	0.7045	0.2842	0.8621	0.4923	0.9545	0.5893	0.9667	0.9	0.9818	0.2525	0.8871	0.5714	0.2627	0.9744	0.9024	1	1	0.5938	1	1	0.4656	0.9118	0.5	1	0.9412	1	0.9	1	1	0.9091	1	0.9286	1	0.9091	0.7358	1
chr1	19919623	19919623	+	2.0996e-21	7.27576e-21	0.2466	1	0.9615	1	0.7105	0.7778	0.6897	0.6667	0.7115	0.2404	0.8684	0.4366	0.8148	0.5128	0.8906	0.9444	0.8387	0.1794	0.4394	0.5727	0.1921	0.9535	0.7347	1	1	0.4762	1	1	0.3831	0.8108	0.5333	0.561	0.7826	0.9583	0.9474	1	0.8718	0.8462	0.9474	0.8	0.8947	0.4667	0.6769	0.6364
chr1	19919627	19919627	+	1.66999e-65	5.76272e-64	0.309	1	0.963	0.9459	0.7303	0.5556	0.7386	0.8958	0.6748	0.2669	0.7292	0.4198	0.8387	0.4	0.8289	0.9444	0.8947	0.2062	0.8375	0.5157	0.2045	0.931	0.8476	1	1	0.6506	0.9524	1	0.3862	0.76	0.5639	0.8824	0.8974	0.8909	0.9744	1	0.9	0.9143	0.902	0.7879	0.6222	0.6923	0.5859	0.8065
chr1	19919647	19919647	+	8.07175e-36	6.89029e-35	0.2296	1	0.7407	0.9459	0.7303	0.5789	0.6645	0.9375	0.4839	0.2712	0.7143	0.4225	0.6721	0.2981	0.8323	0.9444	0.7516	0.1924	0.7901	0.4492	0.2305	0.8876	0.8349	0.9565	0.6552	0.3488	0.9048	0.9245	0.3557	0.7041	0.5276	0.8605	0.8222	0.7931	0.9474	0.9524	0.8649	0.6286	0.6538	0.75	0.54	0.5	0.5	0.6207
chr1	20029540	20029540	+	3.8083e-19	1.13458e-18	0.2385	0.8077	0.7333	0.5758	0.5517	0.9048	0.5938	0.4222	0.7619	0.6667	0.6	0.5	0.6667	0.125	0.8667	1	0.8039	0.3077	0.809	0.4186	0.1167	0.7727	0.5556	1	0.8235	0.4103	0.3243	0.6875	0.0714	0.7407	0.5455	0.875	1	0.8571	1	0.7647	0.8222	1	0.6977	0.6842	0.8	1	1	0.7143
chr1	20151646	20151646	+	7.17427e-21	2.39934e-20	0.2112	1	0.875	0.75	0.8	1	0.92	0	0.1667	0.4	0.92	0.3171	1	0.875	0.8387	1	0.8026	0.5	0.9722	0.3913	0.2632	0.9231	0.9375	0.9333	0.8947	0.8889	0.75	0.5789	0.1053	1	0.6111	0.9429	0.8889	1	0.7143	0.75	1	0.9	0.7333	1	1	1	1	0.8333
chr1	20343221	20343221	+	9.02524e-52	1.78631e-50	-0.3743	0	0.4615	0.6389	0.8571	0	0.0426	0.1944	0.3704	0.5556	0.4848	0.6207	0.3448	0.6	0	0	0.125	0.8636	0.0333	0.5	0.4	0	0	0	0.3448	0.7895	0.16	0.8182	0.9048	0.3333	1	0	0	0.1429	0	0	0.0645	0	0.2069	0	0	0	0	0
chr1	20343231	20343231	+	1.85919e-43	2.44112e-42	-0.3456	0	0.1538	0.4444	0.8605	0	0.1277	0.2222	0.5185	0.3333	0.4242	0.5862	0.3448	0.6	0	0	0.05	0.8605	0.1333	0.5763	0.4	0	0.0244	0	0.2903	0.5263	0.16	0.8182	0.9518	0.2222	1	0	0	0.1429	0.125	0.1111	0	0	0.069	0	0	0	0.1667	0
chr1	20343254	20343254	+	3.2091e-32	2.21107e-31	-0.3116	0	0.3077	0.5278	0.8214	0	0.1613	0.1389	0.3421	0.5	0.25	0.6111	0.2	0.625	0	0	0	0.75	0	0.6571	0.2391	0	0	0.2	0.3548	0.4783	0.08	0.7143	0.8214	0	1	0	0	0	0	0.125	0	0	0	0	0	0	0.2222	0
chr1	20678761	20678761	+	2.52583e-13	4.99728e-13	0.2013	0.8	0.5909	0.3273	0.1224	0.8235	0.5439	0.1538	0.5538	1	0.7857	0.2105	0.625	0.1176	0.4651	0.8205	0.6833	0.3333	0.7465	0.4792	0.3191	0.7805	0.8286	0.7857	0.5741	0.5	0.4545	0.619	0.3333	0.6957	0.1538	0.7045	0.7368	0.75	0.8615	0.7895	0.4	0.9286	0.2963	0.7692	0.8571	0.8571	0.5556	0.7778
chr1	21398089	21398089	+	4.30918e-19	1.27876e-18	-0.2194	0.4138	0.7368	0.7206	0.863	0.5333	0.2078	0.9259	0.5748	0.381	0.7209	0.7547	0.6667	0.8989	0.1154	0.4194	0.6417	0.5867	0.3688	0.7231	0.5982	0.6164	0.1622	0.1667	0.3881	0.791	0.2533	0.7927	0.8857	0.6111	0.5476	0.4706	0.2	0.2273	0.2955	0.2692	0.2941	0.3	0.7143	0.1538	0.25	0.2857	0	0.25
chr1	21428316	21428316	+	3.87264e-62	1.17398e-60	-0.3379	0	0	0.4444	0.9412	0	0	0.6769	0.0417	0.4	0	0	0.0588	0	0	0	0	0.1379	0.019	0.5065	0.9303	0	0.087	0.1429	0	0	0	0.7273	0.4667	0.0923	0.963	0.0161	0	0	0	0	0	0	0	0	0	0	0	0
chr1	21428322	21428322	+	2.11679e-48	3.55802e-47	-0.314	0	0	0.4444	0.7647	0	0	0.6212	0.0417	0.4	0	0.0312	0	0	0.0263	0	0	0.2069	0.0849	0.5065	0.9751	0	0	0.1481	0	0.2	0.125	0.6364	0.5	0	0.9494	0.0484	0	0	0.0455	0	0	0	0	0.1481	0	0	0	0
chr1	21428341	21428341	+	6.65687e-47	1.04382e-45	-0.3047	0	0	0.4722	0.9118	0	0.0667	0.5441	0.0417	0.4	0	0.0294	0.0588	0	0	0	0.0741	0.2069	0	0.5065	0.9652	0	0	0.0385	0	0	0	0.7273	0.2895	0	1	0	0	0.1429	0.0909	0	0	0	0	0.1538	0	0	0	0
chr1	21428343	21428343	+	3.07992e-53	6.47895e-52	-0.3195	0	0	0.4444	0.9412	0	0	0.5735	0.0417	0	0	0.0294	0.1176	0	0.0526	0	0.0741	0.1724	0.0748	0.4805	0.9552	0.0541	0	0.037	0	0	0	0.8182	0.3867	0	0.9737	0.0484	0	0	0	0	0	0	0	0	0	0	0	0
chr1	21765661	21765661	+	1.22313e-16	3.06659e-16	-0.2613	0.7647	0.9643	0.8542	0.88	0.8929	0.8364	0.6667	0.8302	0.9167	0.75	0.7429	1	0.6765	0.95	1	0.9615	0.6596	1	0.9286	0.5	0.9	0.8333	0.9	0.8485	0.6667	0.8667	0.7778	0.7391	0.9545	0.9091	1	0.7778	0.1667	1	0.4667	0.7619	1	0.7778	0.6667	0.8	1	0.4545	1
chr1	21814556	21814556	+	4.76096e-112	4.68768e-110	-0.4264	0	0.1935	0.4167	0.95	0	0.3226	0.9667	0.4359	0.1333	0.1538	0.7736	0.1667	0.4935	0	0	0	0.7282	0.019	0.549	0.9524	0.3	0	0.0476	0.1818	0.1333	0	0.8909	0.823	0	0.954	0.0263	0.0556	0	0	0	0	0	0.1081	0	0.4	0	0	0
chr1	21972244	21972244	+	9.20474e-27	4.50887e-26	0.263	1	0.6667	0.7931	0.0833	0.8	0.8049	0.5	0.24	0.8333	0.4643	0.2338	1	0.0656	0.9355	0.8182	0.8736	0.2778	1	0.2647	0.5259	0.3333	0.7429	0.9259	0.6842	0.5	0.8769	0.451	0.2703	0.9444	0.8889	0.8833	0.75	0.5128	1	0.8421	0.9583	0.9286	1	0.8571	0.5	0.7273	0.9714	0.8947
chr1	21974648	21974648	+	1.20577e-16	3.0245e-16	0.2173	1	0.8889	0.5484	0.0435	0.6667	0.9487	0.25	0.7143	1	0.7857	0.26	0.875	0.1111	0.9545	1	0.7273	0.3478	0.9368	0	0.2653	0.5862	0.9529	1	0.6905	0.0833	0.6571	0.5	0	0.6957	0.9375	1	0.75	0	0.8919	0.5714	0.8788	1	0.9	0.8261	1	1	1	1
chr1	22007464	22007464	+	4.52268e-13	8.78654e-13	0.2012	0.8333	0.6286	0.7143	0.0244	0.8889	0.8551	0.0377	0.2778	0.8	0.8333	0.2759	0.6957	0	0.942	1	0.913	0.2927	0.9211	0.2083	0.3311	0.25	0.92	1	0.6471	0.4583	0.9792	0.2766	0.04	0.9592	0.2222	0.697	1	0.2857	0.9429	0.4167	0.814	0.8889	0.875	0.3333	0	1	0.9375	0.8
chr1	22285507	22285507	+	5.01494e-25	2.1975e-24	0.21	1	1	0.6081	0.6538	0.6333	0.8876	0	0.7119	0.4667	0.9167	0.2105	1	0.5143	0.8077	0.7143	0.8182	0.32	0.8478	0.7407	0.7692	0.92	0.9036	0.76	0.7551	0.4231	0.7703	0.7826	0.15	0.9861	0.8	0.9815	0.9474	1	0.98	0.9149	1	0.75	0.9333	0.8182	0.8333	1	0.7778	0.8889
chr1	22341308	22341308	+	3.99104e-26	1.87736e-25	0.2787	1	0.5	0.6842	0.434	0.8182	0.7581	0.5833	0.5	0.6923	1	0.4074	0.6	0.2308	0.8431	0.9375	0.7184	0.24	0.9286	0.6271	0.3898	0.68	0.898	0.8	0.75	0.725	0.6818	0.7895	0.0877	0.5507	0.9375	0.8068	1	0.9333	0.65	1	0.871	1	1	1	0.6364	1	0.8667	0.6
chr1	22593620	22593620	+	2.06732e-18	5.85733e-18	0.2314	0.9	0.7143	0.4118	0.2222	0.3333	0.5254	0.1321	0.0909	0.6154	0.4375	0.64	0.5789	0	0.7143	0.3	0.3662	0.2933	0.2647	0.0263	0.2143	0.6154	0.5529	0.2083	0.3721	0.7714	0.8	0.5946	0.058	0.1944	0	0.8118	0.6842	0.1	0.8261	0.2105	0.6786	0.7143	0.3636	0.65	0.1667	0	0.6842	1
chr1	22593647	22593647	+	1.20304e-15	2.81301e-15	0.2134	0.7273	0.7143	0.7059	0.2222	0.5	0.4407	0.1698	0.0909	0.8462	0.8125	0.6	0.7895	0.0612	0.75	0.5	0.3889	0.2821	0.4706	0.2162	0.06	0.4615	0.814	0.9583	0.4651	0.8286	0.8286	0.2703	0.0145	0.0556	0	0.8022	0.7895	0.7	0.8261	0.3158	0.4615	0.7143	0.2727	0.5714	0.5455	0.6667	0.5	0.7778
chr1	22870659	22870659	+	6.21183e-35	5.03159e-34	-0.3712	1	0.6667	0.875	1	0.8	0.5319	1	0.1818	1	0.7	0.6389	1	0.6429	0.9726	0.6667	1	0.4946	0.9535	0.5185	0.9143	0.5366	0.9333	1	0.9714	0.7407	0.7222	0.9394	0.9649	0.878	0.3793	0.6207	0	0	0.625	0.2917	0.8462	1	0.9	0.2143	0.2	0	0.3571	0.4
chr1	22931349	22931349	+	3.9146e-24	1.61959e-23	0.2059	1	0.6667	0.8621	0.2632	1	1	0.2903	0.6897	0.9333	1	0.3077	1	0.1951	1	1	0.94	0.4444	0.8936	0.92	0.6596	1	0.9608	1	0.913	0.6842	0.8125	0.4722	0.2308	0.88	0.8571	1	1	1	1	0.9412	0.7222	0.9259	1	1	0.8	0.8571	1	1
chr1	23240473	23240473	+	2.05577e-26	9.85321e-26	0.2038	1	0.8947	0.8551	0.25	0.875	0.9141	0.5	0.6881	0.4615	0.9615	0.5957	0.8333	0.5588	1	0.8333	0.9469	0.5965	0.951	0.5909	0.2403	0.9535	0.9677	1	1	0.3	0.9783	0.4909	0.1642	0.9032	0.6	0.9726	0	0.875	1	0.9296	0.9375	0.9524	0.9688	0.9773	0.9583	0.9655	0.6842	1
chr1	23628160	23628160	+	1.91942e-59	5.23643e-58	0.3147	0.9545	1	0.7059	0.7255	0.9091	0.8571	0.1014	0.5238	0.3333	0.961	0.4127	0.75	0.2063	0.9592	1	1	0.3871	0.9882	0.4747	0.1702	0.9302	0.4681	0.7826	0.8	0.4773	0.7692	0.4	0.0485	0.75	0.2353	0.9294	0.9565	0.871	0.9444	0.9623	0.9818	0.8158	0.8571	0.8919	1	1	1	0.8333
chr1	23628162	23628162	+	5.95997e-55	1.34765e-53	0.3094	0.8571	1	0.7692	0.8571	1	0.8551	0.087	0.5238	0.3636	0.9231	0.4688	0.7895	0.1475	0.8854	0.9655	0.9829	0.3913	0.8941	0.4747	0.1773	1	0.7556	0.7164	0.8	0.4	0.9231	0.4	0.0392	0.7647	0.8333	0.9722	1	0.9394	0.9714	0.8868	1	0.9333	0.8545	0.9677	1	1	0.9706	0.4545
chr1	23628180	23628180	+	1.83676e-48	3.09756e-47	0.2807	0.8421	1	0.8039	0.9143	0.7059	0.9683	0.1159	0.5294	0.375	0.9552	0.5789	0.7805	0.2115	0.9878	1	0.9623	0.44	0.8958	0.5	0.1842	0.9048	0.7143	0.7746	0.9	0.6111	0.8519	0.4828	0.0513	0.9394	0.881	1	0.8947	0.9677	0.9296	0.9623	1	0.9688	0.9615	0.8286	1	1	0.9385	0.6667
chr1	24058006	24058006	+	1.5525e-28	8.50914e-28	0.2612	1	0.7692	0.5854	0.0351	1	0.9	0.3333	0.7143	1	0.7778	0.56	0.95	0.1538	0.8636	1	0.9359	0.5612	0.9726	0.5294	0.2535	0.614	0.7941	0.7273	0.9167	0.6818	0.8857	0.7188	0.2368	0.8125	0.2857	0.9494	0.6667	0.9556	1	0.75	1	0.9545	1	0.2	1	0.5	0.8824	1
chr1	24929205	24929205	+	4.78408e-33	3.46846e-32	-0.2034	0	0	0.0244	0.7742	0	0	0.2439	0.16	0.093	0	0.8586	0	0	0	0	0	0	0	0.5246	0.0694	0.0571	0	0.087	0.1429	0.1111	0	0.1143	0.7969	0	0.9048	0	0	0	0	0	0	0	0.1081	0	0	0	0	0
chr1	24929945	24929945	+	1.05034e-39	1.13425e-38	-0.2033	0	0.1429	0.0196	1	0.2353	0	0.3012	0	0	0	0.931	0	0	0.037	0	0	0.025	0	0.4545	0	0	0	0	0.2286	0	0	0	0.3704	0	0.9775	0	0	0.4444	0	0.0357	0	0	0	0	0	0	0	0
chr1	24929949	24929949	+	1.21262e-37	1.15416e-36	-0.205	0	0	0	1	0.2353	0	0.4146	0	0	0	0.9425	0	0	0	0	0	0.025	0	0.6667	0	0	0	0	0.2286	0	0	0	0.3457	0	0.9326	0	0	0	0	0	0.0482	0	0	0	0.6667	0	0	0
chr1	24929958	24929958	+	2.35027e-48	3.93994e-47	-0.21	0	0	0	0.9863	0.1667	0	0.2771	0	0	0	0.908	0	0.0123	0	0	0	0.0123	0	0.5152	0	0	0	0	0.2162	0	0	0	0.475	0	1	0	0	0	0	0	0	0	0	0	0	0	0	0
chr1	24931291	24931291	+	5.7002e-44	7.6898e-43	-0.3339	0.8261	0.75	0.8846	1	0.75	0.9216	0.7317	1	0.4667	0.6444	1	1	0.8333	0.9231	0.9	0.9474	0.8333	0.957	0.4583	0.8	0.125	0.7368	0.8333	0.625	0.6	0.7	0.5306	0.907	0.8082	0.7818	0.6333	0	0.0909	0.7333	0.5385	0.4286	0.7931	0.9333	0.6	0	0	0.274	0
chr1	24931293	24931293	+	9.39839e-48	1.53543e-46	-0.3316	1	0.75	0.9615	1	0.75	0.9608	0.7949	1	0.4667	0.6889	0.9474	1	0.8667	0.9615	1	0.9474	0.7778	1	0.4583	0.9	0.25	0.9474	0.75	1	0.8	0.5	0.449	0.9767	0.863	0.9273	0.6393	0	0.0909	0.7	0.697	0.7143	0.7931	0.9333	0.6	0	0	0.3636	0
chr1	24931303	24931303	+	1.90327e-22	7.06315e-22	-0.2503	1	0.875	0.7308	0.7419	0.8667	0.9783	0.6429	0.85	0.25	0.8	0.7188	0.9091	0.8235	0.9565	1	0.9444	0.7077	0.8974	0.5116	0.8592	0	0.7941	0.75	0.875	0.5128	0.7	0.6122	0.8026	0.9365	0.7292	0.883	0	0.2727	0.7667	0.5897	0.4894	0.8	0.5833	0.8	0	0	0.3538	0
chr1	24931356	24931356	+	6.66217e-34	5.07815e-33	-0.281	0.9459	0.8571	0.9394	0.814	0.6667	0.7746	0.4167	0.7674	0.3684	0.8182	0.8043	0.9091	0.7931	1	1	0.9322	0.6727	0.8816	0.6582	0.8291	0.1765	0.9545	1	0.8537	0.8596	1	0.4138	0.9765	0.9636	1	0.9556	0	0	0.8	0.4167	0.7705	0.6667	0.55	0.4118	0.1765	0.6667	0.3	0.3636
chr1	24931358	24931358	+	3.37914e-17	8.8178e-17	-0.2038	1	0.8095	0.7879	0.5116	0.6667	0.831	0.3611	0.7791	0.3684	0.7727	0.6703	1	0.4828	0.9697	1	0.9322	0.5091	0.9474	0.6329	0.7789	0.1765	1	0.7273	0.7561	0.7018	0.8571	0.4068	0.9294	0.8	0.6897	0.8652	0.3333	0	0.8667	0.3243	0.7705	0.6364	0.65	0.4375	0.0588	0.6667	0.5	0.3636
chr1	24950989	24950989	+	4.36343e-23	1.68661e-22	0.2072	1	1	0.8043	0.2041	0.75	0.759	0.3939	0.7778	0.9412	1	0.3636	0.7429	0.3077	0.96	1	1	0.3367	0.98	0.5	0.745	0.9545	1	1	0.4762	0.7143	0.9265	0.7273	0.4906	1	0.5556	0.6522	1	1	0.9524	0.8889	0.9333	1	1	1	1	1	0.9444	0.9231
chr1	25043384	25043384	+	3.68258e-20	1.17475e-19	0.236	1	0.8824	0.8889	0.5556	1	0.7	0.5862	0.5172	1	0.9048	0.4348	0.7419	0.2069	1	1	0.9583	0.4717	1	0.4082	0.189	0.9167	0.84	0.5455	0.8	1	1	0.8235	0.0952	1	0.913	0.931	0.6	0.6667	1	1	0.8667	1	1	1	1	0.9259	0.6667	1
chr1	25180896	25180896	+	3.61226e-22	1.31695e-21	0.2191	0.6	0.8966	0.7568	0.4	0.7143	0.7174	0.4	0.6667	0.8333	0.72	0.3871	1	0.1818	0.8493	0.9286	0.7627	0.243	0.8322	0.451	0.2899	0.619	0.9	0.8	0.6875	0.3529	0.8721	0.9167	0.1714	0.88	0.1321	0.8915	0.8889	0.5	0.9231	0.7674	0.931	0.9	0.9643	0.7059	0.7143	1	1	0.8
chr1	25771582	25771582	+	9.33816e-42	1.1245e-40	-0.2775	0.2353	0.6	0.3714	0.1034	0	0.1628	0.8824	0.0952	0.5714	0.1304	0.6154	0.2432	0.614	0	0	0	0.45	0	0.6269	0.7165	0	0.0476	0.0714	0.1667	0.0645	0.4375	0.3273	0.6078	0	0.2105	0	0	0.0588	0.0172	0	0	0.5	0.1143	0	0	0.1667	0.1111	0
chr1	25771590	25771590	+	6.37246e-35	5.15823e-34	-0.2734	0.2353	0.6	0.4286	0.1034	0	0.3023	0.8824	0.2381	0.8571	0.2174	0.7308	0.2432	0.6491	0	0.1429	0	0.4304	0.0556	0.3906	0.7984	0	0.0476	0.1429	0.1667	0	0.375	0.1818	0.8627	0	0.2632	0	0	0	0.193	0.4615	0.069	0.1667	0	0	0	0	0.1111	0
chr1	25909325	25909325	+	8.27015e-10	1.25444e-09	-0.2018	0.8667	0.5833	0	0.1556	0	0	0.0588	0	0	1	0.4375	0	0.625	0.3077	0.1111	1	0.5625	0.8537	0	0.0253	0	0.7333	0.4314	0.5556	0.4444	0.9556	0.8182	0.5932	0	1	0	0	0.1667	0	0.3846	0	0	0.7347	0.1	0.8333	1	0.1111	0.7143
chr1	26360683	26360683	+	3.16377e-84	1.88533e-82	-0.4132	0	0.125	0.4571	0.9577	0	0.0968	0.9286	0.3077	0.1875	0.1509	0.7872	0	0.2759	0	0.0588	0.2783	0.619	0.023	0.7255	0.8115	0.1111	0.0625	0	0.0588	0.2667	0.0909	0.3784	0.9434	0	0.9333	0	0	0	0	0	0	0	0	0	0	0.1667	0	0
chr1	26398555	26398555	+	4.56764e-26	2.13848e-25	0.2204	1	0.9375	0.76	0.5909	0.9412	0.8627	0.0571	0.4211	0.303	0.8889	0.4211	0.7586	0.087	0.9079	0.875	0.9737	0.1379	1	0.5882	0.3827	0.9365	0.6341	0.75	0.8667	0.6829	0.8276	0.6275	0.186	0.9737	0.8108	0.9211	0.84	0.9111	0.9615	0.8421	0.9048	1	0.8679	1	0.6	1	0.9429	0.8571
chr1	26398566	26398566	+	1.1944e-31	7.94651e-31	0.2317	0.9355	0.8438	0.8	0.9091	0.8788	0.8627	0.0571	0.5263	0.2121	0.8889	0.4444	0.6429	0.3478	0.8649	1	1	0.1379	0.9455	0.5882	0.3727	0.9048	0.9024	0.6875	0.8667	0.6	0.9655	0.6471	0.2558	0.9467	0.6842	0.8961	0.9615	1	1	0.9211	0.8871	0.8	0.9038	0.9	0.6667	0.625	0.9444	0.9286
chr1	26405131	26405131	+	2.16999e-31	1.42389e-30	0.3021	0.5556	0.6	0.7647	0.1364	0.8889	0.6885	0.125	0.5	0.6538	0.8182	0.2143	0.7097	0.2	0.7736	1	0.6306	0.25	0.8654	0.3333	0.0833	0.8222	1	0.6596	0.5882	0.3	0.5758	0.8333	0.0571	0.7778	0.0426	0.7349	0.5	0.95	0.6154	0.9286	0.8462	1	1	0.8421	1	0.5	0.8077	0.8333
chr1	26408117	26408117	+	7.20433e-60	1.99549e-58	0.3538	0.775	0.6667	0.5195	0.24	0.6364	0.7838	0.6765	0.4405	0.5373	0.6818	0.3131	0.8182	0.1951	0.8361	0.6429	0.7164	0.3273	0.75	0.3913	0.1193	0.7609	0.7455	0.8246	0.6418	0.4667	0.7241	0.561	0.0667	0.9259	0.84	0.9062	0.8667	0.7838	0.92	0.9516	1	0.6923	0.7778	1	1	0.4167	0.8621	1
chr1	26411677	26411677	+	6.00732e-23	2.30191e-22	-0.2304	0	0	0.4091	1	0.2222	0.022	0	0.6962	0.2	0.12	0.766	0.1176	0.1818	0.0317	0	0	0.0556	0.0323	0.3256	0.25	0	0	0	0.4255	0	0.303	0.381	0.8065	0	0.931	0.0278	0	0	0	0.04	0	0	0	0	0	1	0.0769	0
chr1	26485701	26485701	+	3.01494e-15	6.84441e-15	-0.2304	0.0455	0.8667	0	0.5652	0	0.8182	0	0.4103	0.8333	1	0.5556	0.4286	0.9355	1	0	0	0.3824	0	0	0.831	0	0	0	0.0417	0.0769	0	0	0	1	0	0	0.375	0.5	0	0	0	1	0	0.8889	0.4118	0	0.3529	0.7143
chr1	26494339	26494339	+	1.56648e-48	2.65054e-47	0.2967	0.9231	0.7949	0.6951	0.3429	0.8889	0.7727	0.0606	0.3	0.4706	0.8	0.2169	0.8298	0.1013	0.9429	0.9149	0.9818	0.3178	0.8923	0.4	0.1583	0.5	0.8065	1	0.7952	0.375	0.8868	0.4225	0.1031	0.5435	0.3043	0.8378	0.7632	0.9574	0.8	0.8118	0.7778	0.8667	0.9474	0.9636	0.7895	0.7692	1	1
chr1	27232546	27232546	+	4.50976e-21	1.52919e-20	0.2347	0.6471	0.7407	0.7105	0.6857	0.8667	0.9268	0	0.5667	0.2069	0.8788	0.6304	1	0.1481	0.9545	1	0.9104	0.371	0.8795	0.3947	0.3095	0.6905	0.873	0.9231	0.8462	0.5429	0.8636	0.7692	0.1951	0.9355	0.8276	0.875	0.3333	0.9286	0.8	0.8125	1	0.8889	0.814	1	0.8	0.8182	1	1
chr1	27232556	27232556	+	1.45591e-23	5.80589e-23	0.21	0.625	0.8148	0.641	1	1	1	0.2083	0.6102	0.5862	0.875	0.6957	1	0.7692	1	1	1	0.3934	0.8795	0.8684	0.3095	0.8333	0.7424	1	0.7692	0.8857	0.9091	0.8846	0.2195	0.9737	0.931	0.9792	1	0.7857	0.8667	0.871	1	0.8889	1	1	1	1	0.9375	1
chr1	27232925	27232925	+	7.19393e-23	2.74419e-22	0.2227	0.9545	0.9375	0.7975	0.4167	0.8	0.8795	0.5938	0.3966	0.6071	0.7692	0.7292	0.8095	0.2727	1	0.68	0.8851	0.3846	0.9756	0.3214	0.4078	0.8636	0.4348	0.9474	0.8182	0.7692	1	0.6154	0.0968	0.7255	1	0.9559	1	0.6667	1	0.9032	1	1	0.8571	1	0.7778	0.75	0.9688	0.75
chr1	27351157	27351157	+	4.80077e-31	3.08105e-30	-0.2312	1	1	1	0.9275	0.8333	0.8684	0.7143	0.8571	0.5217	1	1	0.8667	1	1	0.9688	0.9496	1	0.9478	0.8812	1	0.3077	0.8851	0.8421	0.9259	0.8154	0.8302	1	1	1	1	0.8444	0.2727	0.64	0.8696	0.7097	0.9474	1	0.875	0.5	0.2	0	0.4545	1
chr1	27360665	27360665	+	3.54081e-32	2.43454e-31	-0.2721	0	0.4444	0.4286	0.775	0.125	0.0741	0.3692	0.443	0.0526	0.2143	0.6471	0.1739	0.8596	0.0968	0	0.0208	0.4314	0.1032	0.74	0.7965	0.475	0.1429	0.1818	0.6286	0.1724	0.2051	0.5818	0.7286	0.0526	0.1356	0.1124	0.1111	0	0	0	0.0952	0.0625	0	0.0833	0.5714	0.25	0.0317	0
chr1	27360667	27360667	+	9.93672e-34	7.4908e-33	-0.2856	0	0.4444	0.4	0.875	0.0625	0.1667	0.3231	0.425	0.1579	0.2857	0.6863	0.2917	0.9474	0.0968	0	0	0.6471	0.129	0.74	0.7611	0.55	0.1548	0.1818	0.5143	0.3509	0.2564	0.6909	0.8	0	0.2373	0.1556	0.4444	0.25	0.2308	0.087	0	0.1875	0	0.0833	0.7143	0.25	0	0
chr1	27360685	27360685	+	2.08898e-43	2.73442e-42	-0.3303	0	0.4444	0.6286	1	0.129	0.1481	0.7538	0.45	0.1579	0.3571	0.7451	0.24	1	0.129	0	0	0.7059	0.1419	0.7059	0.8496	0.575	0.1446	0.186	0.5714	0.3509	0.0513	0.7797	0.9655	0.0526	0.6167	0.1333	0	0.875	0.1538	0.4348	0	0.129	0	0.0833	0.7143	0.25	0.0822	0
chr1	27360687	27360687	+	3.84316e-34	2.97606e-33	-0.2944	0	0.4444	0.4571	1	0.129	0.1667	0.6769	0.525	0.1579	0.3571	0.7059	0.2245	0.9825	0.129	0	0	0.7255	0.129	0.7184	0.8673	0.625	0.1446	0.186	0.6857	0.4211	0.0513	0.7119	0.9097	0.1053	0.4918	0.0674	0.4444	0.75	0.1538	0.3478	0.122	0.2	0	0	0.5714	0.5	0.1096	0
chr1	27361001	27361001	+	1.69129e-14	3.64418e-14	-0.2108	0.44	0.3333	0.8788	0.9706	0.5714	0.5294	0.8929	0.9474	0.6	0.5957	0.96	0.4667	0.9615	0.4746	0.4706	0.25	0.6707	0.6389	0.7931	1	0.6667	0.3333	0.1818	0.8333	0.6667	0	0.5111	0.9571	0.1591	0.7895	0.6875	0.6296	0.5	0.3077	0.4118	0.5	0	0.8333	0.2857	0.2727	0.5385	0.4231	0.5
chr1	27499809	27499809	+	3.60156e-32	2.4749e-31	0.2037	0.7619	0.64	0.5517	0.1774	0.6852	0.7529	0.15	0.4429	0.8	0.619	0.2253	0.7955	0.0538	0.8142	0.8333	0.5476	0.3962	0.8299	0.2703	0.1654	0.7114	0.7315	0.6338	0.5789	0.5417	0.7474	0.4474	0.0938	0.7625	0.593	0.7931	0.6981	0.5556	0.76	0.6857	0.7674	0.8148	0.73	0.6379	0.7556	0.5833	0.7143	0.8108
chr1	27537739	27537739	+	2.33954e-35	1.94178e-34	-0.2345	0.9286	1	1	0.8889	0.6667	0.7667	0.9024	0.8716	1	0.9661	1	0.9697	0.9535	1	1	0.986	0.8681	0.96	0.6364	0.9756	0.6129	1	0.9322	0.9	0.8133	1	0.8776	0.8361	0.9444	0.8868	0.82	0.5	0.4151	0.8571	0.6667	0.7368	0.7931	1	0.4	0.1143	0.4	0.8	1
chr1	27567414	27567414	+	1.37258e-28	7.55143e-28	-0.2262	0.9333	1	0.5	0.8889	0.75	0.8636	1	0.931	0.7895	0.8966	1	0.8947	0.8696	0.9792	0.9643	0.9221	0.7188	0.9667	0.8846	0.875	1	0.9143	0.9273	0.9474	0.9386	1	0.7838	0.9556	0.7812	0.8039	0.6552	0.1818	0.25	0.8919	0.7826	0.8824	1	0.7385	0.6471	0.3333	0.8333	0.6957	1
chr1	27576044	27576044	+	4.73905e-40	5.22825e-39	-0.2489	0	0.1212	0.4839	0.8364	0	0	0.4255	0	0	0.0476	0.6786	0.1053	0.7407	0.0274	0	0.0139	0.3385	0	0.2667	0.5614	0	0	0.0377	0	0	0.1667	0.1071	0.6735	0	0.6923	0	0	0	0	0	0	0	0	0	0	0	0	0
chr1	27791044	27791044	+	1.34196e-12	2.51876e-12	-0.2362	0.4	0.6	1	0.7647	0.2759	0.7778	0.6744	0.902	0.6944	0.35	0.8158	0.1148	0.4545	0.8049	0.2143	0.9737	0.6944	0.8519	0.697	0.8148	0.8684	0.6222	0.4878	0.8333	0.3889	1	0.7143	0.75	0.95	0.3333	0.5185	0.5	0.55	0.4615	0.8421	0.1875	0.2069	0.1818	0.4783	0.1765	0.2273	0.7778	0.0526
chr1	29259712	29259712	+	1.28235e-45	1.88787e-44	-0.3415	0.069	0.1111	0.4474	0.5385	0.4138	0.0857	0.9375	0.6173	0.2308	0.1111	0.8969	0.1333	0.8	0	0	0.0723	0.4333	0.0659	0.7143	0.8305	0.1795	0.1111	0	0.1667	0.4795	0.0769	0.375	0.9211	0.1081	0.9787	0	0	0.4074	0	0.1053	0	0	0.1765	0.0571	0	0	0.2128	0
chr1	29259747	29259747	+	1.71344e-69	6.8451e-68	-0.4188	0.129	0.1333	0.4342	0.6154	0.4231	0.1159	0.9333	0.575	0.2308	0.2917	0.9184	0.0714	0.9	0	0	0.0714	0.6129	0.0659	0.7358	0.8531	0.1795	0.0833	0.1579	0.1818	0.5821	0.0741	0.7273	0.9744	0	1	0	0.25	0.1852	0	0.1538	0	0.25	0.1765	0	0	0	0	0
chr1	29259749	29259749	+	1.3371e-55	3.11502e-54	-0.385	0.0645	0.125	0.4211	0.6154	0.4231	0.2286	0.9333	0.6173	0.2308	0.2857	0.9091	0.0714	0.9	0	0	0.0723	0.6129	0.1099	0.717	0.8757	0.1795	0.0833	0.0526	0.1765	0.5821	0.0714	0.7273	1	0	1	0	0.25	0.2593	0	0.1538	0	0	0.1765	0	0.8333	0	0	0
chr1	29259769	29259769	+	1.02091e-62	3.16452e-61	-0.3977	0.1724	0.125	0.3816	0.6154	0.4737	0.1143	0.9333	0.6173	0.2308	0.129	0.8571	0.0714	0.9	0	0	0.0714	0.623	0.0659	0.6852	0.8497	0.1795	0.0833	0.0526	0.2353	0.5077	0.1429	0.7273	0.9487	0.0488	1	0.1	0.25	0.3333	0	0	0	0	0.1714	0	0	0	0	0
chr1	29259771	29259771	+	1.82107e-80	9.93831e-79	-0.4433	0.069	0.125	0.4737	0.6154	0.6316	0.0857	0.9	0.7246	0.2308	0.125	0.8571	0.0714	0.9333	0	0	0.0723	0.6167	0.0659	0.6852	0.8728	0.1795	0.0833	0	0.2941	0.5077	0.2222	0.7273	0.9744	0	1	0	0.25	0.1481	0	0	0	0	0.1714	0	0	0	0.087	0
chr1	29259773	29259773	+	9.70295e-68	3.64295e-66	-0.4133	0.069	0.125	0.4474	0.3077	0.6316	0.0857	0.9333	0.6957	0.2308	0.3077	0.9184	0.0714	0.9333	0	0	0.0714	0.623	0.0659	0.6792	0.8728	0.1795	0.0833	0	0.1765	0.4154	0.1429	0.7273	1	0	1	0	0.25	0.1481	0	0.0488	0	0	0.2	0	0	0	0	0
chr1	29259818	29259818	+	7.1806e-99	5.78265e-97	-0.4506	0.0526	0.1333	0.2353	0.76	0.1176	0	0.8571	0.6667	0.1379	0.3182	0.871	0.2632	0.9375	0	0	0.1803	0.6104	0	0.5846	0.8756	0	0	0.04	0.2857	0.2692	0	0.4444	0.973	0	1	0	0	0	0.05	0	0	0	0	0.1333	0	0	0	0
chr1	29259828	29259828	+	9.80554e-101	8.11398e-99	-0.4621	0.0526	0.1333	0.2353	0.76	0.1176	0	0.7857	0.6667	0.1379	0.3182	0.873	0.3333	1	0	0	0.4098	0.4935	0	0.6471	0.9227	0	0	0.12	0.2963	0.4615	0	0.3333	0.964	0	0.85	0	0	0	0.0488	0	0	0	0	0.1333	0	0	0	0
chr1	29259833	29259833	+	6.54905e-100	5.35559e-98	-0.4657	0.0526	0	0.2941	0.74	0.1176	0	0.8929	0.6667	0.1379	0.3182	0.7778	0.2727	0.9701	0	0	0.377	0.6579	0	0.6471	0.8814	0	0.0968	0.12	0.2857	0.4615	0	0.5556	0.982	0	1	0	0	0	0.0732	0	0	0	0.0984	0.0667	0	0	0	0
chr1	29259838	29259838	+	5.52822e-101	4.58315e-99	-0.4627	0.0526	0	0.2424	0.68	0.125	0	0.8929	0.6667	0.1379	0.2195	0.873	0.3636	1	0	0	0.4098	0.6316	0	0.6765	0.8969	0	0	0.04	0.2857	0.4615	0.0357	0.3333	0.9459	0	0.9091	0	0	0	0.0488	0	0	0	0	0.1333	0	0	0	0
chr1	29259870	29259870	+	2.71302e-89	1.82756e-87	-0.4837	0.0526	0.1333	0.25	0.8049	0.1818	0	0.9286	0.7727	0.1379	0.2	0.8462	0.3333	0.918	0	0	0.383	0.6212	0	0.6885	0.9281	0	0	0.0435	0.3571	0.6129	0	0.5556	0.9897	0	1	0	0	0	0.0488	0	0	0	0	0.1905	0	0	0	0
chr1	29259878	29259878	+	2.06217e-85	1.26595e-83	-0.4751	0.0588	0.1333	0.25	0.75	0.1818	0	0.8929	0.7619	0.1379	0.2	0.8846	0.3333	0.9344	0	0	0.3913	0.5303	0	0.6667	0.8701	0	0	0.0606	0.24	0.6129	0.1481	0.6667	0.9897	0	0.9697	0	0	0	0.0476	0	0	0	0	0.1905	0	0	0	0
chr1	30114810	30114810	+	3.1396e-26	1.48658e-25	0.2361	1	1	0.5185	0.2055	0.75	0.8222	0.619	0.6441	1	0.8889	0.6	0.8182	0.4706	0.9667	0.9474	0.9713	0.2979	0.9688	0.2432	0.2308	0.8605	0.4783	0.9375	0.7167	0.9444	0.7708	0.68	0.4	0.9375	0.7073	0.8421	1	1	1	0.9231	0.9474	1	1	0.6552	0.9286	0.8333	0.7895	1
chr1	30245124	30245124	+	1.02529e-36	9.26539e-36	0.2759	1	0.75	0.614	0.0135	1	0.8824	0.8	0.8172	1	1	0.3256	0.6667	0.5857	0.7742	0.7037	0.8395	0.3288	0.7353	0.3478	0.6245	0.8095	0.9216	0.9091	0.4839	0.6875	0.8448	1	0.4068	0.7818	0.8125	0.875	1	0.8947	0.95	1	0.9565	1	0.9	0.8333	0.931	1	1	0.9333
chr1	30247460	30247460	+	9.82383e-13	1.86311e-12	0.2002	1	0.4	0.3478	0.425	0.8333	0.4286	0.1081	0.2222	0.5652	0.6333	0.1282	0.7273	0	0.8667	0.7143	0.5167	0.3667	0.7619	0.35	0.1667	0.0833	0.6364	0.5116	0.6364	0.2982	0.5455	0.4516	0.0779	0.8	0.661	0.7077	0.7333	1	0.7241	0.6875	0.619	0.2857	0.1111	0.6087	1	0.1	0.5	0.3333
chr1	31703915	31703915	+	2.82312e-18	7.92825e-18	-0.2021	0	0.25	0.2571	0.3667	0	0.3056	0.1176	0.2295	0.1818	0.3226	0.1538	0.1429	0.2222	0	0	0	0.125	0.1053	0.3158	0.7835	0	0	0	0.125	0.1111	0.3684	0.0714	0.375	0	0	0	0	0	0.1	0	0	0	0	0	0.6667	0	0	0
chr1	31716317	31716317	+	1.26043e-15	2.94298e-15	0.2391	0.5	0.4667	0.2941	0.75	0.5333	0.8919	0.25	0.3571	0	0.625	0.2553	0.6923	0.0667	0.7419	1	0.7212	0.2381	0.6966	0.5	0.1319	0.3636	0.2222	0.6364	0.2857	0.3077	0.52	0.5	0.2933	0.6	0.0909	0.8592	0.75	1	0.2222	0.6923	0.75	0.3	0.625	0.8	0.5	0.6667	0.7222	0.6667
chr1	31872988	31872988	+	4.41634e-22	1.60105e-21	0.231	0.6786	0.6	0.3451	0.1977	0.6957	0.6694	0.0833	0.381	0.9	0.3158	0.3425	0.6154	0.1935	0.7391	0.6957	0.6829	0.381	0.8529	0.2857	0.2917	0.6351	0.6744	0.6486	0.5435	0.5652	0.4167	0.4091	0.087	0.5667	0.7333	0.7231	0.875	0.5156	0.6824	0.7833	0.8095	0.4762	0.8548	0.871	1	0.9091	0.8667	0.6667
chr1	31939261	31939261	+	4.79379e-19	1.41799e-18	0.2968	0.9286	0.9048	0.4667	0.2143	1	0.7222	0.125	0.1579	0.1429	0.6923	0.3158	0.8182	0.1111	1	1	0.7368	0.75	0.8966	0.5	0.359	0.7857	0.7647	1	0.7273	0.8235	0.9355	0.72	0.3793	0.9333	1	0.9583	0.8	1	1	0.9744	0.9412	1	0.5455	1	1	0.9	1	1
chr1	32004651	32004651	+	1.99109e-29	1.15573e-28	0.2018	1	0.8235	0.8246	0.8529	0.85	1	0.7941	0.6964	0.4348	1	0.5521	0.7308	0.3448	0.9298	1	0.7596	0.4324	0.92	0.6875	0.4184	1	0.8298	0.9804	0.5789	0.84	0.9231	0.5	0.3182	0.9615	0.6364	0.9892	1	0.6	1	0.9184	0.9535	1	0.9623	0.9737	0.9057	1	0.9714	0.9231
chr1	32004695	32004695	+	1.40759e-28	7.73733e-28	0.2256	1	0.8333	0.8393	0.4776	1	0.8542	0.0909	0.8367	0.4651	0.76	0.3929	1	0.275	1	1	0.9512	0.4769	0.9213	0.5686	0.4545	0.8235	0.9211	0.9	0.5	0.7561	0.9388	0.4091	0.3878	1	0.9	0.9398	1	1	0.92	0.9388	0.9697	1	1	0.9286	0.7812	1	0.9153	1
chr1	32067823	32067823	+	6.95534e-50	1.25783e-48	0.2034	0.9423	0.9286	0.7834	0.4511	0.9231	0.8824	0.0645	0.675	0.8333	0.7778	0.4865	0.8021	0.2807	0.9351	0.9318	0.9459	0.6168	0.9652	0.7156	0.2192	0.87	0.8829	0.6058	0.8512	0.8462	0.9602	0.48	0.2396	0.9487	0.3415	0.982	0.6486	0.9785	0.931	0.9577	0.9245	0.9429	0.9184	0.8353	0.4815	0.8974	0.9016	0.6364
chr1	32067853	32067853	+	7.40162e-54	1.59611e-52	0.2312	0.9636	0.8966	0.7604	0.6375	0.8302	0.9185	0.1029	0.6011	0.8545	0.7879	0.3026	0.8358	0.0606	0.9333	0.9651	1	0.4203	0.9167	0.6893	0.1579	0.8824	0.9324	0.8676	0.8475	0.75	0.9307	0.4699	0.0494	0.9362	0	0.9881	0.8286	0.95	0.9155	0.9786	0.8571	0.8	0.9535	0.75	0.6316	0.8125	0.9429	0.8571
chr1	32321962	32321962	+	1.32741e-19	4.08079e-19	0.2629	0.7778	0.3333	0.4231	0.2895	0.6	0.2941	0	0.6667	0.3333	0.2	0.0519	0.2222	0	0.4706	0.6667	0.28	0.2188	0.7333	0.4783	0.0795	0.7021	0.7551	0.5833	0.5143	0.3462	0.55	0.4444	0	0.4091	0.3158	0.7	0	0.3333	0.7692	0.75	0.4706	0.8	0.5263	0.44	0.6923	0.4	1	0.6667
chr1	32883259	32883259	+	2.05498e-25	9.22794e-25	0.2521	0	0.0952	0.0333	0	1	0.584	0	0	0	0.6471	1	0.2	0.9649	0.65	0	0	0	0	0	0.6387	0	0	0	0	0.6	0.939	0	0.6552	0.0667	0	0.4747	0.8077	0.9333	0.7455	0	0	0.6667	0.2105	0.5532	0	0	0.6154	0.931
chr1	32926231	32926231	+	1.60749e-22	5.99189e-22	-0.2019	0.1176	0	0.15	0.7246	0	0.1795	0.525	0.6667	0	0.1633	0.6866	0.4167	0.7612	0.0606	0	0.0155	0.2366	0.1329	0.6512	0.6596	0.6304	0.0308	0.1163	0	0.2857	0.3636	0.4211	0.7123	0.1224	0.7222	0.0481	0.1667	0.3056	0.0667	0.125	0.1379	0.2143	0	0	0.4211	0.4	0.1311	0.2424
chr1	33307240	33307240	+	2.59494e-55	5.9593e-54	-0.3293	0.1579	0.2857	0.5862	0.5778	0.2609	0.4571	0.6444	0.6111	0	0.0909	0.1923	0.3171	0.3333	0.125	0.1176	0.2414	0.0886	0.1148	0.5301	0.7701	0.2857	0.4082	0.36	0.5	0.2857	0.26	0.1304	0.614	0.1	0.9062	0.0794	0	0	0.1667	0.4348	0	0.25	0	0.1579	0.0625	0	0	0
chr1	33307243	33307243	+	1.58579e-32	1.11326e-31	-0.2714	0.1429	0.4286	0.6552	0.5778	0.1818	0.3429	0.5	0.6607	0.2778	0.1818	0.2963	0.5714	0.3704	0.2083	0.0625	0.2931	0.0633	0.377	0.6988	0.8238	0.2857	0.3265	0.24	0.625	0.2857	0.34	0.1159	0.6441	0.2	0.9688	0.184	0	0	0.4694	0.1739	0.2632	0.125	0.2553	0	0.25	0	0	0.25
chr1	33307245	33307245	+	7.93286e-52	1.57316e-50	-0.2939	0	0.2857	0.4828	0.6444	0.0909	0.4286	0.3478	0.4464	0.2778	0.1364	0.1852	0.2857	0.3704	0.125	0	0.0517	0.038	0.1148	0.6506	0.6513	0.2857	0.2245	0.12	0.375	0.1786	0.22	0.0725	0.6068	0.0167	0.9062	0.0079	0	0	0.1837	0.1739	0.2105	0	0	0	0.125	0	0.0588	0
chr1	33307252	33307252	+	5.71865e-25	2.49734e-24	-0.2288	0.1429	0	0.5517	0.6222	0.1818	0.4857	0.3111	0.375	0	0.2727	0.4074	0.381	0.4259	0.2917	0	0.2261	0.1139	0.377	0.5952	0.6882	0.3571	0.3265	0.28	0.4375	0.2143	0.22	0.0588	0.6102	0.1864	0.7812	0.1429	0.2222	0	0.2083	0.1739	0.1892	0.125	0.2553	0.2105	0.1875	0	0	0.625
chr1	33307256	33307256	+	3.98519e-28	2.12789e-27	-0.2611	0.3095	0.4286	0.6897	0.9111	0.3333	0.7246	0.6522	0.5357	0	0.5	0.3704	0.381	0.3333	0.3333	0.1176	0.3276	0.2289	0.4836	0.6905	0.8479	0.2857	0.5714	0.48	0.625	0.25	0.3	0.1884	0.678	0.2667	0.9688	0.3254	0	0.1667	0.6531	0.087	0.0526	0.5	0	0.3684	0.375	0.4	0.1176	0.25
chr1	33307262	33307262	+	1.99097e-35	1.66018e-34	-0.2979	0.5714	0.5714	0.6897	1	0.5238	0.7429	0.8043	0.6607	0	0.7273	0.5926	0.5128	0.4444	0.7083	0.2353	0.3739	0.2771	0.7377	0.7738	0.8251	0.7143	0.8776	0.68	0.75	0.5	0.5625	0.3043	0.678	0.6	0.9683	0.1825	0.2	0.6111	0.5918	0.2609	0.3158	0.375	0.3191	0.5946	0.3125	0	0.2941	0.75
chr1	33307264	33307264	+	1.45239e-34	1.15285e-33	-0.2907	0.381	0.3571	0.5345	0.9	0.7143	0.5714	0.8261	0.5893	0	0.5909	0.4444	0.4615	0.3704	0.4583	0.2353	0.2609	0.1687	0.4918	0.6548	0.8327	0.6429	0.5306	0.48	0.6875	0.4286	0.38	0.2174	0.6752	0.25	0.9688	0.1111	0.2	0.1667	0.6122	0.2609	0.2105	0.3	0.2766	0.5263	0.3125	0	0	0.375
chr1	33539181	33539181	+	1.03282e-19	3.20089e-19	0.2043	0.9429	0.963	0.7111	0.1818	0.7692	0.8926	0.093	0.5556	0.6216	0.5417	0.0833	0.8095	0.2791	0.8889	0.878	1	0.2609	0.9167	0.25	0.05	0.9167	0.8049	0.9259	0.7067	0.5652	0.8519	0.6481	0.0588	0.8551	0	0.7667	0.6923	0.3684	0.9608	0.7714	0.85	0.9412	0.9216	0.8333	0.8	0.7143	0.8421	1
chr1	33539201	33539201	+	1.38994e-34	1.10447e-33	0.2666	0.8857	0.963	0.7065	0.1714	0.7692	0.7603	0.234	0.5484	0.65	0.6364	0.125	0.9091	0.2791	0.9032	1	1	0.1957	0.8833	0.2812	0.05	0.7872	0.9	0.963	0.6892	0.5556	0.8519	0.6604	0.0769	0.8551	0	0.8333	0.7143	0.6316	0.9273	0.7714	0.8	1	0.9804	1	1	0.875	1	1
chr1	33600880	33600880	+	3.94049e-45	5.66003e-44	0.2265	1	0.875	0.7255	0.9167	1	0.8144	0.5	0.6055	1	0.9231	0.7097	0.9592	0.7215	1	1	0.9518	0.4872	0.9277	0.6824	0.2727	1	1	1	0.7907	0.9273	0.9649	0.7333	0.2353	1	0.4308	0.9796	1	1	1	1	0.9365	1	1	1	1	1	0.9091	1
chr1	33600906	33600906	+	1.95209e-60	5.52032e-59	0.3559	0.8125	0.7083	0.4706	0.3699	0.6667	0.7071	0.119	0.2569	1	0.7755	0.0968	0.7959	0	0.8987	1	0.7619	0.4	0.8916	0.5882	0.2406	0.8222	0.9062	0.7895	0.7209	0.3448	0.7895	0.4	0.0577	0.8	0.0469	0.8081	0.75	0.9091	0.9048	0.9355	0.873	1	0.7966	0.8049	0.5263	1	1	1
chr1	33605399	33605399	+	4.60785e-18	1.27668e-17	0.2246	0.9231	0.6667	0.4048	0.2333	1	0.5854	0.2885	0.127	1	0.52	0.122	0.8462	0.6066	0.9344	1	0.925	0.3419	0.8462	0.6333	0.1039	0.6111	0.5938	0.5789	0.6857	0.5417	0.5385	0.2069	0	0.7059	0	0.6471	0	0.8864	0.7544	0.6364	0.75	0.4444	0.7059	0.8	0.4286	0.8889	0.4571	0.6
chr1	33691221	33691221	+	6.54474e-68	2.47549e-66	0.2195	0.9298	0.9394	0.6076	0.1869	0.9333	0.9077	0.619	0.7944	1	0.8205	0.313	0.8696	0.0833	1	0.9344	0.9894	0.3824	0.9569	0.5253	0.2381	0.8475	1	0.8305	0.7557	1	0.7725	0.6707	0.1389	0.9512	0.4783	1	0.9792	0.9175	0.9846	0.9367	0.9667	1	0.9038	0.9016	0.96	0.913	0.84	0.75
chr1	33773642	33773642	+	1.06335e-10	1.72974e-10	0.2391	0.6818	0.619	0.5357	0.1429	0.8125	0.3529	0.125	0.5745	0.7273	0.4706	0.2903	0.6429	0.0714	0.5	0.7727	0.8286	0.3333	0.6	0.3333	0.2632	0.8889	0.6471	0.7727	0.625	0.4167	0.7037	0.125	0.0833	0.8235	0.2353	0.7667	1	0.5	0.7857	0.75	0.5455	0.8182	0.6	0.875	1	1	0.6111	0.4545
chr1	33934767	33934767	+	7.58098e-24	3.07803e-23	0.2275	1	0.8846	0.5938	0.2273	0.9333	0.9014	0.7879	0.9062	1	0.7368	0.537	0.7727	0.7593	0.7778	0.9688	0.9167	0.5577	0.8972	0.8929	0.3402	0.9556	1	0.92	0.7209	0.619	0.8537	0.6667	0.3333	0.6818	0.1	0.9032	1	0.9643	0.8421	0.9697	1	1	0.9474	0.9655	0.9091	0.8889	1	0.8
chr1	33992650	33992650	+	3.71341e-51	7.1247e-50	0.2443	0.9571	0.8429	0.6316	0.2353	1	0.7919	0.1667	0.5221	0.7143	0.8537	0.1474	0.8636	0.1509	0.8364	0.8983	0.8611	0.381	0.8439	0.5085	0.202	0.7091	0.8056	0.6667	0.5652	0.375	0.861	0.6989	0.0303	0.8431	0	0.7558	0.9512	0.899	0.8265	0.9009	0.9123	0.8333	0.7705	0.8205	0.75	1	1	0.9487
chr1	33992664	33992664	+	2.05951e-80	1.1221e-78	0.2819	0.9857	0.8841	0.6974	0.2663	0.9655	0.7333	0.1081	0.4275	0.5978	0.7317	0.2234	0.8788	0.037	0.945	0.8644	0.9282	0.4423	0.9769	0.7	0.2727	0.8	0.8056	0.802	0.6814	0.5	0.9506	0.6703	0.0606	0.8431	0.0645	0.8736	0.9762	0.98	0.9091	1	0.8814	1	0.7288	1	0.8	1	1	1
chr1	33992749	33992749	+	8.34954e-39	8.52179e-38	0.224	1	0.6667	0.9483	1	1	1	0.84	0.8235	1	0.9762	0.68	1	0.4462	0.9535	1	0.9055	0.3443	0.8723	0.8689	0.2228	1	0.8889	1	0.88	0.5455	1	0.8636	0.4444	0.8636	0.0968	1	1	0.96	1	1	0.8776	1	0.9524	0.9149	1	1	1	1
chr1	34153077	34153077	+	1.12497e-25	5.13171e-25	0.2492	0.5	0	0.8	0.6571	0.4	0.5758	0.9	0.6389	0.7857	1	0.5493	0.4737	0.3175	0.7059	0.4737	0.5426	0.2466	0.5862	0.6875	0.1562	1	1	0.8182	0.381	0.6667	0.8667	0.5385	0.1455	1	0	1	0.7273	0.4	0.9592	0.5882	0.75	0.9091	1	0.7045	1	0.2857	0.9487	1
chr1	34177034	34177034	+	3.91109e-24	1.61832e-23	-0.2609	0.2069	0	0.3729	0.8182	0.2222	0.0755	0.6944	0.2143	0.6667	0.3243	0.8806	0.2308	0.8491	0.1358	0	0.3137	0.4231	0.1169	0.6667	0.75	0.2105	0.0526	0.1538	0.4545	0.2353	0.3333	0.4062	0.8182	0.0444	0.1071	0	0.4444	0	0.2143	0.1667	0	0.1111	0	0	0	0.1667	0.25	0.3333
chr1	34177078	34177078	+	3.80524e-43	4.91816e-42	-0.2988	0.25	0.0909	0.5641	0.75	0.1905	0.7632	0.5172	0.3235	0	0.4815	0.7273	0.5333	0.3947	0.0857	0.3636	0.1231	0.2143	0.0737	0.4074	0.463	0	0.0909	0.1111	0.55	0.375	0.5	0.2	0.8	0.1026	0	0.0571	0	0.075	0.05	0.1	0.2632	0.1111	0.1111	0	0	0	0	0
chr1	34177080	34177080	+	6.08646e-39	6.26961e-38	-0.3129	0.125	0.2273	0.7179	0.4375	0.1818	0.7105	0.6034	0.5	0	0.4815	0.7879	0.5333	0.6842	0.2571	0.1818	0.2	0.1607	0.4632	0.5926	0.4074	0.1429	0	0.2222	0.35	0.375	0.4286	0.55	0.65	0.359	0	0.0571	0	0.225	0.1463	0.35	0.1579	0.1111	0.1111	0.2	0.2	0.2069	0	0
chr1	34177085	34177085	+	4.26898e-25	1.88054e-24	-0.2207	0.25	0.4545	0.4103	0.75	0	0.2895	0.2586	0.2647	0	0.4	0.6061	0.5333	0.4474	0.0571	0	0.5385	0.1053	0.2316	0.3333	0.4074	0.1429	0	0.1111	0.2105	0.4082	0.2857	0.2	0.5	0.0488	0	0	0.2857	0.175	0.0976	0.45	0.0526	0.2222	0	0.2	0	0	0	0
chr1	34368704	34368704	+	1.31342e-34	1.04487e-33	0.201	0.9062	0.8356	0.883	0.5946	1	0.7895	0.6024	0.8361	0.7778	0.7821	0.5195	0.7333	0.5111	0.8783	0.8636	0.7612	0.5385	0.8036	0.7705	0.1921	0.8378	0.6471	0.9231	0.7398	0.7045	0.8594	0.4828	0.2759	0.8605	0	0.9579	1	0.9688	0.8974	0.8734	0.5679	0.9091	0.8936	0.8788	1	0.8571	1	1
chr1	34384433	34384433	+	1.09438e-15	2.56583e-15	0.2006	1	0.8	0.8333	0.4	1	1	0.3333	0.6735	0.2727	1	0.6552	0.8333	0.2143	1	1	0.9661	0.3415	0.9153	0.6216	0.1591	0.8636	0.7073	0.9375	0.8621	0.7347	0.5682	0.4898	0.1395	1	0	1	0.75	0.75	0.8723	0.9167	1	0.9355	0.7931	0.7333	0.7778	0.6	0.9167	1
chr1	34384447	34384447	+	1.82199e-18	5.18146e-18	0.201	1	0.8182	0.9167	0.5	1	1	0.7143	0.6939	0.2353	1	0.5862	0.8611	0.2857	1	0.9048	0.9661	0.3924	1	0.5915	0.1591	1	0.85	1	0.7167	0.8	0.814	0.6531	0.3294	1	0.0625	1	0.75	0.8889	0.9787	0.913	1	0.875	0.7931	1	0.8	1	0.9167	1
chr1	34496910	34496910	+	4.20687e-39	4.37538e-38	0.2144	0.8451	0.7544	0.6891	0.7339	0.7241	0.876	0.6122	0.5797	1	0.8571	0.5897	0.7556	0.3239	0.9783	0.8305	0.9318	0.3875	0.9427	0.6038	0.1885	0.8525	0.7222	0.6087	0.7241	0.8421	0.8741	0.5781	0.2917	0.9286	0.0556	0.9365	0.8696	0.9231	0.85	0.9815	1	1	1	0.8472	0.9655	0.8889	0.8571	0.8421
chr1	34497047	34497047	+	4.87287e-30	2.93341e-29	0.2095	0.9818	0.8605	0.7946	0.5484	0.7826	0.8039	0.6389	0.4014	1	0.6667	0.4819	0.6667	0.1579	0.9412	0.9759	0.8974	0.3765	0.9048	0.8154	0.1826	0.881	0.8387	0.8696	0.8505	0.7826	0.8487	0.6957	0.0732	0.9592	0	0.9016	0.9583	0.7347	0.8936	0.8621	0.963	0.7353	0.9683	0.9792	1	0.8182	0.7917	0.9
chr1	35561010	35561010	+	8.23232e-24	3.33522e-23	-0.2032	1	1	0.9259	0.7831	1	0.9744	1	0.8519	0.75	0.9	0.9798	1	0.75	1	1	0.9794	0.9877	0.954	0.7222	1	0.3846	0.9016	0.8182	0.7812	0.7015	1	1	0.9268	0.7568	0.1667	0.8511	0.7143	0.26	1	0.6757	0.6333	0.625	0.8214	0.3571	0.4286	0	0.9388	0.8519
chr1	35680138	35680138	+	3.17438e-30	1.93249e-29	0.2405	0.9535	0.9333	0.6629	0.1304	0.7407	0.8871	0.0488	0.404	0.7273	0.8636	0.381	0.8	0.1562	1	0.8	0.8462	0.3544	0.8947	0.4286	0.1842	0.8108	0.7333	1	0.7	0.6829	0.9326	0.9302	0	0.9487	0.4815	1	0.7895	1	0.8727	0.7703	0.9333	0.6667	0.9057	0.8491	0.8182	0.8571	0.7059	1
chr1	36099278	36099278	+	8.65268e-38	8.30431e-37	0.3076	1	0.9	0.5833	0.6667	0.5833	0.4286	0.0952	0.3846	1	0.7097	0.2656	0.7778	0.129	0.7143	1	0.6383	0.3663	0.9775	0.4	0.2067	0.2927	0.7826	0.2857	0.619	0.7407	0.641	0.2759	0.1212	0.8537	0	0.9756	0.7727	0.9444	0.8235	0.7241	0.6829	0.75	0.8696	0.8095	0.75	0.4545	0.9756	1
chr1	36185030	36185030	+	6.56262e-24	2.67507e-23	0.2271	1	0.8889	0.5806	0.4375	0.6429	0.8462	0.4533	0.4921	0.2	0.85	0.3103	0.7778	0.1277	0.7059	1	0.9255	0.3125	0.9187	0.4773	0.3333	0.5283	1	0.7105	0.42	1	0.8864	0.8077	0.2593	0.9333	0.2759	0.9375	0.7143	0.9355	0.8667	0.8333	0.8025	0.8837	0.7429	0.8889	1	0.8667	0.8378	0.7
chr1	36322519	36322519	+	2.97487e-19	8.929e-19	-0.2267	0	0.16	0.7059	1	0.75	0.4571	0.7143	0.2647	0.8333	0.3	0.8571	0	0.9529	0.0208	0.1176	0.1407	0.6281	0.0526	0.3077	0.7687	0.4928	0.0526	0.375	0.2667	0.1951	0.2963	0.5217	0.8828	0.3158	0.9	0.2418	0.6	0.4737	0.0571	0.2727	0.2	0	0.2	0.2909	0.5714	0.4	0.16	0.75
chr1	36322567	36322567	+	2.87459e-20	9.23259e-20	-0.2167	0	0.5	0.6538	1	0.2727	0.3662	0.4375	0.2059	0.8333	0.1905	0.6265	0	0.7907	0	0.0588	0.1037	0.315	0.0541	0.3077	0.6357	0.4348	0	0	0.2667	0.1	0.1132	0.2609	0.9007	0	0.6774	0.033	0.4	0.3158	0.1143	0.1212	0.1	0	0	0.2264	0.5714	0.4375	0.2222	0
chr1	36649260	36649260	+	9.0101e-33	6.42523e-32	0.2832	0.9333	1	0.8361	0.125	1	0.9444	0.1905	0.7297	0.8696	0.875	0.16	1	0.0816	0.8571	1	0.92	0.4154	0.9167	0.3165	0.2245	0.9375	0.8333	0.7222	0.925	0.375	0.8793	0.7347	0.0455	0.4923	0.75	0.92	0.6923	0.75	1	0.7576	0.9677	1	1	0.9412	0.6667	0.8824	1	1
chr1	36693286	36693286	+	5.25436e-22	1.89468e-21	0.2233	0.6053	0.6667	0.5435	0.1781	0.8889	0.863	0.0976	0.7708	0.7391	0.7077	0.6182	0.8235	0.1571	0.6912	1	0.7545	0.3263	0.5724	0.2472	0.0663	0.6981	0.4328	0.4074	0.5968	0.7463	0.9524	0.3333	0.0455	0.5455	0.6618	0.8026	1	0.913	0.5625	0.7541	0.6111	0.6667	0.75	0.7544	0.4286	0.3636	1	0.3529
chr1	36859896	36859896	+	2.76978e-30	1.69171e-29	0.2242	0.9	0.7143	0.8333	0.1176	0.4	0.8077	0.9643	1	0.5556	0.973	0.3333	1	0.2545	0.9459	0.8947	0.9623	0.5579	1	0.4894	0.1765	0.7442	0.9286	1	0.8378	0.8333	0.7692	0.9155	0.6222	0.641	0.9608	1	1	1	0.9412	0.9259	0.9722	0.9286	0.9412	0.8889	0.8	0.6667	0.8378	1
chr1	37065977	37065977	+	3.14328e-19	9.42036e-19	0.2015	1	0.7143	0.7895	0.5968	0.6	0.881	0.7284	0.7742	1	1	0.1304	0.9412	0.0976	0.9111	0.7143	0.9516	0.25	0.9241	0.5714	0.4314	0.375	0.9726	0.8571	0.7931	0.6111	1	0.381	0.1842	0.8654	0.6905	0.9375	1	0.9355	1	0.913	0.931	1	1	0.7778	0.875	0.5714	0.6842	1
chr1	37307231	37307231	+	6.00325e-33	4.32721e-32	0.3247	0.75	0.4074	0.2	0.25	0.8605	0.6216	0.381	0.1875	0.7681	0.5185	0.0784	0.6154	0	0.875	1	0.6842	0.0882	0.8	0.3953	0.027	0.6032	0.8421	0.55	0.2727	0.4839	1	0	0.5	0.4	1	0.8788	0.45	0.75	1	0.625	0.7037	0.9423	0.9259	0.7447	0.76	0.6923	0.6944	0.9474
chr1	37611120	37611120	+	6.35538e-23	2.43196e-22	0.2412	0.8571	0.4737	0.5357	0.1852	0.6923	0.8966	0.3333	0.6786	0.6471	0.6667	0.2581	0.8182	0.3636	1	0.9524	0.78	0.4706	0.9688	0.5455	0.2031	1	0.7727	1	0.6923	0.6667	0.9565	0.4444	0.2105	0.9683	0.1304	0.8228	0.8889	0.75	0.9403	0.9	0.7143	1	0.8846	0.75	0.4	1	1	1
chr1	37611133	37611133	+	2.33541e-16	5.74064e-16	0.2213	0.8571	0.4737	0.2364	0	0.6923	0.5632	0.2857	0.6429	0.6471	0.6154	0.2295	0.7273	0.0909	0.9649	0.75	0.72	0.4118	0.8351	0.3111	0.2031	0.5	0.44	0.6667	0.5897	0.5106	0.7111	0.5769	0.1867	0.7143	0	0.6585	0.5556	0.25	0.7164	0.775	0.6364	1	0.8077	0.6667	0.2	1	0.9	1
chr1	37611165	37611165	+	9.02269e-26	4.14269e-25	0.2661	0.8571	0.5789	0.2407	0.0741	0.8462	0.5909	0.24	0.7857	0.7647	0.6154	0.2	0.9091	0.1364	0.931	0.8889	1	0.4412	0.9175	0.3913	0.1846	1	0.4	0.8	0.7179	0.7083	0.6364	0.7692	0.2162	0.6825	0.087	0.8837	0.7778	0.25	0.7313	0.825	0.7778	1	0.9231	0.8333	0.8	0.75	0.5	0.875
chr1	37720422	37720422	+	1.42237e-38	1.4315e-37	0.2711	0.7333	0.75	0.85	0.2069	0.5556	0.7528	0.1081	0.6889	0.875	0.8571	0.2791	0.75	0.0656	0.9722	0.931	1	0.2222	0.9846	0.2941	0.5914	0.7308	0.8947	0.8261	0.5263	0.5455	0.7551	0.7778	0	0.8361	0.1067	0.8696	0.9091	1	0.8333	0.7561	0.86	0.9714	0.9032	0.9403	1	1	0.8148	0.8824
chr1	37764642	37764642	+	3.00395e-57	7.48484e-56	-0.23	0.0816	0.1944	0.088	0.6255	0.0984	0.1222	0.3538	0.2827	0.4583	0.1299	0.5052	0.2791	0.5865	0.0763	0	0.0115	0.2342	0.0535	0.4969	0.4881	0.0727	0.1667	0	0.4479	0.0294	0.1456	0.4706	0.3986	0.0548	0.0741	0.0968	0	0.04	0.0704	0.0714	0.0909	0	0.022	0	0	0	0.2075	0.2
chr1	37764648	37764648	+	6.2318e-73	2.78489e-71	-0.2749	0.0408	0.3333	0.1429	0.5638	0.129	0.152	0.4776	0.4145	0.5	0.0769	0.6327	0.3182	0.7048	0.0153	0.0541	0.1379	0.2321	0.0745	0.4967	0.5875	0.0364	0.0889	0.0364	0.5602	0.1176	0.1782	0.4507	0.5442	0.0897	0.1455	0.065	0	0.0811	0.0857	0.1463	0.1011	0	0.0879	0	0.0769	0.0714	0	0.2
chr1	38177617	38177617	+	6.24455e-37	5.71521e-36	0.2303	1	0.9167	0.7805	0.2308	1	0.8542	0.6034	0.8378	1	0.9583	0.75	1	0.5143	0.8431	0.8857	0.9318	0.3833	0.907	0.5143	0.2069	1	0.971	0.8095	1	0.6923	0.76	1	0.5932	1	0	1	1	1	1	1	0.7667	0.6	1	0.9545	0.7857	0.8	1	1
chr1	38404377	38404377	+	1.10346e-46	1.71481e-45	0.2241	1	0.92	0.5859	1	0.931	0.9231	0.7273	0.7823	0.9077	0.9167	0.6774	1	0.2188	0.9677	1	0.9846	0.4138	0.9926	0.3804	0.2734	0.8841	1	1	0.7872	0.9459	0.8295	0.7619	0.2778	1	0	0.9818	0.9	0.9444	1	0.9348	1	1	1	0.9592	1	1	1	1
chr1	38466070	38466070	+	2.93201e-33	2.15309e-32	0.2348	1	1	0.7826	1	1	0.8947	0.6667	0.4667	0.8182	0.8462	0.8148	0.9	0.1765	0.9683	1	0.9412	0.4103	0.9669	0.3846	0.2438	1	0.8065	0.7143	0.7708	0.963	0.9434	0.6429	0.6857	0.8154	0.05	1	1	0.9677	1	0.9474	1	1	0.973	0.8788	0.7692	0.6154	1	0.75
chr1	38466090	38466090	+	2.33511e-30	1.43377e-29	0.2413	1	0.8095	0.72	0.5	1	0.8158	0.5	0.8222	1	0.7857	0.6296	1	0.1154	0.9194	1	0.9118	0.359	0.9832	0.4528	0.2312	0.8889	0.7667	0.7857	0.7083	0.5926	0.7547	0.8571	0.5143	1	0.0244	1	1	0.9032	1	0.8421	1	0.8	0.973	0.9394	0.7692	0.8333	0.875	0.4667
chr1	38466101	38466101	+	2.34e-28	1.26793e-27	0.226	0.8571	1	0.66	0.3	0.9091	1	0.8333	0.9091	0.9091	0.7857	0.5926	0.8	0.3585	0.7937	1	0.963	0.5065	1	0.3704	0.1812	0.7222	0.8	0.7778	0.875	0.7778	0.8846	0.8929	0.4286	1	0	1	1	0.9016	0.8857	1	1	1	0.973	0.8788	1	0.8182	0.8387	0.8462
chr1	38466122	38466122	+	2.02577e-33	1.50036e-32	0.2333	1	1	0.72	0.55	1	0.8667	0.8889	0.8605	1	0.9655	0.6296	1	0.6226	0.9355	1	0.9697	0.4103	1	0.2593	0.2089	1	0.8	0.7857	0.7708	0.8148	0.9811	0.8	0.2923	0.9273	0.0476	1	1	0.9016	0.9429	1	1	1	0.8889	1	0.9167	0.8182	1	0.8571
chr1	38533232	38533232	+	7.48471e-34	5.68285e-33	0.2173	0.9677	0.7692	0.8276	0.5545	1	1	0.9394	0.7479	0.9286	1	0.6486	0.8947	0.6203	0.8333	0.8571	0.9277	0.3692	0.8854	0.2979	0.1867	0.9333	0.7188	0.9231	0.8529	1	0.9024	0.7941	0.4054	0.5342	0	0.9636	0.8333	0.9286	0.9012	0.9111	1	1	1	0.9512	1	1	0.8824	1
chr1	38817984	38817984	+	2.09877e-24	8.8514e-24	-0.2136	0.1905	0.36	0.5098	0.8254	0.1	0.5143	0.549	0.1728	0.2941	0.2769	0.7722	0.0571	0.46	0.1389	0	0.0179	0.4141	0.0741	0.6964	0.7792	0.4706	0.3519	0	0.4	0.0455	0.3143	0.25	0.0833	0.25	0.6102	0.1042	0.35	0.5769	0.05	0.125	0.1579	0.05	0.0652	0.1905	0.25	0.0952	0	0
chr1	38817998	38817998	+	6.99657e-30	4.17141e-29	-0.2418	0.0952	0	0.7255	0.8036	0	0.3016	0.9216	0.2133	0.037	0.3585	0.9275	0.0385	0.5172	0.0323	0	0.0312	0.253	0.0331	0.7079	0.7984	0.3556	0.1667	0.1026	0.3846	0.0286	0.0857	0.25	0.0588	0	0.4906	0.1149	0.2188	0.0909	0.1	0	0	0.1143	0.08	0.1429	0	0.1667	0	0
chr1	38818000	38818000	+	2.30758e-20	7.46515e-20	-0.2245	0.1905	0.32	0.7255	0.9643	0.1	0.5238	0.8235	0.5867	0.0741	0.434	0.8551	0.0769	0.5287	0.129	0	0.0521	0.494	0.2066	0.8202	0.876	0.4444	0.2619	0.2	0.4615	0.0857	0.2	0.3333	0.0588	0.1667	0.4717	0.1379	0.3793	0.75	0.4	0	0.3333	0	0.0857	0.2857	0	0.1667	0.3333	0
chr1	38818006	38818006	+	2.69688e-24	1.12911e-23	-0.2329	0.0952	0.1667	0.7059	0.9821	0	0.381	0.7255	0.32	0.0385	0.2885	0.9286	0	0.4767	0.1311	0	0.0549	0.4146	0.1667	0.7303	0.814	0.3556	0	0.1	0.3846	0.0294	0.0857	0.25	0.0588	0.25	0.3774	0.2759	0.2759	0.5	0.1053	0	0.1379	0	0	0.2857	0.25	0.3333	0.0238	0.4
chr1	38830861	38830861	+	3.70998e-16	8.99422e-16	0.2314	0.8333	0	0.1389	0.1132	0.5714	0.5373	0.0667	0.283	0.6429	0.4762	0.1587	0.5833	0.0667	0.6	0.7037	0.3273	0.1905	0.7604	0.0976	0.087	0.2105	0.7647	0.5	0.3333	0.3	0.4038	0.4773	0.0339	0.7143	0	0.8636	0.4444	0.1875	0.825	0.5769	0.6154	0.619	0.7917	0.5	0.3636	0.3333	0.5	1
chr1	39491970	39491970	+	6.3645e-28	3.35783e-27	-0.2367	0	0.3333	0.0513	1	0.1	0.1818	0.8358	0	0	0.25	0.5645	0.0625	0.0571	0.1429	0	0.0213	0.0435	0.4082	0.791	0.4524	0.0227	0.3077	0.1111	0.2	0	0.1538	0.2174	0.3077	0.0588	0.0204	0.0417	0	0.2222	0	0	0	0	0	0	0	0.1429	0	0
chr1	40143019	40143019	+	1.12673e-25	5.13923e-25	0.2054	0.8947	0.913	0.7632	0.8636	1	0.7795	0.5	0.7708	0.9459	0.8	0.6897	0.8947	0.4407	1	0.7917	0.8315	0.2	1	0.5564	0.6857	0.7073	0.8636	1	0.766	0.6538	0.6981	0.8222	0.3133	0.9697	0.3333	0.9412	0.6667	1	0.9556	0.871	0.8571	1	0.8846	0.9286	1	0.8	1	0.75
chr1	40303836	40303836	+	1.0161e-13	2.06993e-13	0.2276	0.9412	0.8571	0.8	0.7778	0.6923	0.8571	0.2564	1	0.4	1	0.9375	1	0.9231	1	1	1	0.5667	1	0.4545	0.7222	1	0.8077	0.6	1	0.8182	1	0.8065	0.0476	0.8889	1	1	0.8	1	0.9091	0.9615	0.96	0.8889	1	1	0.8333	1	1	1
chr1	40819205	40819205	+	1.27006e-23	5.08411e-23	-0.213	0.1176	0.4828	0.7193	0.5946	0.2222	0.3896	0.7424	0.8431	0.1538	0.4118	0.6842	0.2308	0.3636	0.2041	0.0833	0.018	0.3333	0.2326	0.4906	0.7736	0.3077	0.0706	0.0833	0.3478	0.2545	0.5581	0.7812	0.8235	0.2576	0.8125	0.1605	0.4167	0.2203	0.1538	0.12	0.1667	0.2857	0.2453	0.2414	0	0.25	0.2791	0.4878
chr1	41381549	41381549	+	4.6535e-177	7.61566e-175	-0.396	0.051	0.2841	0.2765	0.8989	0	0.1081	0.6788	0.6035	0.1136	0.1207	0.8186	0.3768	0.5525	0.029	0.07	0.0241	0.6679	0.0885	0.9569	0.7925	0.1169	0	0.029	0.1579	0.4694	0.0838	0.5526	0.7538	0.0769	0.6786	0.0795	0.4	0	0.0345	0.0315	0.0364	0.0488	0.0069	0.0714	0.0333	0.0294	0.0526	0.0488
chr1	41381582	41381582	+	7.74892e-154	1.09123e-151	-0.3934	0.1209	0.3523	0.3765	0.9305	0	0.118	0.5766	0.648	0.1264	0.1552	0.8598	0.2712	0.6136	0.0435	0.1386	0.1325	0.75	0.1168	0.8301	0.8213	0.1429	0.0118	0.2188	0.1914	0.6327	0.1292	0.5636	0.8154	0.1455	0.5732	0.1236	0.3778	0.0388	0.1034	0.0887	0.1071	0.093	0.0567	0.1235	0.0357	0.0667	0.0238	0.1282
chr1	41381593	41381593	+	2.48116e-175	4.0158e-173	-0.4332	0.1648	0.375	0.4302	0.9297	0.129	0.2247	0.7574	0.6821	0.1264	0.3621	0.8952	0.3636	0.6474	0.1029	0.1485	0.1325	0.7885	0.1624	0.8789	0.8703	0.1769	0.1786	0.35	0.2212	0.5532	0.1854	0.6055	0.876	0.1964	0.7024	0.1163	0.375	0.03	0.131	0.0732	0.1053	0.0233	0.0571	0.1646	0.037	0	0.1047	0.2703
chr1	41381595	41381595	+	3.82552e-177	6.26839e-175	-0.4079	0.0112	0.2727	0.3605	0.9081	0.0968	0.0955	0.5985	0.625	0.125	0.1724	0.881	0.2281	0.6092	0.0145	0.049	0.0843	0.7375	0.0714	0.8359	0.7781	0.1655	0.0357	0.2903	0.1196	0.4468	0.1348	0.5455	0.8605	0.1071	0.5714	0.0941	0.3125	0	0.0694	0.0403	0.0175	0	0.0145	0.1139	0.0714	0	0.023	0.0263
chr1	41382293	41382293	+	5.72506e-122	6.15981e-120	-0.5008	0	0	0.4359	0.839	0	0.075	0.4805	0.7812	0.45	0.3529	0.88	0.2444	0.6	0	0	0.0656	0.8357	0.0148	0.7672	0.7741	0.2353	0.0357	0.28	0.129	0.1875	0	0.8413	0.9552	0.1667	1	0	1	0	0.0635	0	0	0	0	0	0	0	0	0
chr1	41382297	41382297	+	2.60117e-132	3.08484e-130	-0.525	0	0	0.4615	0.8305	0	0.075	0.4868	0.7812	0.4615	0.3158	0.88	0.2444	0.68	0	0	0.082	0.8164	0.1194	0.7989	0.8494	0.1818	0	0.5306	0.0645	0.1579	0	0.875	0.9701	0.1667	1	0	1	0	0	0	0	0	0	0	0	0	0	0
chr1	41382299	41382299	+	5.39827e-129	6.18569e-127	-0.5214	0	0.2	0.4359	0.8983	0	0.1	0.5309	0.7638	0.45	0.2703	0.84	0.2444	0.6267	0	0	0.0984	0.8551	0.1194	0.7884	0.8782	0.1667	0.0357	0.52	0.0645	0.1579	0	0.8462	0.963	0.1667	1	0	1	0	0.0159	0	0	0.2	0	0.0513	0	0	0	0
chr1	41382302	41382302	+	1.1426e-131	1.34661e-129	-0.5213	0	0.2	0.4359	0.8983	0	0.075	0.5513	0.7031	0.45	0.3158	0.88	0.2444	0.6533	0	0	0.082	0.8357	0.1194	0.7566	0.8745	0.1667	0.0357	0.52	0.0968	0.2632	0.0556	0.8462	0.9259	0.1667	0.9545	0	0.8333	0	0	0	0	0.2	0	0	0	0	0	0
chr1	41382306	41382306	+	6.14919e-147	8.22168e-145	-0.5431	0	0.1111	0.4359	0.8983	0	0.075	0.5309	0.7188	0.45	0.2778	0.8137	0.2444	0.6533	0	0	0.0826	0.8558	0.1493	0.836	0.8661	0.1667	0.1429	0.52	0.0968	0.1579	0	0.8281	0.9407	0.1833	1	0	0.3333	0	0	0	0.0189	0	0	0	0	0	0	0
chr1	41382308	41382308	+	6.87714e-133	8.25212e-131	-0.5229	0	0.2	0.4359	0.8983	0	0.075	0.5309	0.7638	0.45	0.3158	0.8627	0.2444	0.6533	0	0	0.082	0.8058	0.1194	0.7884	0.8577	0.1667	0.1429	0.52	0.0645	0.1667	0	0.8462	0.9556	0.1695	1	0	0.8333	0	0	0	0.0189	0.2	0	0	0	0	0	0
chr1	41382314	41382314	+	1.42997e-128	1.63289e-126	-0.5132	0	0.2	0.4359	0.8475	0	0.075	0.4684	0.6378	0.45	0.3158	0.8447	0.2444	0.6712	0	0	0.082	0.8634	0.1194	0.7778	0.8745	0.1667	0.1429	0.52	0.0645	0.1667	0	0.8462	0.9552	0.1667	0.9535	0	0.8333	0	0	0	0.0377	0.2	0	0	0	0	0	0
chr1	41382316	41382316	+	2.0094e-129	2.31454e-127	-0.5248	0.0488	0.2	0.4359	0.8983	0	0.075	0.5375	0.7812	0.4444	0.3158	0.8922	0.2444	0.6667	0	0	0.082	0.8641	0.1642	0.8075	0.8661	0.1667	0.1429	0.44	0.0645	0.1667	0	0.8462	0.9701	0.1667	1	0	0.8333	0	0.0317	0	0	0.2	0	0	0	0	0	0
chr1	41382764	41382764	+	2.15202e-53	4.56257e-52	-0.3724	0	0	0.4595	1	0.0513	0.0357	0.5789	0.7302	0.3333	0.0923	0.9459	0.1875	0.6429	0	0	0.0225	0.8889	0.0377	0.5773	0.8864	0.0625	0	0	0	0.1875	0.0909	0.2571	0.9259	0	0.8	0.0606	0	0.3	0	0.1111	0.0455	0	0	0.0571	0	0	0.1429	0
chr1	41382785	41382785	+	1.08655e-46	1.68933e-45	-0.3731	0.1	0.3636	0.3947	0.9452	0.0952	0.1333	0.7857	0.7937	0.3333	0.1449	0.9467	0.1765	0.6429	0.0952	0	0.0562	0.9333	0.0571	0.5714	1	0.0645	0.0635	0	0.4	0.3714	0.2955	0.3333	0.9159	0.25	0.9	0.1212	0	0.3636	0.2692	0	0.0455	0	0	0.2059	0	0.6667	0.1429	0.0769
chr1	41582485	41582485	+	1.00583e-18	2.91191e-18	0.2122	0.9167	0.84	0.7391	0.3448	0.6667	0.8636	0.1579	0.4286	1	0.9189	0.5	0.9167	0.2581	0.9672	1	0.8889	0.4727	0.9423	0.2098	0.1607	0.3077	0.9516	1	0.8667	0.84	0.8636	0.5116	0.8133	0.9574	0.549	0.9615	0.6667	1	0.9048	1	0.8438	0.7647	0.5455	0.8889	0.7391	1	0.4444	1
chr1	42057259	42057259	+	2.20253e-23	8.68434e-23	0.2351	0.7143	0.8077	0.76	1	0.4286	0.8119	0.2727	0.6512	1	0.4783	0.4844	0.913	0.1887	0.8136	0.9394	0.8239	0.4107	0.7778	0.1176	0.2059	0.4054	0.6842	0.9091	0.8939	0.6207	0.8286	0.1923	0.05	0.7826	0.3158	0.7949	0.96	1	0.9104	0.84	0.7143	1	0.971	0.6341	0.5556	0.7143	1	0.8889
chr1	42057273	42057273	+	1.30519e-33	9.77342e-33	0.2079	0.6364	0.8462	0.86	0.8333	0.7143	0.9412	0.4545	0.814	0.8571	0.913	0.7231	0.9048	0.5185	0.8305	0.9091	1	0.6364	0.8652	0.3235	0.4608	0.8857	0.7632	0.9091	0.9242	0.8387	0.8333	0.9231	0.359	0.8696	0.7895	1	1	1	0.942	0.92	0.95	1	1	0.8537	1	1	1	1
chr1	42520581	42520581	+	1.56138e-53	3.32956e-52	0.2282	0.9333	0.931	0.75	0.7807	0.8551	0.8029	0.6154	0.6389	0.4578	0.717	0.5096	0.7912	0.4825	0.8415	1	0.9051	0.4247	0.8386	0.6414	0.428	0.9291	0.7982	0.9091	0.9706	0.6135	0.9492	0.7778	0.28	0.8503	0.5101	0.9217	0.7317	0.7857	0.9107	0.9388	0.8352	1	0.9146	0.7576	0.9565	0.9167	0.8333	0.7273
chr1	42723086	42723086	+	2.55707e-15	5.83524e-15	0.2371	0.7692	0.625	0.8889	0.8333	0.9412	0.88	0.2381	0.5625	0.6154	0.9167	0.4583	0.9286	0.3043	0.9091	1	0.9722	0.2857	0.918	0.3889	0.5962	0.7333	0.8889	0.8824	0.84	0.5238	0.9231	0.5	0.4667	0.9444	0.8182	1	0.9375	0.9	1	1	1	0.875	0.9583	0.7059	1	1	0.9333	1
chr1	42723125	42723125	+	2.50828e-27	1.2744e-26	0.201	1	0.9167	0.7273	0.5	0.8929	1	0.1731	0.4375	1	0.95	0.5686	0.9583	0.3284	1	0.8571	1	0.3393	0.9856	0.3563	0.6271	1	1	1	0.8125	0.5652	0.8462	0.3889	0.3902	0.9756	0.8947	0.9792	0.84	1	1	0.7931	1	1	1	0.9333	0.9333	1	1	0.8333
chr1	42882282	42882282	+	8.03524e-40	8.72708e-39	0.2954	0.7692	0.8889	0.6471	0.5211	1	0.8205	0.6444	0.8125	0.9167	0.6875	0.6667	0.8824	0.2203	1	1	0.8571	0.3247	0.9077	0.3623	0.2449	0.8462	0.7778	0.9	0.6389	1	0.8293	0.6275	0.0233	0.8	0.25	0.9296	1	1	0.875	1	0.9286	0.75	1	1	0.7778	1	0.9	0.7143
chr1	42882314	42882314	+	1.5274e-26	7.37548e-26	0.2319	0.9333	0.7059	0.7391	0.8873	1	1	0.2222	0.8438	1	0.8824	0.5833	0.9412	0.25	1	0.7143	0.9524	0.3117	0.9231	0.5143	0.3265	0.6154	0.7727	0.9091	0.6944	0.8571	0.8293	0.74	0.0476	0.9333	0.2821	0.9155	0.6667	1	1	0.9545	0.9286	0.75	1	0.9474	0.8889	0.6667	0.8947	0.8571
chr1	42886912	42886912	+	6.77741e-32	4.58202e-31	0.239	1	0.9655	0.7368	0.641	0.8571	0.9394	0.8571	0.381	0.625	0.8214	0.3704	0.95	0.6849	1	1	0.9535	0.3656	0.9688	0.4253	0.453	0.8421	0.9	0.9	0.6765	0.7368	0.907	0.6923	0.3478	0.931	0.3415	0.7846	0.8462	1	1	1	0.96	1	1	0.9048	1	1	1	1
chr1	42886919	42886919	+	5.003e-19	1.47815e-18	0.234	0.6552	0.8276	0.7778	0.7746	0.4286	0.8049	0.7	0.25	0.5526	0.9362	0.5476	1	0.4918	0.9111	0.2632	0.7826	0.2817	0.6981	0.3676	0.5422	0.8387	0.8	0.5	0.6176	0.5806	0.4872	0.5385	0.2174	0.5909	0.4375	0.8148	0.6842	1	0.7021	0.7143	0.8364	0.6667	1	0.9394	0.75	0.6	0.9048	0.8462
chr1	43566170	43566170	+	8.49708e-38	8.1609e-37	-0.3357	0	0.6667	0.7059	0.8571	0.5	0.5429	0.08	0.0909	0.1	0.6538	0.8916	0.5333	0.9167	0.2619	0.2	0.16	0.7681	0.3443	0.9515	0.85	0.55	0.6522	0.2083	0.8889	0.6585	0.375	0.7	0.9753	0.1579	0.9615	0.3	0.7143	0.1667	0.2059	0.2	0.2	0.4545	0.4667	0.5417	0	0	0.1	0.1333
chr1	43566181	43566181	+	1.38292e-32	9.7451e-32	-0.3109	0	0.7222	0.8235	0.913	0.6875	0.4286	0.098	0.4545	0.1	0.5926	0.8675	0.5	0.9375	0.2619	0.6	0.38	0.8406	0.541	0.835	0.9214	0.55	0.6957	0.4583	0.7778	0.7143	0.3125	0.65	0.8765	0.0877	1	0.3	0.8571	0.1667	0.2941	0.3333	0.4667	0.4545	0.4	0.625	0	0	0.4333	0.25
chr1	43566190	43566190	+	4.48727e-26	2.10211e-25	-0.3071	0	0.7778	0.7059	0.8529	0.8462	0.5556	0.1961	0.25	0	0.75	0.9167	0.6154	0.9857	0.3594	0.8	0.7606	0.8654	0.7727	0.9028	0.8868	0.7037	0.6471	0.4167	0.8889	0.8966	0.6875	0.7	0.9825	0.3261	1	0.5106	0.7143	0	0.4706	0.4	0.25	0.7143	0.913	0.5	0.0625	0.1429	0.3396	0.3636
chr1	44407203	44407203	+	1.47239e-30	9.15066e-30	-0.2109	0	0.3333	0.08	0.9091	0.1111	0.0404	0.4444	0.1667	0	0.2222	0.6207	0.3846	0	0	0	0	0.5098	0.0405	0.4359	0.2636	0.3529	0.0526	0.0714	0.3333	0.1818	0	0.0476	0.7477	0.0526	0.7727	0	0	0	0	0	0.0893	0	0.05	0.1111	0.1667	0.1667	0.1167	0.1
chr1	44407522	44407522	+	2.30799e-47	3.69617e-46	-0.3153	0	0.24	0.0465	0.7059	0.3571	0	0.5385	0.6286	0.1429	0.3158	0.7273	0.3077	0	0	0	0.0583	0.6667	0.0238	0.6753	0.3214	0.3333	0.1475	0.16	0.4118	0	0	0	0.9091	0.15	0.9643	0	0	0.1111	0.0294	0	0	0	0	0	0.3529	0	0	0
chr1	44407531	44407531	+	1.1982e-35	1.01214e-34	-0.2695	0	0.24	0	0.6471	0.3571	0	0.3333	0.6027	0.1429	0.1053	0.6667	0.325	0	0.0385	0	0.0194	0.5397	0	0.6494	0.2857	0.3333	0.2308	0.2	0.4118	0	0	0	0.9101	0	1	0	0.2632	0.0909	0	0	0	0	0	0	0.1111	0	0	0
chr1	44407536	44407536	+	1.3836e-49	2.46606e-48	-0.2718	0	0.08	0	0.6471	0.2143	0	0.0513	0.6027	0	0.1053	0.697	0.3415	0	0	0	0.0194	0.5	0	0.5256	0.3036	0	0.1818	0	0.4118	0.0909	0	0.0909	0.7528	0	0.8947	0	0	0	0	0	0	0	0	0	0	0	0	0
chr1	44407563	44407563	+	1.33943e-29	7.85895e-29	-0.2186	0	0	0	0.6471	0.1875	0	0.2051	0.5556	0.1429	0.1053	0.7231	0.35	0	0	0	0.0374	0.3881	0.012	0.4805	0.1017	0	0.1194	0	0.4118	0	0.0444	0	0.7333	0	0.8596	0	0	0	0	0.1429	0	0.0909	0	0	0.1	0	0	0
chr1	44407568	44407568	+	1.12334e-39	1.21013e-38	-0.2633	0	0	0	0.6471	0	0	0.4359	0.6389	0.2	0	0.625	0.3	0	0	0	0.0374	0.5672	0	0.473	0.2542	0	0.2	0	0.3529	0	0	0	0.8876	0	1	0	0	0	0	0	0	0	0	0.1818	0	0	0	0
chr1	44407571	44407571	+	6.22789e-38	6.03125e-37	-0.2179	0.0769	0	0	0.5294	0.0625	0	0.1026	0.4722	0.1429	0	0.5556	0.3415	0	0	0	0	0.3582	0	0.4865	0.1017	0	0	0.0741	0.4118	0	0	0	0.6889	0	1	0	0	0	0	0	0	0	0	0	0	0	0	0
chr1	44407574	44407574	+	2.58195e-37	2.41303e-36	-0.2582	0	0	0.0909	0.7059	0.125	0	0.4872	0.6111	0.1429	0	0.7188	0.2927	0	0	0.0769	0	0.5075	0	0.5753	0.1356	0.3333	0.0462	0.1111	0.4118	0	0	0	0.8667	0	1	0	0	0	0.0588	0	0	0	0	0.1818	0	0	0	0
chr1	44407576	44407576	+	1.26543e-38	1.27793e-37	-0.2607	0	0	0.0909	0.6866	0.125	0	0.3333	0.6944	0.1429	0.1579	0.7812	0.3415	0	0	0	0	0.4545	0	0.6081	0.1525	0.3333	0.0308	0.0741	0.4118	0	0	0	0.7841	0	1	0	0	0	0	0	0	0	0	0.1818	0	0	0	0
chr1	44407579	44407579	+	3.48971e-24	1.44902e-23	-0.2408	0	0.16	0	0.6364	0.2857	0	0.2821	0.55	0.1739	0.0909	0.7273	0.2963	0	0	0	0	0.5581	0	0.4	0.2727	0.3333	0	0.1852	0.5294	0	0	0	0.8966	0	0.95	0	0	0	0	0	0	0	0	0.2222	0	0	0	0
chr1	44407581	44407581	+	2.03702e-21	7.06667e-21	-0.2206	0	0.08	0	0.4545	0.2857	0	0.2308	0.4359	0.1739	0	0.7273	0.3333	0	0	0	0	0.5116	0	0.617	0.2727	0	0.0238	0.1852	0.4118	0	0	0	0.6897	0	1	0	0.0909	0	0	0	0	0	0	0	0.2	0	0	0
chr1	44407584	44407584	+	1.18749e-27	6.15956e-27	-0.2476	0	0	0.0227	0.6	0.2857	0	0.3947	0.625	0.2105	0	0.7805	0.2308	0	0	0	0	0.3947	0	0.5116	0.2346	0	0.0238	0.2593	0.4118	0	0	0	0.8909	0	0.9474	0	0	0	0	0	0	0	0	0	0	0	0	0
chr1	44407688	44407688	+	5.63184e-37	5.16767e-36	-0.2283	0	0.2368	0.0811	0.6	0	0.1702	0.3214	0.6471	0.1818	0	0.7436	0.1017	0.0278	0	0	0	0.6271	0.0494	0.381	0.3125	0	0.1493	0.1111	0.3478	0.1154	0.1316	0.0909	0.75	0.0364	0.9487	0	0	0.1852	0.0426	0	0.04	0	0.0385	0	0	0	0	0.125
chr1	44407705	44407705	+	2.57613e-42	3.19468e-41	-0.2506	0	0.2368	0	0.6667	0	0.0909	0.5179	0.75	0.2727	0.0645	0.7564	0.1071	0	0	0	0	0.6293	0.1299	0.4878	0.2388	0	0.0741	0.2692	0.32	0.0408	0.05	0.0222	0.7436	0	1	0.0339	0	0.087	0	0	0	0	0.04	0	0	0	0.1628	0
chr1	44407712	44407712	+	8.84868e-45	1.24623e-43	-0.25	0	0.3947	0.1081	0.6	0	0.0851	0.5179	0.7164	0.2727	0.0968	0.7531	0.1071	0.0282	0	0	0	0.6864	0.0248	0.5455	0.2836	0	0.1212	0.2264	0.32	0.037	0.0789	0	0.6914	0	0.9487	0	0	0.0741	0	0	0	0	0	0	0.125	0.1429	0	0
chr1	44407718	44407718	+	7.35227e-39	7.53419e-38	-0.2613	0	0.4359	0.0541	0.6739	0	0.16	0.6607	0.8036	0.2143	0.1224	0.7167	0.119	0	0	0	0	0.7079	0.0301	0.6	0.2973	0	0.1667	0.0741	0.32	0.1333	0	0.0889	0.7391	0	1	0	0.25	0.1026	0.087	0	0	0	0.0465	0	0.125	0	0	0
chr1	44407761	44407761	+	2.84966e-36	2.50411e-35	-0.3859	0	0.2857	0	0.9412	0.1538	0	0.7581	0.4545	0.0857	0	0.9487	0.3	0.0417	0	0	0	0.4833	0	0.7561	0.2742	0	0	0	0.75	0.1111	0.2381	0.2	0.96	0	1	0	0	0.0714	0	0	0	0	0	0	0	0	0	0
chr1	44407778	44407778	+	4.79206e-58	1.23234e-56	-0.3287	0	0.4667	0.2308	0.96	0.1	0.027	0.6071	0.5797	0.2571	0.029	0.8737	0.25	0	0	0	0	0.4557	0	0.6396	0.3294	0.1754	0	0	0.75	0.1176	0.0943	0.0909	0.9412	0	1	0	0	0	0.0339	0	0.0714	0	0	0	0	0.2353	0	0
chr1	44407794	44407794	+	6.40077e-59	1.71057e-57	-0.3545	0.1667	0.3333	0.3077	0.9615	0.1026	0.027	0.9419	0.507	0.3429	0.0556	0.8969	0.2188	0.0278	0	0	0.0189	0.5949	0	0.7759	0.4353	0.2807	0	0.1053	0.7273	0.0588	0.0943	0.1304	0.9016	0	1	0	0.25	0.2381	0.0339	0	0	0	0	0	0	0.1176	0.1875	0
chr1	44407796	44407796	+	1.57226e-63	5.03279e-62	-0.3572	0.1667	0.3333	0.3077	0.9615	0.1	0.027	0.8721	0.6567	0.2571	0.0278	0.8351	0.0938	0.0278	0	0	0.0189	0.5732	0	0.7547	0.3882	0.1404	0	0.1053	0.7273	0.1176	0.0755	0.2174	0.9587	0	1	0	0.25	0.2381	0.0339	0	0	0	0	0	0	0	0	0
chr1	44407804	44407804	+	5.61051e-96	4.28098e-94	-0.4211	0.1667	0.3333	0.3077	0.9608	0.1	0.1351	0.9419	0.6418	0.3429	0.1667	0.8316	0.2188	0.0278	0	0	0.0189	0.5316	0.0175	0.7358	0.5059	0.2807	0	0.1053	0.7273	0.1765	0.1321	0.3261	0.918	0	0.9683	0	0	0	0	0	0	0	0	0	0	0	0	0
chr1	44407812	44407812	+	5.47089e-41	6.32591e-40	-0.357	0.1667	0.3333	0.4615	0.9697	0.1481	0.0588	0.9506	0.6154	0.3429	0.0909	0.8136	0.2174	0.0426	0	0	0	0.5612	0	0.7937	0.4444	0.1892	0	0.1081	0.7273	0.2941	0.1321	0.1304	0.9028	0	1	0	0	0.2308	0.0847	0.087	0	0	0	0	0	0	0	0
chr1	44407820	44407820	+	7.53453e-44	1.00995e-42	-0.3569	0.1667	0.2667	0.3077	0.9688	0.0741	0	0.6977	0.6842	0.4	0.0698	0.8103	0.2174	0.0426	0	0	0	0.4639	0	0.7903	0.537	0.3243	0	0.1081	0.7273	0.2	0.0943	0.1739	0.9286	0	1	0	0.25	0	0	0	0	0	0	0	0	0.3636	0	0
chr1	44407822	44407822	+	3.05148e-54	6.69497e-53	-0.3825	0.1667	0.2667	0.3077	0.9688	0	0.0588	0.7791	0.6842	0.3429	0	0.7931	0.2174	0	0	0	0	0.3878	0	0.7903	0.5833	0.4595	0	0.1143	0.7273	0.1333	0.1321	0.2222	0.9014	0	0.95	0	0	0	0	0	0	0	0	0	0	0	0	0
chr1	44408285	44408285	+	4.18711e-36	3.64691e-35	-0.2442	0	0.1111	0.1091	0.9474	0.0952	0.0851	0.8605	0.7586	0	0	0.6825	0.0952	0	0	0	0	0.211	0	0.5	0.4186	0	0	0.0571	0.1875	0.0476	0	0.6	0.9091	0	0.8947	0	0	0.1111	0	0.037	0	0	0	0	0	0.1818	0	0
chr1	44408852	44408852	+	4.34264e-29	2.46698e-28	-0.2119	0	0.1818	0.1707	0.7222	0.25	0.0331	0.5385	0.1579	0.0435	0.0408	0.8209	0	0	0	0	0.0244	0.3295	0.0215	0.7778	0.4298	0.2295	0.2083	0	0.0833	0.3051	0	0.1667	0.8481	0	0.45	0	0.2222	0	0.025	0	0	0	0.3077	0	0	0	0.125	0
chr1	44408855	44408855	+	3.1968e-23	1.24667e-22	-0.2305	0	0.1818	0.2683	0.9722	0.25	0.1322	0.9231	0.3684	0	0.2449	0.791	0	0	0	0	0.0247	0.5114	0.087	0.7778	0.6897	0.4426	0.2083	0	0.25	0.3051	0	0.25	0.8987	0.0952	1	0.0426	0.1111	0.1429	0.025	0.1935	0.0333	0	0.3846	0.08	0.3	0.3333	0.125	0
chr1	44417604	44417604	+	1.44694e-46	2.23624e-45	-0.2688	0	0.1111	0.381	0.6207	0.25	0.0328	0.4722	0.5484	0.3143	0.2292	0.3725	0.0541	0	0	0.1818	0	0.3293	0	0.3125	0.6617	0	0	0	0.1818	0.36	0	0.5323	0.5634	0	0	0	0	0	0	0	0	0	0	0	0	0	0	0
chr1	44417611	44417611	+	6.39802e-34	4.8811e-33	-0.253	0	0.1111	0.2857	0.6207	0	0.0328	0.3889	0.5217	0.3235	0.1915	0.4706	0.1026	0	0	0.0909	0	0.4146	0	0.5312	0.6165	0.1053	0	0	0.1818	0.36	0	0.5806	0.6	0	0	0.0741	0	0	0	0	0	0	0	0	0.0625	0	0.0952	0
chr1	44417617	44417617	+	7.40662e-37	6.74609e-36	-0.2345	0	0.1111	0.1905	0.4138	0	0	0.4167	0.4891	0.3784	0.0833	0.4118	0.1026	0	0	0.0909	0	0.3293	0	0.4688	0.5379	0	0	0	0.1818	0.36	0	0.5323	0.5634	0	0	0	0	0	0	0.1818	0	0	0	0	0	0	0	0
chr1	44417690	44417690	+	8.53463e-63	2.65044e-61	-0.3492	0.1176	0.2857	0.5385	0.8462	0	0	0.2453	0.3704	0.1935	0.2941	0.425	0.8889	0.0741	0	0	0.2609	0.5	0.0857	0.5714	0.9363	0.1455	0.5263	0	0.0588	0.5667	0	0.5	0.3861	0	0	0	0	0	0.2	0	0	0	0	0	0	0	0	0
chr1	44417692	44417692	+	1.10725e-58	2.91894e-57	-0.3203	0.1176	0.2857	0.5385	0.8462	0	0	0.0377	0.3704	0.1935	0.1176	0.4	0.8889	0.0741	0	0	0.1304	0.5	0.0857	0.5714	0.8917	0	0.4737	0	0.0556	0.5333	0	0.5357	0.3663	0	0	0	0	0	0.2	0	0	0	0	0	0	0	0	0
chr1	44417696	44417696	+	1.24956e-58	3.29084e-57	-0.3399	0.1176	0.2857	0.5385	0.8462	0	0	0.3019	0.3704	0.0645	0.3529	0.475	0.8889	0.0741	0	0	0.1304	0.5217	0.0857	0.6122	0.9618	0	0.0526	0	0.0556	0.5667	0	0.6786	0.38	0.0484	0	0	0	0	0.2	0.0667	0	0	0	0	0	0	0.0571	0
chr1	44417700	44417700	+	5.51615e-52	1.102e-50	-0.3299	0.1176	0.2857	0.5385	0.8462	0	0.1111	0.434	0.3704	0.1935	0.3137	0.5	0.8889	0.0741	0	0	0.1304	0.4783	0.0857	0.6122	0.8726	0	0.5263	0	0.0556	0.4	0.1667	0.6786	0.38	0	0	0	0	0	0.2	0.0667	0	0.0769	0	0	0.1333	0	0	0
chr1	44784420	44784420	+	2.15341e-33	1.59266e-32	-0.2073	0.0769	0.4	0.4286	0.65	0	0	0.0123	0.1538	0	0	0.2778	0.0952	0	0	0	0	0.0213	0.0652	0.0139	0.875	0	0	0	0	0	0	0.5862	0.9103	0	0	0	0	0	0	0	0	0	0	0	0	0	0	0
chr1	44808383	44808383	+	1.81223e-14	3.89665e-14	-0.251	0.25	0.1667	0.381	0.9444	0	0.3571	0.8182	0.7679	0.2667	0.1379	0.9167	0.5806	1	0.1509	0.5556	0.3874	0.5417	0.1818	0.381	0.7826	0.4091	0.6	0.1429	0.6	0.4595	0.381	0.2353	0.7119	0.3091	1	0.5238	0.4286	0	0.1667	0.1429	0.2667	0	0.5294	0.6364	1	0.3333	0	0
chr1	44937774	44937774	+	4.71466e-36	4.09237e-35	-0.2092	0.8857	0.7667	1	0.3824	0.8462	0.7624	0.9298	0.9054	0.2051	0.6613	0.6283	0.9444	0.729	0.5816	1	0.6915	0.7368	0.7852	0.8293	0.7571	0.6207	0.7473	1	1	0.7857	0.9273	0.9559	0.8208	0.6863	0.7907	0.7	0.4844	0.2143	0.9455	0.7317	0.7703	0.5783	0.3506	0.3172	0.4706	0.3939	0.6522	0.5185
chr1	44937776	44937776	+	8.55886e-39	8.73071e-38	-0.2162	1	0.8667	1	0.3824	0.7692	0.7843	1	0.9189	0.2308	0.629	0.6991	0.9444	0.7196	0.6122	1	0.703	0.7218	0.8267	0.8554	0.6857	0.6404	0.7692	0.8947	1	0.8929	0.9636	0.913	0.7642	0.7059	0.7882	0.7	0.4531	0.2143	0.9474	0.878	0.7568	0.5	0.3247	0.3288	0.5882	0.3939	0.6522	0.5926
chr1	45326634	45326634	+	3.2848e-33	2.40455e-32	-0.3168	0	0.125	0.303	0.9811	0.3478	0.5614	0.5714	0	0	0.1667	0.6914	0.2	0.1176	0.1724	0.1429	0.2316	0.5942	0.25	0.1951	0.8852	0	0.1739	0.0667	0.16	0.3846	0.0952	0.8	0.766	0.1786	0.1818	0.092	0	0	0.1875	0.375	0.0769	0	0.0588	0.1111	0	0	0	0
chr1	45327438	45327438	+	8.81835e-17	2.23339e-16	-0.2495	0.3077	0.0667	0.2593	0.8095	0	0.1905	0.2917	0.383	0	0	0.8333	0.1333	0.5472	0.0588	0.0769	0.1111	0.4211	0	0.403	0.7895	0	0.6667	0.0833	0.1562	0.1579	0.32	0.4444	0.8	0	0.1818	0	0	0	0.0345	0.0741	0	0	0	0.6429	0	0	0	0
chr1	45327451	45327451	+	6.6818e-35	5.403e-34	-0.2723	0.3077	0	0.3448	0.8571	0.1	0.0667	0.18	0.3714	0	0.1333	0.8077	0.375	0.5647	0.0323	0	0.0625	0.5556	0.0682	0.52	0.8592	0	0.3636	0.25	0.2353	0.1818	0	0.2963	0.7292	0.1263	0.0563	0.1818	0	0	0.069	0.0741	0	0	0.0256	0.1333	0	0	0.1538	0
chr1	45327466	45327466	+	3.42149e-30	2.07796e-29	-0.2572	0.4615	0	0.3448	0.8571	0	0.1556	0.24	0.4	0	0.2857	0.7692	0.0625	0.5059	0.25	0.1481	0	0.5849	0.0455	0.3673	0.9291	0	0.4545	0.1667	0.0556	0.2647	0.24	0.3704	0.6875	0.0619	0.0563	0.2727	0.3333	0.0645	0	0.0741	0	0.3333	0.0513	0.1333	0	0	0	0
chr1	45327470	45327470	+	6.97475e-27	3.44292e-26	-0.2658	0.6923	0	0.6897	1	0.3	0.3111	0.24	0.4054	0	0.3571	0.8846	0.4	0.5529	0.2188	0	0.1875	0.6296	0.1818	0.551	0.7465	0	0.4091	0.3333	0.25	0.3235	0.36	0.4444	0.7917	0.4021	0.2537	0.4091	0	0.0645	0.1379	0.2222	0.1739	0	0.3247	0.1333	0	0	0	0.1905
chr1	45327472	45327472	+	1.70248e-20	5.55504e-20	-0.2043	0.4615	0	0.3793	0.7857	0	0.1333	0.12	0.2973	0	0.2143	0.7692	0.1333	0.4118	0.125	0.2222	0.0312	0.6296	0	0.2857	0.7465	0	0.1364	0.0833	0.0278	0.2121	0.24	0.3846	0.75	0.1237	0.0845	0.3409	0	0.0645	0	0.0741	0	0.1667	0.0769	0.1667	0	0	0	0.1905
chr1	45327476	45327476	+	2.45004e-16	6.01426e-16	-0.2086	0.6923	0	0.6897	0.9821	0.4	0.3333	0.12	0.3243	0	0.2857	0.9231	0.4667	0.5529	0.25	0.0741	0.1875	0.5741	0.1591	0.5876	0.8169	1	0.3333	0.1667	0.25	0.2941	0.48	0.6154	0.8737	0.4433	0.3571	0.5909	0.2857	0.0645	0.1034	0.1481	0.087	0.3333	0.2432	0.1333	0	0	0.2927	0.2857
chr1	45622863	45622863	+	4.45e-26	2.08517e-25	-0.2118	0.9333	1	0.931	0.9452	0.95	0.9167	0.9508	0.8833	0.4	0.8649	0.9107	0.9643	0.9487	0.8857	1	0.8953	0.9406	0.976	0.9333	1	0.375	0.9138	0.9692	0.8095	0.4468	0.9481	0.84	0.9487	0.88	0.82	0.7368	0.7407	0.4	0.8571	0.8	0.7857	1	0.5263	0.6667	0.3571	0.8333	0.7692	0.8333
chr1	45781604	45781604	+	1.5302e-25	6.9262e-25	0.2036	0.913	0.6	0.7091	0.8421	1	0.9302	0.4737	0.4898	1	0.9565	0.3621	0.6667	0.3571	0.6667	0.9231	0.7833	0.2571	0.8113	0.9744	0.4314	0.9592	0.8276	0.8095	0.8649	0.7812	0.9184	0.7692	0.5	0.5455	0.9375	0.9688	1	0.76	1	0.8947	0.8333	1	1	0.7193	1	0.875	1	1
chr1	46337176	46337176	+	2.54097e-10	4.01605e-10	0.2189	0.5789	0.4545	0.7778	0.125	0.625	0.6364	0.4444	0.3636	0.3846	0.6522	0.5	0.3704	0.3684	0.5	0.75	0.6875	0.3095	0.3333	0.6	0.3158	0.5556	0.7037	0.3171	0.3333	0.7	0.5455	0.1739	0.375	0.375	0.4615	0.6	0.44	0.2857	0.875	0.9167	0.6818	0.7222	0.75	0.75	0.7895	0.65	0.5833	0.7222
chr1	46448268	46448268	+	9.33005e-26	4.2798e-25	-0.2063	0	0.1053	0.3953	0.5652	0	0	0	0	0.2353	0	0.32	0.125	0.3714	0	0	0	0.125	0	0.3448	0.7451	0.2143	0	0.0455	0	0.0769	0.0566	0.6957	0.6765	0	0.4474	0.05	0	0	0.0455	0	0	0	0	0.0625	0	0.2222	0	0
chr1	46448274	46448274	+	4.45785e-32	3.04685e-31	-0.2129	0	0	0.3953	0.8696	0	0	0	0	0.1176	0	0.24	0.125	0.3143	0	0	0	0.1562	0	0.1034	0.719	0.1935	0	0	0	0	0.0566	0.6522	0.7015	0	0.4737	0	0	0	0.0213	0	0	0	0	0	0	0	0	0
chr1	46448278	46448278	+	4.96265e-37	4.56727e-36	-0.2563	0	0.0526	0.5581	0.913	0	0	0.0741	0	0.1176	0	0.36	0.125	0.4	0	0	0	0.1562	0.0208	0.3448	0.7712	0	0	0.0465	0	0	0.1698	0.6522	0.9104	0	0.6842	0	0	0	0.0426	0.1	0	0	0	0.0625	0	0	0	0
chr1	46448282	46448282	+	1.44001e-38	1.44892e-37	-0.2422	0	0.1053	0.3953	0.913	0	0	0	0	0	0	0.36	0.125	0.4857	0	0	0	0.1562	0.0208	0.3793	0.6797	0.2	0	0	0.0714	0.0769	0.1321	0.6522	0.6765	0	0.5526	0	0	0	0	0	0	0	0	0.0625	0	0	0	0
chr1	46448290	46448290	+	7.79341e-36	6.65899e-35	-0.2302	0	0	0.3256	0.8696	0	0	0	0	0.1176	0.0513	0.16	0.125	0.4444	0	0	0.08	0.2812	0.0208	0.3103	0.7838	0.1875	0	0	0	0	0	0.6522	0.5294	0	0.5	0	0	0	0	0	0	0	0	0	0	0.1111	0	0
chr1	46448298	46448298	+	4.50069e-34	3.4702e-33	-0.2274	0	0	0.4884	0.9167	0	0	0	0	0.2353	0	0.08	0.1176	0.4167	0	0	0	0.1905	0.0208	0.2414	0.7703	0	0	0.0465	0	0	0.0189	0.6522	0.8209	0	0.5526	0	0	0	0	0	0	0	0	0.0625	0	0.0952	0	0
chr1	46448300	46448300	+	1.39258e-33	1.04131e-32	-0.2135	0	0.1053	0.2558	0.9167	0	0	0	0	0.1176	0	0.2083	0.1667	0.3889	0	0	0	0.1562	0.0208	0.1034	0.7832	0	0	0.0227	0	0	0.0377	0.6522	0.6866	0	0.5	0	0	0	0	0	0	0	0	0.0625	0	0	0	0
chr1	46448308	46448308	+	5.83009e-30	3.49231e-29	-0.2037	0	0	0.381	0.8333	0	0	0	0	0	0	0.2	0.1111	0.5676	0	0	0	0.25	0.0208	0.1724	0.5315	0.1875	0	0	0	0	0.0385	0.6522	0.791	0	0.6053	0	0	0	0.04	0	0	0	0	0.0606	0	0	0	0
chr1	46448310	46448310	+	1.31863e-22	4.94052e-22	-0.2012	0	0.1905	0.3571	0.9167	0	0	0	0	0	0.0526	0.28	0.1111	0.5833	0	0	0	0.1562	0.0208	0.3793	0.7413	0.1875	0	0	0	0	0	0.6522	0.8485	0	0.4211	0.025	0	0	0.12	0.1053	0	0	0	0.1818	0	0.0909	0	0
chr1	46448315	46448315	+	3.16898e-37	2.94685e-36	-0.262	0	0	0.3953	0.9149	0.1111	0.1429	0	0.2	0.1176	0	0.32	0.1111	0.4286	0.0727	0	0	0.1905	0.0625	0.3793	0.7972	0.1875	0	0.0698	0	0	0.0755	0.6522	0.8485	0	0.6316	0	0	0	0	0	0	0	0	0.1818	0	0.0909	0	0
chr1	46448321	46448321	+	2.36268e-28	1.27977e-27	-0.2576	0	0	0.3721	0.9512	0	0	0.08	0.1833	0	0	0.3824	0.2	0.5833	0	0	0	0.2963	0.0253	0.5294	0.8684	0.125	0	0	0.0833	0.1176	0.0755	0.5652	0.8409	0	0.4815	0	0	0	0.04	0	0	0	0	0	0.125	0.125	0	0
chr1	46448326	46448326	+	5.37514e-27	2.67217e-26	-0.2605	0	0.0952	0.5238	0.9512	0	0.0444	0.1154	0.0167	0	0	0.3529	0.2	0.6087	0	0	0.0541	0.3704	0.0253	0.6863	0.8684	0.125	0	0	0.04	0.1176	0.0392	0.6522	0.7209	0	0.6296	0	0	0	0	0	0	0	0	0.45	0	0.125	0	0
chr1	46448575	46448575	+	3.67011e-49	6.40587e-48	-0.2666	0	0.0938	0.3377	0.7974	0	0.0317	0.2105	0.4337	0.25	0	0.3871	0.234	0.6406	0	0	0	0.45	0	0.3226	0.8537	0.2647	0.0435	0	0	0.12	0.1	0.5122	0.9434	0	0.5	0.0652	0.2143	0.0526	0.1304	0.08	0.0556	0	0.0563	0	0	0.1333	0.1111	0.1579
chr1	46448586	46448586	+	8.86525e-35	7.11808e-34	-0.245	0.0625	0.1875	0.3506	0.9412	0.087	0.0635	0.2807	0.5679	0.25	0	0.5667	0.2245	0.7368	0	0	0	0.5935	0.0265	0.4176	0.8439	0.4928	0	0	0.0417	0.2041	0.18	0.6265	0.9259	0	0.7468	0.087	0.7857	0	0.3913	0.1224	0.0476	0.25	0	0.1818	0.1538	0	0.2857	0.2105
chr1	46448597	46448597	+	5.21502e-51	9.94228e-50	-0.276	0	0	0.3151	0.9079	0	0	0.1579	0.3333	0.2564	0.0256	0.541	0.2083	0.687	0	0	0	0.384	0	0.25	0.8341	0.2353	0	0.0816	0	0.2041	0.18	0.622	0.8889	0	0.6857	0.0227	0.2308	0	0.2444	0.08	0.0476	0.0263	0.0278	0.0938	0	0	0.1607	0.1667
chr1	46448607	46448607	+	3.31343e-25	1.47028e-24	-0.2353	0	0.2143	0.274	0.9091	0	0	0.1786	0.3958	0.25	0	0.5556	0.3125	0.6076	0.0208	0	0	0.4634	0	0.3214	0.8468	0.225	0	0	0	0.1	0.1	0.679	0.8182	0	0.8293	0	0.2	0	0.3478	0.0816	0.0833	0	0	0.0588	0	0.1429	0.2368	0.1818
chr1	46544280	46544280	+	1.24477e-28	6.87149e-28	-0.2078	0	0	0.3125	0.4848	0.2632	0.0244	0.1404	0.4138	0	0.0533	0.4792	0.2917	0.1067	0	0	0.0396	0.037	0.025	0.4082	0.488	0.0444	0	0	0.0588	0.2642	0.1795	0.2969	0.4301	0.0267	0.8358	0	0	0	0.075	0	0.0455	0	0	0	0	0	0	0
chr1	47226196	47226196	+	4.93564e-70	2.00816e-68	-0.2212	0.013	0.1356	0.2349	0.7448	0.037	0.0652	0.3764	0.5851	0.1635	0.0909	0.4148	0.2133	0.6045	0	0.0075	0.0233	0.2938	0.0521	0.3684	0.7103	0.1096	0	0.0147	0.1784	0.3617	0.1145	0.5605	0.4034	0.0408	0.9444	0.0482	0.0714	0.0473	0	0.0491	0	0.0645	0.0171	0.1754	0.2308	0.4242	0	0.1429
chr1	47232061	47232061	+	2.43089e-27	1.23613e-26	-0.303	0	0.3333	0.3171	0.4512	0	0.1282	0.8889	0.5543	0.1111	0	0.7451	0.0769	0.0333	0	0	0	0.7632	0	0.6829	0.1667	0.3333	0	0	0.1111	0.0769	0.1212	0.8649	0.5625	0	1	0	0	0.0323	0	0	0	0.1429	0	0	0	0	0.1429	0
chr1	47232080	47232080	+	1.75363e-20	5.71685e-20	-0.2172	0.2	0.3333	0.2286	0.2976	0	0	0.4545	0.3548	0.1111	0.0833	0.7073	0	0.0385	0	0	0	0.5	0	0.5143	0.0426	0.1613	0	0	0	0	0.0303	0.8649	0.5758	0	0.1	0	0	0.0556	0	0	0	0	0	0	0	0	0.1429	0
chr1	47232115	47232115	+	6.40786e-17	1.63938e-16	-0.231	0	0.3	0.2927	0.3671	0	0.087	0.1667	0.5682	0.1111	0.0833	0.5556	0	0.05	0	0	0.0462	0.6522	0	0.4595	0.1702	0.16	0	0.2105	0.1111	0	0.0909	0.8108	0.5	0	0.7778	0	0	0	0	0.3182	0	0.2	0.0385	0.0769	0	0	0.1667	0
chr1	47232126	47232126	+	2.55099e-14	5.42558e-14	-0.2157	0	0.2	0.275	0.4	0	0.1087	0.5	0.5484	0	0.0833	0.4773	0	0.05	0	0	0.0462	0.7209	0	0.3784	0.0816	0.28	0	0.2105	0.1667	0	0.0312	0.8205	0.4762	0	1	0.0417	0.6429	0	0	0	0	0.0909	0.0385	0.0769	0	0	0.1667	0
chr1	47434118	47434118	+	1.14804e-27	5.96144e-27	-0.2682	0	0.0526	0.4062	1	0.3333	0.339	1	0	0.0667	0.1875	0.6796	0	0.2222	0	0.4545	0	0.5333	0	0.0233	0.5738	0.1	0.087	0.1053	0	0	0.4138	0.0541	0.9583	0	1	0	0	0	0	0.0476	0	0.375	0	0.1429	0.3636	0	0	0.1333
chr1	47434131	47434131	+	6.85484e-38	6.61921e-37	-0.3032	0	0.1	0.2188	1	0.3333	0.2712	0.8421	0	0.0667	0.1875	0.6346	0	0.129	0	0.4545	0	0.5111	0	0.0238	0.5738	0.8	0.1386	0.1081	0.3077	0	0.3448	0	0.9583	0.087	1	0	0	0	0	0.0476	0	0	0	0.0952	0	0	0.02	0.5333
chr1	47434133	47434133	+	1.53646e-50	2.87086e-49	-0.3148	0.0455	0.1	0.375	1	0.3333	0.1356	0.8947	0	0.0667	0.1875	0.5	0	0.1176	0	0.2727	0	0.4667	0	0.0238	0.5574	0.1	0.1373	0.1053	0	0	0.2857	0	0.9167	0.087	0.96	0	0	0	0	0.05	0	0	0	0	0	0	0	0.1333
chr1	47434141	47434141	+	5.60109e-49	9.67915e-48	-0.3062	0	0	0.2812	0.9062	0.3333	0.1695	0.7368	0	0.0667	0.1875	0.5728	0	0.1714	0	0	0	0.413	0	0.0238	0.5574	0.1	0.1359	0.1	0.0769	0	0.3448	0	0.9574	0.087	0.9184	0	0	0	0	0.0476	0	0	0	0	0	0	0	0.1333
chr1	47434146	47434146	+	1.86864e-27	9.57734e-27	-0.2708	0	0.381	0.4375	0.9375	0.3333	0.2712	0.8421	0	0.3333	0.1875	0.7282	0	0.3889	0	0.2727	0	0.3778	0.0328	0.1667	0.5738	0.1	0.1748	0.1	0.3077	0.1333	0.3448	0.1538	0.9149	0.16	1	0	0	0	0.0714	0.0476	0.0833	0.125	0	0.1429	0	0.1333	0.1176	0.5333
chr1	47434221	47434221	+	1.45338e-31	9.62223e-31	-0.2591	0.0455	0.1429	0.619	0.8532	0.25	0.2222	0.9118	0	0	0	0.4819	0	0	0.05	0.1111	0	0.3115	0.0282	0	0.7447	0.1961	0	0	0	0	0.5	0	0.9494	0	0.9474	0.0714	0.25	0	0.04	0.5	0	0	0	0	0	0	0.2727	0
chr1	47434229	47434229	+	5.02354e-39	5.20145e-38	-0.2734	0	0.2	0.4762	0.844	0.25	0.2222	0.7941	0	0	0	0.4699	0	0	0.0976	0.1176	0	0.4032	0.0423	0	0.6943	0.0392	0	0	0	0	0.5	0	0.9747	0	0.8108	0.0714	0.1538	0	0	0.3077	0	0	0	0	0.0952	0	0.1176	0
chr1	47434256	47434256	+	1.26728e-35	1.0688e-34	-0.2645	0	0.1429	0.619	0.8381	0.2857	0.2182	0.9394	0	0	0	0.4353	0	0	0.0976	0.1053	0.0115	0.3768	0.0282	0	0.7435	0.0392	0.0339	0	0	0	0.5	0	0.9367	0	0.8286	0.0235	0.1538	0	0.04	0.2308	0	0	0	0.15	0.0769	0	0.1714	0
chr1	47439119	47439119	+	1.40698e-48	2.38615e-47	-0.3181	0.2692	0.2609	0.7143	0.9459	0.1667	0.1304	0.963	0.0323	0	0.1667	0.8438	0.2571	0.9429	0.4	0.1667	0.254	0.181	0.2357	0.4667	0.3016	0.4783	0.1778	0.4103	0.2222	0.7143	0.1176	0.7111	0.717	0.1081	0.9368	0.1818	0	0.0556	0.0541	0.125	0.24	0.0769	0.1	0.2222	0	0	0.04	0.1538
chr1	47439125	47439125	+	1.52437e-27	7.85487e-27	-0.2328	0.0769	0.087	0.6522	0.4324	0.25	0.2174	0.4444	0	0	0.1667	0.875	0.2571	0.9714	0.2424	0	0.144	0.2	0.2715	0.4333	0.3016	0.087	0.1556	0.55	0.2778	0.1429	0.1111	0.3778	0.7963	0.1842	0.9789	0.1111	0.3529	0.1667	0.0541	0.1875	0.08	0.1667	0.2	0.4444	0	0	0	0.15
chr1	47439127	47439127	+	9.94911e-33	7.07577e-32	-0.2272	0	0.087	0.2609	0.4865	0.1667	0	0.5741	0.1212	0.04	0	0.8125	0.2	0.9429	0.1	0	0.0635	0.1143	0.0464	0.5	0.2222	0.2326	0	0.1	0.2222	0.1429	0.1111	0.3191	0.6667	0.32	0.9789	0	0	0.1667	0	0.125	0.08	0.08	0.3	0.2222	0	0	0	0.05
chr1	47439133	47439133	+	6.67052e-55	1.50368e-53	-0.2993	0.1923	0.087	0.5217	1	0.25	0.0435	0.5926	0.0606	0	0.1143	0.8125	0.1429	0.9714	0.1616	0	0.0635	0.0667	0.1391	0.4667	0.3333	0.1395	0.2	0.4	0.2222	0.1429	0.2222	0.2766	0.7222	0.2632	0.9158	0	0.0667	0	0.0541	0	0.04	0	0	0.1111	0	0	0	0.15
chr1	47439148	47439148	+	1.11754e-35	9.45847e-35	-0.3014	0.0417	0.0435	0.6522	1	0.25	0.2424	0.8148	0.2778	0	0.1852	0.8364	0.3103	0.9483	0.1831	0.3333	0.1091	0.3333	0.0976	0.4286	0.4	0.5143	0.2812	0.15	0.3056	0.2143	0.1111	0.6596	0.8588	0.2419	0.9259	0.119	0.25	0	0.0811	0.0625	0.1429	0.4211	0.1429	0.1613	0.6667	0	0	0.1471
chr1	47439194	47439194	+	6.94928e-41	7.9962e-40	-0.2603	0.0833	0.1667	0.4681	0.5263	0.1481	0	0.75	0.0769	0.381	0.0984	0.7436	0.4	0.8649	0.1667	0	0.0263	0.1513	0.023	0.5938	0.2105	0.2963	0	0.125	0.4444	0.4483	0	0.1481	0.6992	0.0339	0.9216	0.1159	0	0	0	0.1818	0.037	0.0513	0	0.4286	0	0	0.0278	0.0667
chr1	47439206	47439206	+	3.44789e-52	6.93357e-51	-0.2942	0.0769	0.1667	0.4681	0.55	0.2143	0	0.875	0.0769	0.381	0.0656	0.725	0.44	0.92	0.0333	0	0.1447	0.1935	0.046	0.6667	0.2182	0.2963	0.0435	0.25	0.3333	0.2759	0	0.1509	0.7154	0.0339	0.9608	0.058	0	0	0.0526	0	0	0.2	0	0	0.125	0.08	0.0278	0
chr1	47439208	47439208	+	9.44583e-29	5.25384e-28	-0.2336	0.0769	0.1667	0.4255	0.55	0.1379	0	0.875	0.1538	0.2609	0.1311	0.7	0.4	0.9733	0	0	0.1579	0.2419	0.023	0.6061	0.2105	0.2963	0.0435	0.125	0.4444	0.3276	0	0.4151	0.7154	0.0678	0.9216	0.2029	0.1429	0	0	0.2727	0.1481	0.2	0.0741	0	0	0.08	0.1389	0.0667
chr1	47439221	47439221	+	1.71707e-30	1.06199e-29	-0.2701	0.0769	0.1667	0.5532	0.7097	0.3	0	0.9107	0.6923	0.4545	0.16	0.8551	0.4444	0.9123	0.0408	0	0.024	0.2353	0.0588	0.5227	0.2955	0	0.0312	0.0625	0.4444	0.413	0.0667	0.4815	0.703	0.037	0.95	0	0.1429	0.1	0.1053	0.3636	0.0513	0.1935	0.0465	0	0.4	0.4444	0.1091	0.0455
chr1	47439287	47439287	+	2.59283e-53	5.47607e-52	-0.3269	0	0.1	0.625	0.6061	0.1818	0.2609	1	0.3226	0	0.0526	0.9574	0.1935	0.8444	0.1765	0	0.0952	0.0732	0.1266	0.52	0.3582	0.1905	0.0426	0.0909	0.2857	0.2917	0.0294	0.5192	0.8873	0	0.9487	0.0286	0.2857	0	0	0	0.1176	0.0952	0	0.0588	0	0.125	0	0
chr1	47439297	47439297	+	2.28001e-35	1.89367e-34	-0.2908	0.1429	0.15	0.625	0.6061	0.2727	0.2817	0.9245	0.6774	0	0.0789	0.9583	0.1935	0.9111	0.0588	0.1818	0.1524	0.2439	0.1266	0.596	0.3182	0.4286	0.2609	0.0233	0.3235	0.4583	0.0294	0.5	0.9167	0.0667	1	0.1143	0.4286	0.0833	0.0233	0.2727	0	0.0952	0.2667	0.0588	0	0.125	0	0.0909
chr1	47439313	47439313	+	6.08759e-60	1.69042e-58	-0.3447	0	0	0.5	0.6061	0.2727	0.2535	1	0.5902	0	0.0769	0.9474	0.2424	0.8913	0	0	0.0381	0.1707	0.0263	0.46	0.2985	0.0952	0.2745	0	0.2857	0.5417	0.1176	0.5741	0.9167	0	1	0.1176	0.1429	0	0	0.0909	0	0	0	0.1176	0	0.1429	0	0
chr1	47439317	47439317	+	6.88303e-49	1.18403e-47	-0.313	0	0	0.4375	0.4545	0.2727	0.1408	0.7736	0.3607	0	0.1	0.9579	0.1481	0.913	0	0	0.0762	0.1463	0.0779	0.66	0.3134	0.0952	0.0488	0.0455	0.3429	0.5319	0.0147	0.5741	0.9722	0.0667	1	0	0	0	0.0465	0.2727	0	0	0	0.0588	0	0.1429	0.1273	0
chr1	47439319	47439319	+	6.62792e-49	1.14178e-47	-0.3129	0	0	0.4375	0.6061	0	0.2254	1	0.5574	0	0.05	0.8333	0.1481	0.9348	0	0	0.0762	0.1	0.026	0.44	0.3134	0.1905	0.0488	0	0.4	0.5833	0.0149	0.5741	0.9167	0.0667	1	0	0.2857	0	0.093	0.0909	0	0	0	0.1765	0.5	0	0	0
chr1	47439323	47439323	+	1.79528e-40	2.02469e-39	-0.3199	0	0	0.5	0.6061	0.1765	0.1961	1	0.5778	0	0.0741	0.9394	0.1429	0.8889	0	0	0.0571	0.0962	0.0408	0.4795	0.2727	0.069	0.0312	0.0465	0.4	0.4848	0.0294	0.5741	0.9348	0	1	0	0	0	0	0.2727	0	0	0	0.0769	0	0.3333	0	0
chr1	47439395	47439395	+	1.90716e-38	1.90403e-37	-0.3043	0	0	0.2941	0.7857	0.2	0	0.6744	0	0	0.119	0.9184	0.1818	1	0	0	0	0.2	0	0.4615	0.1884	0.08	0.0233	0.0385	0.2	0.303	0	0.7949	0.7821	0	1	0.0444	0	0.0714	0	0	0	0	0	0	0	0.5	0	0
chr1	47439401	47439401	+	5.96251e-18	1.63872e-17	-0.2394	0	0	0.2941	0.7857	0	0	0.9535	0.2778	0	0.0952	0.9388	0.1818	0.9821	0.0667	0	0	0.32	0	0.4615	0.3824	0.4	0.1136	0.1961	0.0833	0.1613	0.1111	0.8235	0.8718	0.0244	0.9756	0.2889	0	0	0	0.3158	0.1613	0.1176	0.1739	0	0.1429	0.5	0	0
chr1	47439404	47439404	+	3.92744e-27	1.96823e-26	-0.2902	0.1818	0	0.2941	0.7857	0.2	0	0.907	0.3333	0	0.1429	0.9167	0.1818	1	0	0	0.027	0.3867	0	0.3846	0.3333	0.32	0.1136	0.0455	0.2	0.1613	0.1667	0.8235	0.9211	0	0.9512	0.0444	0	0.0714	0.0909	0.3	0.0484	0	0.3478	0	0	0.5	0	0
chr1	47439454	47439454	+	1.24179e-40	1.41119e-39	-0.2781	0.08	0.1053	0.4167	1	0	0	0.7692	0.2609	0.3636	0.0769	0.8519	0.375	0.8846	0.0494	0	0	0.1569	0.0317	0.4028	0.4727	0.3043	0.0882	0	0.5	0.3721	0.1429	0.625	0.875	0.05	1	0.2069	0	0	0	0.3636	0.0417	0	0	0	0	0	0	0
chr1	47439461	47439461	+	1.40152e-36	1.25534e-35	-0.2553	0.08	0	0.5	1	0.069	0.0702	0.7164	0.1304	0.3636	0	0.5783	0.3939	0.8868	0.0494	0	0	0.1698	0.0317	0.4247	0.4909	0	0.3529	0.0385	0.5625	0.093	0.1905	0.575	0.8807	0.05	1	0.0909	0	0.2222	0	0.3636	0.0833	0	0.0909	0.0556	0	0.2222	0	0
chr1	47439463	47439463	+	1.82594e-53	3.88557e-52	-0.2628	0.08	0.1053	0.5	1	0	0	0.4478	0.2727	0.3636	0	0.5	0.303	0.6981	0.0247	0	0.0274	0.0755	0.0317	0.2329	0.2364	0.1739	0.2353	0	0.375	0.0233	0	0.5	0.8571	0.1538	1	0	0	0	0.0526	0.1364	0	0	0	0	0	0	0	0
chr1	47444905	47444905	+	1.81354e-70	7.5011e-69	-0.3479	0	0.0833	0.5333	1	0	0.0602	0.7647	0.5833	0	0.1467	0.7981	0.1429	0.6818	0	0	0.1176	0.3906	0.0211	0.5806	0.5316	0	0.0625	0	0.6667	0.1	0.0455	0.3103	0.8835	0	0.8511	0	0	0	0	0	0	0	0	0	0	0.05	0	0.0588
chr1	47444934	47444934	+	6.17075e-49	1.06385e-47	-0.3691	0	0.0833	0.5333	1	0	0.0577	1	0.4571	0	0.434	0.8	0.1379	0.7222	0	0	0	0.5455	0.0282	0.6829	0.6296	0	0.1333	0.0976	0.4	0.1538	0.0455	0.3103	0.9296	0	0.9	0	0	0	0	0.0606	0	0.0769	0	0	0	0.0667	0	0
chr1	47479011	47479011	+	8.56451e-33	6.11869e-32	0.2262	1	1	0.8375	0.3846	1	1	0.0909	0.7778	0.6364	0.8824	0.2131	0.8333	0.1765	1	0.8889	0.8601	0.5111	0.9496	0.2963	0.2958	0.5385	0.8621	0.9355	0.5833	0.8667	0.9746	0.7	0.1277	0.82	1	0.9775	0.7143	0.8333	0.9398	0.8167	1	0.7778	0.942	0.8182	0.8462	1	0.9524	1
chr1	47479069	47479069	+	2.46584e-28	1.33458e-27	0.2165	0.9412	0.9459	0.759	0.3415	0.8889	0.8696	0.1224	0.7826	0.75	1	0.0984	1	0.129	0.9403	1	0.8462	0.6818	0.9	0.25	0.3425	0.6875	0.9231	0.8966	0.72	0.8667	0.8235	0.7667	0.102	0.8367	0.925	0.9775	1	0.8333	0.9634	0.8033	0.9375	0.8462	0.8125	0.8571	0.8	0.8889	1	1
chr1	47533752	47533752	+	6.49074e-27	3.21168e-26	-0.2193	0	0	0.093	0.913	0.3077	0.1176	0.6818	0.2632	0	0	0.623	0.4286	0.3333	0	0.125	0	0.2192	0.0792	0.1562	0.675	0.125	0.1067	0.0833	0	0.3333	0.1163	0.2727	0.9	0.2857	0.2656	0	0	0.0476	0	0.1471	0.0244	0.0769	0.1364	0.2	0	0	0	0
chr1	49347752	49347752	+	1.37835e-17	3.69402e-17	0.2048	1	0.8889	0.7083	0	0.8	0.5814	0.3333	1	0.2353	0.8462	0.6364	0.8462	0.3235	0.9286	0.7	1	0.6429	0.9487	0.5	0.381	0.8095	0.8333	1	0.6923	0.8667	0.7778	1	0.6825	0.95	0.4	0.8387	1	1	0.8621	0.9167	0.7209	0.75	1	0.92	1	1	0.9333	0.75
chr1	49787284	49787284	+	2.10598e-22	7.79531e-22	0.2186	0.7561	0.6129	0.4655	0.2069	0.5652	0.7432	0.1579	0.6087	0.2581	0.8056	0.4348	0.6667	0.0571	0.8182	0.65	0.8242	0.3611	0.8103	0.6042	0.4586	0.6216	0.6571	0.7222	0.6098	0.8077	0.569	0.95	0.2933	0.8409	0.5556	0.8667	1	0.6429	0.9111	0.7	0.8095	0.6154	0.9111	1	1	0.8182	0.85	0.8333
chr1	50106191	50106191	+	1.07372e-31	7.16461e-31	0.2021	0.8824	1	0.9	0.56	1	0.9211	0.6	0.8	0.5455	0.7391	0.5814	0.8545	0.5517	1	1	1	0.5	1	0.4857	0.3699	1	1	0.8889	0.7027	0.8947	0.9474	1	0.3684	0.973	0.8571	0.9444	1	1	1	0.9535	0.9394	1	1	1	1	1	1	1
chr1	50106212	50106212	+	8.74404e-25	3.77415e-24	0.2127	1	1	0.85	0.36	1	0.991	0.3673	0.7059	0.3636	0.8298	0.4286	0.9273	0.2759	0.9032	0.8571	0.9789	0.3929	0.98	0.5714	0.3014	1	1	0.8519	0.7568	0.6842	0.8649	0.875	0.193	0.7838	0.7143	1	0.875	0.75	0.9286	0.9535	0.8065	0.8947	1	0.8667	1	0.8571	1	0.8571
chr1	50223214	50223214	+	4.84926e-31	3.11111e-30	0.2438	1	0.913	0.8033	0.1818	0.7368	0.9649	0.5	0.6857	0.9286	0.8529	0.4583	0.7895	0.0667	0.9608	0.7451	0.9174	0.2832	0.9865	0.5455	0.1594	0.7778	0.9545	0.9286	0.7442	0.92	0.8947	0.6364	0.1509	1	0.7347	1	0.6667	0.8529	0.9583	0.9298	0.85	1	1	1	1	1	1	1
chr1	50415473	50415473	+	4.12228e-92	2.91498e-90	-0.409	0	0	0.3182	0.9231	0	0	1	0.4167	0.1429	0.1333	0.7821	0.25	1	0.0455	0	0.1558	0.2632	0.0504	0.4648	0.9483	0.1111	0.1818	0.1765	0.4118	0.5306	0.129	0.6226	0.7303	0.0638	0.8462	0	0	0	0.0385	0	0	0	0	0	0	0	0	0
chr1	50415485	50415485	+	9.117e-73	4.04688e-71	-0.3793	0.5	0	0.2727	0.9231	0	0.2632	1	0.4225	0.1429	0.4	0.8354	0.2083	0.9344	0	0.125	0	0.4474	0.082	0.662	0.8448	0	0.1846	0.1765	0.3529	0.449	0	0.5094	0.6322	0.0217	0.9216	0	0	0	0	0	0.1228	0	0	0	0	0	0	0
chr1	50415497	50415497	+	2.8179e-48	4.70478e-47	-0.3626	0	0	0.5	0.8333	0.2941	0.3333	1	0.56	0.2381	0.4545	0.8533	0.2821	0.9623	0.087	0	0	0.7759	0.1068	0.6102	0.934	0	0.2034	0.1818	0.3529	0.449	0.2581	0.6078	0.8533	0.0267	1	0.1569	0	0	0	0.6364	0.1569	0	0	0.0385	0	0	0.1364	0
chr1	50416185	50416185	+	1.5939e-20	5.20956e-20	-0.2021	0	0	0.5294	0.4348	0.1111	0.1429	0.6818	0.359	0	0.0435	0.5745	0.186	0.25	0.0678	0.2857	0.08	0.1731	0.1455	0.3514	0.6286	0	0.6154	0.3	0.1111	0	0.1304	0	0.4138	0	0.6552	0	0.2857	0.15	0.0833	0	0	0.125	0.1053	0.2727	0	0	0	0
chr1	50416362	50416362	+	3.18109e-28	1.70966e-27	-0.2537	0	0	0.4516	0.8857	0	0.1765	0.7857	0.1333	0	0.0769	0.7879	0.2432	0.0274	0.0541	0.0588	0	0.169	0.0571	0.6061	0.6636	0.3333	0	0	0.2759	0	0.2143	0.3529	0.9	0	0.9091	0	0	0.6	0	0	0	0.2857	0.1111	0.2	0	0	0	0
chr1	50416383	50416383	+	2.03036e-35	1.69239e-34	-0.2479	0.2222	0	0.4516	0.6364	0	0.137	0.7143	0.375	0	0.1333	0.5455	0.1622	0	0.08	0	0.0755	0.2	0.1411	0.5294	0.85	0.1667	0.087	0	0.3448	0.0811	0.2143	0.3333	0.92	0	0.9143	0	0.05	0.2727	0.2222	0	0.0364	0	0	0.05	0	0	0	0
chr1	50416425	50416425	+	3.70016e-89	2.48493e-87	-0.2504	0.0222	0.1414	0.2422	0.5897	0.0444	0.012	0.2417	0.3497	0.3333	0.0182	0.6753	0.4	0	0.0189	0.0294	0.0648	0.1391	0.1297	0.4052	0.5398	0.0088	0.0278	0.0625	0.123	0.0217	0.0329	0.5827	0.637	0.0476	0.6938	0	0	0.0306	0.0615	0.0497	0	0.0577	0.0455	0	0.0588	0	0	0
chr1	50416430	50416430	+	2.16884e-101	1.81399e-99	-0.2752	0.0612	0.1143	0.2531	0.7627	0.0667	0.0645	0.2888	0.3191	0.3171	0.0179	0.6718	0.4035	0	0	0.0205	0	0.1242	0.1022	0.4	0.6117	0.0354	0.1644	0	0.1489	0	0.0824	0.6	0.8489	0.0308	0.7391	0	0	0	0.0444	0.0619	0.027	0.1154	0.0215	0.0759	0.0588	0	0.0147	0
chr1	50416468	50416468	+	1.84627e-88	1.21765e-86	-0.2969	0.1284	0.2479	0.4196	0.8669	0.1569	0.1004	0.5949	0.4328	0.4304	0.0926	0.7811	0.4643	0.0549	0.1698	0.195	0.1197	0.4088	0.1289	0.4759	0.7886	0.3139	0.1325	0.1143	0.2527	0.0851	0.1506	0.6556	0.8777	0.0548	0.9941	0.1447	0.2162	0.0354	0.1304	0.1162	0.0256	0.1207	0.1717	0.1786	0.0741	0.2308	0.3286	0.0556
chr1	50416472	50416472	+	2.58471e-148	3.50547e-146	-0.326	0.0541	0.094	0.2627	0.8442	0.0385	0.0321	0.4364	0.4281	0.4051	0.0179	0.7313	0.4237	0.0109	0	0.0062	0.0435	0.2201	0.114	0.4157	0.7207	0.1241	0.0241	0.0143	0.1868	0.0217	0.069	0.6225	0.7388	0	0.9586	0	0.027	0	0.0221	0.0408	0	0.0345	0	0.0114	0.0741	0	0.0143	0.0556
chr1	50416482	50416482	+	6.80992e-123	7.38716e-121	-0.2957	0.0354	0.1197	0.2519	0.8312	0.0536	0.0243	0.3811	0.4216	0.3204	0.0357	0.6318	0.3333	0	0.0185	0.0244	0.0261	0.2138	0.0979	0.4485	0.6449	0.1756	0	0.0429	0.1745	0	0.0722	0.5592	0.7206	0.0822	0.8935	0.0132	0	0	0.0362	0.0603	0	0.037	0.0202	0.0333	0.0536	0	0.0441	0.0278
chr1	50416527	50416527	+	1.25061e-129	1.44556e-127	-0.3112	0.0455	0.1538	0.3133	0.7745	0.125	0.0303	0.6335	0.4272	0.3571	0.0741	0.639	0.4394	0.0109	0.0545	0.0188	0.0333	0.3171	0.0806	0.4294	0.706	0.1026	0.0274	0	0.2153	0	0.0687	0.575	0.6071	0	0.7933	0	0.0612	0.1197	0.0657	0.0564	0	0.0192	0.0096	0.0333	0.0139	0.0312	0.039	0.0606
chr1	50416560	50416560	+	1.30309e-125	1.44436e-123	-0.3278	0.0648	0.0973	0.2964	0.7892	0.14	0.0602	0.7427	0.4671	0.3303	0.1224	0.775	0.4355	0	0.0204	0.0685	0.0708	0.239	0.1198	0.4936	0.6953	0.115	0	0.0714	0.1963	0.0204	0.0833	0.6519	0.6597	0	0.8506	0.039	0.0392	0.055	0.0576	0.0319	0.0286	0.0256	0.046	0.0649	0.0833	0	0.0769	0.1333
chr1	50418328	50418328	+	6.98674e-44	9.37755e-43	-0.3454	0.375	0	0.2857	0.7857	0.1905	0.25	0.9375	0.72	0	0.6829	0.9583	0.1	0.8065	0.2295	0	0.1889	0.6316	0.2993	0.9655	0.7698	0.5	0.3158	0.4286	0.5676	0.95	0.3846	0.3273	0.8974	0.15	0.8947	0.4286	0.5	0	0	0.12	0.1786	0.2222	0.0256	0.1	0.3	0.2941	0.15	0.4615
chr1	50418340	50418340	+	2.29795e-32	1.59677e-31	-0.2932	0.25	0	0.2857	0.9643	0.3478	0.2564	0.875	0.52	0.7857	0.6829	0.9167	0	0.8125	0.1311	0	0.0444	0.6447	0.1168	0.7544	0.8188	0.2308	0.4211	0.4286	0.6216	0.95	0.3846	0.6727	0.9481	0.15	0.9474	0.4444	0.3529	0.3333	0.2	0.26	0.2105	0.1111	0.0769	0.4	0.4615	0.4	0.1739	0.0769
chr1	50418349	50418349	+	3.80181e-31	2.45507e-30	-0.2855	0	0	0.4286	0.9643	0.4348	0.25	0.9032	0.4681	0	0.425	0.9167	0.3	0.8438	0.1333	0.3	0	0.5789	0.2482	0.8571	0.8129	0.4118	0.5789	0.2857	0.4054	0.8049	0.3846	0.5091	0.9231	0.05	0.9474	0.4074	0.3333	0.3333	0.08	0.18	0.1754	0.1111	0.2308	0.8	0.1538	0.2	0	0.1538
chr1	50423276	50423276	+	1.7202e-44	2.38335e-43	-0.2207	0	0.087	0	0.9697	0	0	0.4571	0.7692	0	0.1818	0.5	0	0	0.0208	0	0	0.0722	0.0492	0.2078	0.3737	0	0	0	0.1111	0.1224	0.1111	0	0.8154	0	1	0	0	0.1026	0	0	0	0	0	0	0	0	0	0
chr1	50423281	50423281	+	4.29977e-55	9.76757e-54	-0.2403	0	0.1739	0	0.9697	0	0	0.4444	0.7692	0	0.1364	0.4872	0	0.0253	0	0	0	0.1959	0.0492	0.2338	0.4444	0	0	0	0.2222	0.1224	0.1481	0	0.7538	0	0.9802	0	0	0	0	0	0	0	0	0	0	0	0	0
chr1	50423327	50423327	+	6.42408e-42	7.79191e-41	-0.2751	0	0.3077	0.3	0.963	0	0.125	0.6842	0.0714	0.2308	0	0.5926	0.2143	0	0	0	0.0169	0.3	0.0476	0.6226	0.3681	0	0	0.15	0.2391	0.3889	0.1961	0	0.8952	0	0.9815	0	0	0.7273	0.0588	0	0	0	0	0.186	0	0.1111	0	0
chr1	50423332	50423332	+	3.96556e-46	5.99699e-45	-0.2904	0	0.4615	0.3	0.963	0	0.0625	0.6364	0.0714	0.0769	0	0.5926	0.2143	0	0.1132	0	0	0.36	0.0952	0.6296	0.3517	0.25	0	0.275	0.0435	0.5	0.1176	0.08	0.9528	0	1	0	0	0.7273	0	0	0.0556	0.0769	0.24	0	0	0	0	0
chr1	50423334	50423334	+	9.0322e-68	3.39594e-66	-0.3105	0	0.44	0.3	0.963	0	0.0625	0.6226	0.0714	0.0769	0	0.5556	0.1429	0	0	0	0	0.32	0	0.6296	0.3517	0	0.1765	0.15	0.1304	0.5	0.0784	0.04	0.8972	0	0.9815	0	0	0	0	0	0	0	0	0	0	0	0	0
chr1	50423347	50423347	+	2.58832e-33	1.9043e-32	-0.2679	0	0.0769	0.3	0.9444	0.1333	0.1176	0.6604	0.0952	0.1053	0	0.5385	0.2381	0	0.1667	0	0.0612	0.3235	0.125	0.5128	0.3025	0	0	0.2	0.1818	0.5833	0.2353	0	0.7683	0	1	0.029	0	0	0	0.2	0	0.0769	0	0	0	0	0.0588	0
chr1	50423349	50423349	+	9.59762e-37	8.69022e-36	-0.284	0	0.2308	0.3	0.9444	0.1333	0.0784	0.6226	0.0952	0.1053	0.0323	0.5526	0.1905	0	0.1111	0	0	0.5294	0	0.6154	0.314	0	0.0909	0.25	0.0889	0.5833	0.3922	0.08	0.7654	0.0192	0.9865	0	0	0	0	0	0	0	0	0.2222	0.1	0	0	0
chr1	50426881	50426881	+	8.34868e-41	9.56812e-40	-0.2441	0.1379	0.1935	0.4318	0.6471	0.08	0	0.3833	0.2838	0.2222	0.0741	0.2821	0	0	0.05	0	0	0.1395	0.0746	0.3908	0.7672	0.1111	0	0	0.2424	0.0556	0	0.7647	0.7143	0.125	0.6562	0	0	0	0.0645	0	0.0909	0.1667	0	0.05	0.3333	0	0.3333	0.0833
chr1	50426970	50426970	+	5.6805e-20	1.79037e-19	-0.2081	0.2963	0.0645	0.7123	0.8182	0	0.0612	0.4848	0.3293	0.5714	0.12	0.3061	0.15	0	0.0943	0.2414	0.0213	0.128	0.2679	0.4675	0.8686	0.3396	0.04	0.2045	0.193	0.1667	0.15	0.3846	0.6383	0.1481	0.68	0.0556	0	0	0.1935	0	0.1071	0.1111	0.1765	0.1622	0.25	0.1667	0.25	0.0625
chr1	50426983	50426983	+	3.54409e-27	1.78131e-26	-0.2118	0.0769	0	0.4384	1	0.1667	0.1224	0.3636	0.3704	0	0	0.2041	0.15	0	0.0189	0	0	0.0635	0	0.7436	0.8723	0	0	0.1364	0.1579	0	0.15	0.3846	0.6809	0	0.5	0.1538	0	0	0	0	0.125	0.1053	0	0	0	0.1429	0.0889	0
chr1	50426989	50426989	+	9.79159e-26	4.48638e-25	-0.2089	0.0741	0	0.4384	1	0.1667	0	0.4091	0.3704	0.2857	0	0.2449	0.15	0	0.0192	0.1379	0.0213	0.104	0	0.5897	0.8741	0	0	0.1364	0.1071	0	0.2	0.4359	0.617	0	0.6923	0	0.1111	0	0	0.2857	0.1607	0	0.2353	0	0.25	0	0	0
chr1	50427975	50427975	+	8.21302e-22	2.92148e-21	-0.2234	0	0.1111	0.1333	0.9242	0.3333	0.2292	0.3871	0.2258	0.3158	0.1	0.5263	0.2632	0.3333	0.2414	0.24	0.055	0.1127	0.087	0.5699	0.6809	0.1395	0.4559	0.1176	0.32	0.5161	0.1702	0.2581	0.8519	0.1875	0.5946	0.127	0.25	0	0.0588	0.0909	0.0444	0.1	0	0.4324	0.1538	0.1429	0.0769	0
chr1	50427986	50427986	+	6.2521e-27	3.09649e-26	-0.2131	0	0	0.3111	0.6212	0.2	0.0417	0.3871	0.0333	0.3158	0.1333	0.5263	0.1579	0.2381	0.2069	0	0.055	0	0.087	0.4457	0.734	0.05	0.1324	0.0588	0.36	0.4194	0	0.129	0.9643	0.0312	0.5641	0	0.25	0	0.0294	0	0	0	0.2667	0.0526	0	0.25	0	0
chr1	51297659	51297659	+	7.74004e-54	1.66746e-52	0.2183	0.9811	1	0.9412	0.3023	1	0.9043	0.2121	0.5714	0.0526	0.9701	0.3056	0.8718	0.2647	1	1	1	0.5797	0.9552	0.5694	0.713	1	0.9143	0.95	0.8542	0.7231	0.9744	0.597	0.1818	0.9355	0.9333	0.9512	0.8182	1	1	0.9683	1	1	1	1	1	0.6667	1	1
chr1	52096064	52096064	+	1.78026e-17	4.73412e-17	0.2018	0.8333	0.5556	0.75	0.1905	0.8182	0.8859	0	0.7101	0.2581	0.7105	0.4032	0.8	0.3684	0.8723	0.9333	0.91	0.4386	0.8723	0.5167	0.4247	0.6842	0.9677	0.9286	0.6957	0.2703	0.8889	0.2857	0.0635	0.8462	0.4651	0.7282	1	1	0.9355	0.84	1	0.8667	0.8286	0.6667	1	1	1	0.9677
chr1	52725723	52725723	+	1.12762e-15	2.64115e-15	0.2272	0.8095	0.725	0.5152	0.3382	0.8696	0.9636	0.3103	0.2941	0.4878	0.92	0.2917	0.9412	0.12	0.7857	0.6667	0.8654	0.2632	0.8644	0.4833	0.6765	0.8182	1	1	0.6	0.5	0.6389	0.3571	0.0286	0.7647	0.2692	0.7115	0.3333	0.8158	0.7949	0.9	0.931	0.6923	1	0.9091	0.8333	0.6667	0.7143	1
chr1	53063039	53063039	+	6.37712e-50	1.15611e-48	-0.2773	0.1538	0.125	0.4286	0.9286	0.16	0	0.2105	0.4375	0.2766	0	0.7742	0.1538	0.4038	0	0	0.0131	0.1149	0.0198	0.254	0.5682	0	0.1081	0.0741	0.3333	0.4062	0.0323	0.0426	0.9184	0.1111	1	0	0	0	0	0.0625	0.1111	0	0	0.0714	0	0	0	0
chr1	53090900	53090900	+	6.82128e-29	3.82591e-28	0.2525	0.9167	0.8621	0.8684	0.6316	1	0.9024	0.1905	0.4805	0.75	0.9167	0.717	0.7143	0.3696	0.7067	1	0.8864	0.3051	0.7778	0.5517	0.3678	0.8462	1	0.9355	0.8947	0.8261	0.6087	0.625	0.1	0.5556	0.9535	1	1	1	0.9722	0.92	0.9231	1	0.4737	1	1	0.875	1	1
chr1	53393025	53393025	+	4.57774e-36	3.9764e-35	0.2483	1	0.7843	0.6757	0.2812	1	0.8359	0.2692	0.5543	0.1471	0.9231	0.4038	0.8	0.3889	0.9615	0.9783	0.9	0.5	0.9394	0.6531	0.1983	0.8267	0.8621	0.95	0.7938	0.5333	0.8072	0.5556	0.1081	0.75	1	0.9655	0.875	0.9104	0.9067	0.8608	0.8	0.9655	0.8966	0.9268	0.8696	0.875	0.9706	0.8667
chr1	53393049	53393049	+	7.52037e-73	3.34941e-71	0.2117	0.9101	0.881	0.837	0.4293	0.8235	0.7887	0.439	0.7135	0.3235	0.8644	0.713	0.8065	0.6	0.9062	0.8673	0.9867	0.5596	0.9483	0.6635	0.336	0.8808	0.8571	1	0.8235	0.875	0.7734	0.6667	0.5135	0.8242	0.7714	1	0.9583	0.9781	0.9634	0.9337	1	0.9344	0.937	1	1	0.9375	1	0.875
chr1	53443913	53443913	+	3.50505e-34	2.71949e-33	0.2074	0.8923	0.8936	0.7285	0.5366	0.8421	0.9647	0.3429	0.5955	0.7674	0.9722	0.375	0.9524	0.2833	1	1	0.9792	0.4167	0.9489	0.6364	0.1597	0.9714	0.9189	0.8182	0.8316	0.9091	0.9457	0.6721	0.1379	1	0.125	0.7895	1	0.9219	0.9516	0.9697	0.9474	1	0.9464	0.94	1	0.75	0.9535	1
chr1	53460308	53460308	+	1.2406e-22	4.65596e-22	0.2091	0.6522	0.6	0.8246	0.25	1	0.931	0.7344	1	0.3478	0.9032	0.3947	0.7778	0.4828	0.9104	0.8182	1	0.5054	0.9677	0.6667	0.3043	0.9412	0.9167	0.7	0.7407	0.8889	0.7742	1	0.411	0.814	0.6164	0.8148	0.6667	1	1	0.9714	0.8776	1	1	0.875	0.8889	0.7143	0.92	1
chr1	53470443	53470443	+	2.01119e-22	7.45299e-22	-0.2688	0.6667	0.75	0.9412	0.7447	0.6	0.7895	0.6042	1	0.4545	0.8065	0.8154	0.4857	0.5079	0.7308	1	0.6308	0.7	0.8919	0.5357	0.9259	0.6176	0.84	0.5	0.8	0.6053	0.875	0.875	0.5652	0.537	0.9545	0.6923	0.375	0.0667	0.6364	0	0.5217	0.5385	0.4615	0.4643	0.1333	0.4	0.5263	0.7143
chr1	53470515	53470515	+	8.83052e-15	1.94106e-14	-0.2133	0.5714	0.5663	0.6714	0.8068	0.4444	0.6176	0.3462	0.5949	0.25	0.625	0.8293	0.875	0.5625	0.8421	0.6111	0.3111	0.3939	0.5781	0.6	0.8442	0.5833	0.6923	0.5405	0.4943	0.5	0.8403	0.6774	0.7	0.4231	0.8947	0.2826	0.2222	0.3333	0.5556	0.32	0.2857	0.6471	0.5476	0.3158	0.8571	0.625	0.5385	0.3333
chr1	53544270	53544270	+	7.23893e-12	1.28702e-11	0.2211	0.9333	0.9	0.6842	0.2727	0.7	0.9714	0.1905	0.8333	0.8846	0.6667	0.3953	0.875	0.4231	0.9737	0.75	0.8571	0.4255	1	0.234	0.5918	1	0.8636	0.8824	0.913	1	0.8571	0.88	0.3784	0.5263	0.4762	0.8846	1	1	0.9333	0.9286	0.9583	0.7	1	0.8947	0.25	0.8333	0.8571	1
chr1	53738148	53738148	+	2.39992e-23	9.43675e-23	-0.2183	0	0.3636	0.2105	0.9385	0	0.0137	0.4937	0.1818	0	0.3125	0.7067	0.3	0.0588	0.0328	0.1176	0.0161	0.1447	0.0408	0.5882	0.5	0.2414	0.0769	0.0222	0.129	0	0.0741	0.4474	0.5833	0.0351	0.9524	0.0571	0	0	0	0.1373	0.125	0	0	0	0	0.1818	0.0909	0
chr1	54383872	54383872	+	1.18682e-30	7.41945e-30	0.2373	0.931	1	0.9286	0.0351	1	0.9375	0.2632	0.2647	0.8889	0.7576	0.5128	0.8519	0.4211	1	1	1	0.6	0.8889	0.5102	0.4154	1	0.6667	1	0.8824	0.8049	1	0.6129	0.3704	0.9535	0.9111	1	1	0.6667	0.9149	1	0.907	1	0.9444	1	1	1	1	1
chr1	54475464	54475464	+	3.25459e-12	5.93891e-12	-0.2032	0	0.6667	0.25	0.8103	0.3333	0.2	0.1111	0.25	0.2414	0.1923	0.8333	0.2	0.8431	0.0526	0	0.0299	0.2075	0.1724	0.6053	0.8526	0.3636	0.2593	0	0	0.3438	0	0.4483	0.7255	0.1905	0.4	0	0.7857	0.8889	0.0769	0.3636	0.1765	0.25	0	0.08	0.1333	0.1111	0.5455	0
chr1	54475469	54475469	+	5.92633e-17	1.52019e-16	-0.2367	0	0.4	0.3333	0.8305	0.1538	0.2	0	0.025	0.25	0.1923	0.8667	0.2	0.7255	0.1053	0	0.1194	0.2642	0.386	0.8108	0.6526	0.3939	0.0741	0	0	0.3333	0	0.4138	0.7736	0.1905	0.2647	0.0606	0.5	0.4444	0.0385	0.1818	0.0606	0	0.0588	0.1538	0.1333	0.2222	0	0
chr1	55451628	55451628	+	1.79573e-29	1.04509e-28	0.2278	0.9231	0.75	0.7069	0.3514	0.8333	0.9649	0.8065	0.7097	0.9167	0.8125	0.6071	1	0.4444	0.9647	0.8378	0.9259	0.3134	1	0.5833	0.4713	0.9787	0.9245	0.68	0.8718	0.9	0.5385	0.8065	0.1111	0.9643	0.6	1	1	0.931	0.9778	0.9512	1	1	1	1	1	1	1	0.8571
chr1	56166942	56166942	+	2.39249e-32	1.65975e-31	0.2188	0.4545	0.7778	0.4211	0.3333	0.9333	1	0.8182	0.8182	0.1538	0.9221	0.6364	1	0.561	0.9277	1	0.9173	0.4	0.9817	0.5417	0.2667	0.8636	0.8684	0.9091	0.7931	0.9024	0.9592	0.86	0.2549	0.7174	0.7073	0.9059	1	1	0.9737	0.9592	0.8409	0.6667	1	0.8889	1	1	0.8889	1
chr1	56193295	56193295	+	1.14335e-25	5.21431e-25	0.2219	1	0.8	0.6889	0.3333	0.8333	0.9355	0.7619	0.5	1	0.8125	0.5814	1	0.3913	0.8689	0.9231	0.9016	0.4524	1	0.3134	0.3671	1	1	0.7895	1	1	0.9512	0.9394	0.1594	0.9615	0.8	0.9459	0.6875	0.95	0.8824	0.9615	1	1	0.9565	1	1	0.4545	1	1
chr1	56595243	56595243	+	3.2942e-46	5.00347e-45	0.2614	0.76	0.8824	0.587	0.2895	0.7857	0.7843	0.2821	0.7143	1	0.5968	0.5588	0.7105	0.2703	0.9474	0.9714	0.9737	0.3617	0.907	0.4035	0.375	0.8649	1	0.8636	0.7857	0.8966	0.8333	0.75	0.1772	0.9231	0.7027	0.875	1	1	0.9315	0.9231	0.8367	1	0.9697	1	1	1	0.9524	1
chr1	56622247	56622247	+	5.02569e-25	2.20199e-24	0.2555	1	0.7391	0.76	0.4118	1	0.9483	0.3864	0.6269	0.9565	0.9286	0.35	0.9412	0.2128	1	0.9688	1	0.3846	0.9219	0.6923	0.1803	1	1	1	0.8696	0.76	0.9706	0.8056	0.0345	1	0.2	1	1	1	0.9697	1	0.8889	1	0.6	0.9412	1	1	0.9167	1
chr1	57706870	57706870	+	1.99199e-27	1.01918e-26	0.2382	0.8333	1	0.55	0.6452	1	0.8696	0.5882	0.5517	1	0.9474	0.5714	0.9231	0.4103	0.9556	0.8947	0.9256	0.4839	0.8961	0.6154	0.3036	0.9714	0.8947	0.6842	1	0.8478	0.5957	0.48	0.4	0.95	1	1	1	1	0.9394	0.7895	1	1	1	0.875	1	0.8095	1	1
chr1	58249685	58249685	+	6.23749e-33	4.4914e-32	-0.2015	0	0.0769	0	0.9	0.25	0	0.3214	0	0.0588	0.0345	0.814	0.0488	0	0.0541	0.0541	0.0482	0	0	0.5435	0.3173	0	0.1429	0.127	0.0526	0.0972	0.1081	0.1311	0.6623	0	0.5965	0	0	0	0.0333	0	0	0	0	0.0455	0	0	0	0
chr1	58249688	58249688	+	3.98095e-26	1.87275e-25	-0.203	0	0	0	0.8857	0.25	0	0.5536	0.3214	0.2353	0.1053	0.6744	0.0732	0	0.0811	0	0.0723	0	0	0.587	0.3558	0	0.0286	0.3125	0.1579	0.1667	0.1622	0.0656	0.6753	0	0.5088	0	0	0.1071	0	0	0	0.1667	0	0.0952	0.1667	0	0	0
chr1	60073649	60073649	+	5.28877e-26	2.46406e-25	-0.2531	0.125	0.3478	0.375	0.6	0.2353	0.481	0.4	0.125	0.4412	0.3125	0.6061	0.3714	0.9107	0.2642	0.8	0.1959	0.3571	0.4804	0.1875	0.6471	0.3864	0.3714	0.4848	0.2727	0.1132	0.5263	0.5152	0.6047	0.1556	0.9565	0.0108	0.1429	0.1842	0.2857	0.3333	0.1064	0.0588	0.359	0.3429	0.1333	0	0.075	0
chr1	60073678	60073678	+	3.26991e-26	1.54684e-25	-0.2616	0	0.6923	0.0909	0.8551	0.1667	0.2419	0.3617	0.8806	0.5	0.4839	0.8025	0.4	0.8475	0	0.3333	0.0351	0.2301	0.1333	0.4921	0.6744	0.2264	0.1	0.3438	0	0.2286	0.3095	0.4483	0.3704	0.0816	0.9787	0.1408	0	0	0.1091	0	0	0	0.4545	0.15	0.0769	0	0.1111	0
chr1	60073690	60073690	+	2.08349e-29	1.20709e-28	-0.2705	0	0.1538	0.303	0.8406	0.1429	0.3226	0.2979	0.6119	0.4545	0.4194	0.6667	0.4	0.9153	0.1481	0.3333	0.0948	0.2783	0.0917	0.3636	0.6899	0.0545	0.2	0.303	0	0.2632	0.3095	0.4483	0.3333	0.1224	1	0.1127	0	0	0.0357	0	0.0769	0	0.1818	0.225	0.1538	0	0.1111	0
chr1	60073701	60073701	+	2.86726e-36	2.51907e-35	-0.2856	0.0667	0.5385	0.0303	0.8551	0.1429	0.2903	0.3404	0.791	0.4545	0.3125	0.5641	0.3913	0.9538	0.0741	0.3333	0.0603	0.2632	0.055	0.2424	0.6316	0	0.0488	0.1818	0	0.4737	0.119	0.4483	0.3214	0.1224	1	0.0274	0	0	0.0364	0	0	0	0.2	0.0732	0.1481	0	0.1111	0
chr1	60073728	60073728	+	6.58279e-36	5.65528e-35	-0.2926	0	0	0.3333	0.9375	0.1429	0.1613	0.4255	0.6418	0.4762	0.3333	0.6364	0.2857	0.9231	0.0741	0.2857	0.2	0.2389	0.1927	0.3571	0.4892	0.0794	0.0732	0.1212	0	0.4054	0.0488	0.4483	0.3214	0.16	1	0.0548	0	0	0.0357	0.1667	0	0	0	0.2195	0.2	0	0	0
chr1	60073730	60073730	+	3.46244e-38	3.4056e-37	-0.3086	0.125	0	0.4545	0.7302	0.125	0.1613	0.383	0.7015	0.4762	0.3514	0.6623	0.3333	0.9846	0.1887	0.2857	0.069	0.2743	0.3486	0.5636	0.5547	0.0317	0.0247	0.3636	0	0.2105	0.119	0.4483	0.3273	0.2	0.9592	0.0822	0	0	0.0357	0.3333	0	0	0	0.1951	0.2222	0	0	0
chr1	60073735	60073735	+	1.60931e-41	1.91301e-40	-0.2674	0.0625	0	0.1515	0.9688	0	0.1452	0.383	0.6119	0.4762	0.3684	0.5844	0.2857	0.7937	0.0377	0	0.0345	0.1947	0.0734	0.3462	0.2878	0.0545	0.0244	0.0606	0	0.1892	0.0476	0.3448	0.1786	0	0.9592	0	0	0	0	0	0	0	0	0	0.1111	0	0	0
chr1	60932735	60932735	+	7.5946e-50	1.37118e-48	0.2308	0.9474	0.8649	0.7128	0.2909	1	0.9524	0.2821	0.823	0.9286	1	0.4512	0.8824	0.3421	1	1	0.9467	0.4175	0.8988	0.2621	0.3317	0.9326	0.8864	1	0.8911	1	0.9556	0.7333	0.1786	0.9294	0.6406	0.9535	0.9412	0.9494	0.9375	1	0.9286	0.9375	1	0.92	0.875	1	1	1
chr1	62195098	62195098	+	2.70891e-43	3.52427e-42	-0.3258	0	0	0.3	0.6415	0	0.1364	0.5769	0.3333	0.0513	0.1967	0.9375	0.44	0.977	0.1509	0	0.1014	0.5806	0.1545	0.6308	0.6909	0.4242	0.6667	0.4286	0.2558	0.2245	0.2222	0.8182	0.8333	0.0678	1	0.1111	0	0.0833	0.1	0.1333	0.0727	0	0	0.08	0	0.25	0.0465	0.2222
chr1	62195100	62195100	+	7.84006e-56	1.84304e-54	-0.3521	0	0	0.2	0.6296	0	0.1364	0.6923	0	0.1026	0.1967	0.875	0.4	0.9775	0.0566	0	0.1667	0.3871	0.1351	0.6615	0.6364	0.4242	0.6667	0.4286	0.3023	0.2857	0.1143	0.6818	0.8611	0.0667	0.9718	0.1505	0.25	0	0	0.2333	0	0	0	0	0	0	0	0
chr1	62195109	62195109	+	2.00853e-65	6.9165e-64	-0.4014	0	0.16	0.5	0.6296	0.1429	0.1818	0.6923	0.2222	0.05	0.1967	0.9688	0.48	0.9775	0.1132	0	0.2899	0.84	0.1532	0.6615	0.6757	0.2424	0.6667	0.4286	0.3333	0.5686	0.5556	0.7727	0.8028	0.1	1	0.1277	0	0.0833	0	0	0.0364	0.1429	0	0	0	0	0.1364	0.0741
chr1	62195114	62195114	+	5.99994e-65	2.03277e-63	-0.3871	0	0.16	0.3846	0.6415	0.2857	0.0455	0.8462	0.2222	0.05	0.3065	0.9688	0.4	0.9551	0.0566	0	0.1884	0.6538	0.2793	0.4923	0.5495	0.2424	0.3333	0.5714	0.1395	0.4902	0.5	0.7273	0.8889	0.1667	1	0.0851	0	0.1667	0	0.0333	0.0364	0.1429	0	0.08	0	0.125	0.0909	0
chr1	62195140	62195140	+	1.73913e-20	5.67112e-20	-0.2609	0.0833	0.4	0.4242	0.6571	0.25	0.1351	0.3846	0.2857	0.1667	0.0682	0.9	0.5882	0.8689	0.0541	0	0.3297	0.6667	0.1098	0.4762	0.7606	0.35	0	0.3	0.122	0.5	0.4444	0.5882	0.8958	0.1628	0.9615	0.3438	0.2353	0.0526	0.1333	0.0667	0	0	0.6667	0.0588	0.2	0	0.275	0.0625
chr1	62195220	62195220	+	3.11943e-45	4.50407e-44	-0.3059	0	0	0.4186	0.8108	0.1333	0.0385	0.35	0.625	0.0889	0.0556	0.7442	0.4	0.6	0	0	0.0392	0.4463	0.0667	0.4324	0.4783	0	0.1724	0	0.1429	0.2143	0.0294	0.8125	0.7471	0	1	0	0	0	0	0	0	0	0.125	0.0444	0	0.0909	0.1739	0
chr1	62768670	62768670	+	2.02782e-37	1.90661e-36	0.2621	0.9429	0.8571	0.6847	0.1905	0.6	0.875	0.2771	0.5844	0.7674	0.6154	0.2703	0.375	0.0952	0.8551	0.9286	1	0.2828	0.9804	0.3692	0.3515	0.5769	0.6905	0.9677	0.9067	0.5714	0.6952	0.5526	0.1017	0.8	1	0.8571	1	0.7619	0.9565	0.8857	0.9429	1	0.875	0.8571	1	0.8	1	1
chr1	63227431	63227431	+	1.98808e-26	9.53949e-26	0.2048	1	0.8889	0.9574	0.375	0.619	0.8	0.3846	0.7895	0.9474	0.8727	0.3019	0.9444	0.3333	0.8286	0.7778	0.9493	0.2821	0.898	0.5882	0.3068	0.8276	0.8261	0.8077	0.7931	0.7049	0.8621	0.7818	0.1111	0.8261	0.9722	0.8919	1	0.878	0.8824	0.8966	0.8906	1	1	0.9273	1	0.4	0.7727	1
chr1	63319644	63319644	+	2.95656e-40	3.29503e-39	-0.288	0	0.3333	0.2581	0.8182	0.1429	0	0.551	0.0909	0.1579	0.2105	0.9146	0.0625	0.4545	0	0	0	0.4096	0.0806	0.3953	0.6265	0.1071	0.0615	0.0769	0.2308	0.303	0	0	0.9	0	0.6786	0	0	0	0	0.1304	0	0	0	0	0	0	0	0.2941
chr1	63319650	63319650	+	1.02107e-54	2.28188e-53	-0.3506	0	0	0.2188	0.8442	0	0	0.449	0.34	0.1579	0.1404	0.9529	0.0606	0.4889	0.04	0.0952	0.0488	0.6118	0.0968	0.4186	0.6446	0.1429	0	0.0769	0.1538	0.6667	0	0.0435	0.95	0	1	0	0	0	0	0.087	0	0.25	0	0	0	0	0	0.0588
chr1	63319660	63319660	+	1.97887e-34	1.55784e-33	-0.3113	0	0.3333	0.2812	0.974	0.2857	0.075	0.7143	0.38	0.1579	0.2456	0.9294	0.125	0.5778	0.04	0	0.0976	0.7738	0.1148	0.5116	0.759	0.1379	0.2687	0	0.3077	0.6061	0	0.0435	0.9625	0	1	0.15	0	0	0.2667	0	0.1277	0	0	0.1081	0	0	0.5385	0.2353
chr1	63319668	63319668	+	4.52953e-45	6.48849e-44	-0.3211	0	0.3333	0.2812	0.9221	0.1429	0.0488	0.4118	0.32	0.1579	0	0.8605	0.125	0.4444	0.04	0	0	0.7262	0.0806	0.4235	0.6386	0.069	0	0.0714	0.2308	0.6667	0.0488	0	0.925	0	0.9655	0	0	0	0.1333	0	0.0426	0	0	0.1081	0	0	0	0
chr1	63319678	63319678	+	1.68877e-48	2.85236e-47	-0.339	0	0.5	0.2188	0.9744	0	0.0488	0.6604	0.31	0.1579	0.1404	0.907	0.3	0.4444	0.2	0.0952	0.0119	0.6506	0.0161	0.4186	0.7818	0.0345	0	0.1429	0.1481	0.2703	0.2439	0	0.9873	0.1111	0.9138	0	0.4	0	0.0889	0	0	0	0	0.1622	0.2	0.05	0	0
chr1	63320008	63320008	+	5.94138e-25	2.59203e-24	-0.2661	0	0.087	0.4531	0.8333	0.0909	0.0244	0.5882	0.493	0.1591	0.2222	0.6349	0.1875	0.3846	0	0	0.0755	0.3529	0.1569	0.2444	0.375	0.0526	0.0741	0.0833	0.3333	0.2258	0.1333	0.1538	0.6216	0	0.7857	0.0638	0.125	0.3333	0.0238	0	0	0	0	0.125	0	0	0	0
chr1	63320018	63320018	+	9.40158e-37	8.51797e-36	-0.3641	0	0.087	0.4375	0.66	0.2727	0.1951	0.902	0.6479	0.1591	0.1111	0.8308	0.1875	0.64	0	0.1	0.0741	0.6176	0.1373	0.5	0.7639	0.1053	0.2857	0	0.4583	0.4516	0.2444	0.2308	0.7632	0	1	0.1915	0	0.2857	0.1944	0.04	0	0	0	0	0	0	0	0
chr1	63320030	63320030	+	1.03494e-27	5.38772e-27	-0.3189	0.0625	0.25	0.4062	0.74	0	0.3	0.84	0.6479	0.1591	0.1667	0.7353	0.1875	0.6667	0	0.3	0.1111	0.5833	0.2549	0.5652	0.6857	0.1053	0.2222	0	0.4583	0.3548	0.2667	0.1538	0.6667	0	1	0	0.5	0.4286	0.0488	0.04	0	0	0.0286	0.125	0.4	0.3636	0.1	0.4
chr1	63320035	63320035	+	1.12961e-37	1.07678e-36	-0.3979	0.0625	0.28	0.5625	0.9	0.1818	0.5	0.902	0.7324	0.3182	0.3333	0.8824	0.2353	0.75	0	0	0.1111	0.7429	0.3333	0.7333	0.9714	0.4211	0.2778	0.1667	0.5	0.3704	0.2222	0.4615	0.9231	0.1333	1	0.234	0.2857	0.1905	0.1429	0.08	0.2	0	0.0857	0	0.4444	0.0909	0.15	0.4
chr1	63320037	63320037	+	5.33565e-63	1.67073e-61	-0.488	0.125	0.4783	0.4688	0.86	0.0909	0.275	0.9592	0.662	0.25	0.3889	1	0.1765	0.75	0	0	0.1132	0.6571	0.2745	0.8043	0.9	0.4211	0.2778	0.0909	0.4583	0.6296	0.2	0.4231	0.9474	0	1	0.1915	0	0	0.0952	0.04	0	0	0	0	0	0	0	0
chr1	63320083	63320083	+	1.10152e-29	6.50021e-29	-0.3456	0.125	0.36	0.4844	0.9167	0.3	0.175	0.9388	0.6479	0.1842	0.1667	0.8116	0.1538	0.6818	0	0.4	0.1071	0.6429	0.1373	0.7609	0.8529	0.1111	0.1333	0	0.4255	0.6129	0.3333	0.4444	0.9459	0	1	0.0976	0	0.7727	0.25	0.08	0	0	0	0.0417	0	0	0.15	0.1667
chr1	63320367	63320367	+	1.32326e-47	2.14645e-46	-0.2914	0	0.2667	0.1429	0.9231	0	0.0769	0.6522	0.0435	0.625	0.3243	0.8519	0.3793	0.8	0.05	0	0	0.7333	0	0.5909	0.4419	0.125	0.1905	0	0.5294	0.2083	0	0.0938	0.6154	0.0244	0.9545	0.0182	0	0.1429	0	0	0.04	0	0.1429	0.069	0.2222	0	0	0
chr1	63320369	63320369	+	9.45024e-65	3.17568e-63	-0.3552	0.08	0.2857	0.3714	0.7692	0	0	0.7826	0.0435	0.625	0.4865	0.963	0.3548	0.8	0.1	0.1818	0	0.7833	0.0513	0.5909	0.6588	0	0.3571	0	0.4706	0.4583	0	0.1562	0.6154	0.0488	1	0.0179	0	0.2143	0	0	0	0	0.0667	0.069	0.1111	0	0	0
chr1	63320388	63320388	+	1.64375e-52	3.35636e-51	-0.3321	0	0.2667	0.3714	1	0	0.1277	0.8696	0.4	0.25	0.2812	0.898	0.4138	0.7	0	0	0	0.6596	0	0.6286	0.6571	0	0.2623	0.0952	0.4118	0.1282	0.1579	0.25	0.5429	0.029	0.9459	0	0	0	0	0.0909	0.0682	0.0833	0	0	0	0.1176	0	0
chr1	63320390	63320390	+	1.14533e-44	1.60164e-43	-0.3177	0	0.2857	0.4286	1	0	0.0213	0.8478	0.4	0.25	0.0938	0.898	0.4138	0.8	0	0.1667	0	0.766	0.0192	0.4286	0.5857	0	0.2623	0.0952	0.4706	0.2308	0.1579	0.2812	0.5429	0.1159	1	0	0.125	0.0476	0	0	0.0444	0.4167	0	0.2857	0	0	0	0
chr1	63321579	63321579	+	9.70959e-54	2.08633e-52	-0.3115	0.1481	0.1795	0.5283	0.9268	0	0.1875	0.6829	0.1875	0.1333	0.1481	0.7377	0.1316	0.0556	0.027	0	0.1088	0.4775	0.2364	0.6027	0.7644	0.2368	0.4737	0.058	0.1	0.32	0.0976	0.3939	0.8269	0.2667	0.9016	0.0588	0	0.0769	0.1489	0.0606	0.0408	0.1	0	0.3415	0	0.0909	0.1429	0
chr1	63321602	63321602	+	1.07099e-27	5.57101e-27	-0.2317	0.1379	0.0952	0.566	0.9355	0.129	0.2344	0.814	0.0923	0.1667	0.2593	0.746	0.1351	0.1486	0.0811	0	0.1757	0.4483	0.1607	0.6528	0.7908	0.2162	0.093	0	0.1	0.2545	0.4146	0.4118	0.92	0.1573	0.9492	0.2222	0.5714	0.4615	0.1556	0.1795	0.08	0.0909	0.241	0.1	0	0.1739	0	0
chr1	63321612	63321612	+	1.57359e-32	1.10481e-31	-0.2352	0.1429	0.1395	0.4906	0.8495	0.0323	0.064	0.5455	0.0923	0.0417	0.1481	0.7302	0.2632	0.1519	0.1351	0	0.0811	0.3772	0.0268	0.6761	0.7919	0.0833	0.0455	0.2687	0	0.1091	0.122	0.1176	0.7917	0.1364	1	0.0561	0	0.24	0.0444	0	0.16	0.1818	0.1084	0	0.3529	0.087	0.2143	0
chr1	63321617	63321617	+	8.31395e-30	4.9385e-29	-0.2331	0.069	0.2791	0.6792	0.9355	0.129	0.0635	0.6818	0.1231	0.0625	0.0741	0.7302	0.1053	0.0256	0.1081	0.04	0.1081	0.2807	0.2143	0.6761	0.7614	0.1765	0.0455	0.1538	0	0.2069	0.275	0.0588	0.9368	0.1444	1	0.0943	0.2857	0.4545	0.0667	0	0.25	0	0.2785	0.0556	0	0	0.2143	0
chr1	63324332	63324332	+	4.47444e-68	1.69873e-66	-0.395	0	0.1765	0.5	0.9756	0.3	0.1667	0.5789	0.2857	0.3636	0.4762	0.7865	0.2609	0.9495	0.1084	0	0.2143	0.5758	0.1957	0.5745	0.6782	0.3182	0.0882	0	0.4615	0.3182	0.0714	0.4426	0.8182	0.2692	0.9706	0.122	0.0833	0.375	0.0769	0	0.08	0	0	0.1053	0.3333	0	0	0
chr1	63324338	63324338	+	2.36137e-42	2.93524e-41	-0.3053	0	0.1765	0.1111	0.7805	0.4	0.0417	0.1316	0.2857	0.1818	0.2222	0.809	0.2727	0.8788	0.0964	0	0	0.5354	0.1739	0.617	0.7011	0.1818	0.2647	0	0.3846	0.4	0.0714	0.377	0.8182	0.3462	0.9706	0.0976	0.0833	0.1111	0.1923	0.0588	0.08	0.25	0.0909	0.3	0	0.1429	0	0.2857
chr1	63324435	63324435	+	1.61961e-66	5.79924e-65	-0.3478	0	0.2353	0.1538	0.5455	0.1667	0.3188	0.2222	0	0.1818	0.3191	0.7447	0.1429	0.8	0	0	0	0.4615	0.0851	0.5534	0.8714	0.0357	0	0	0.1111	0.1818	0.186	0.2222	0.802	0.0667	0.9825	0	0	0	0	0	0	0	0	0.0588	0	0	0.2051	0
chr1	63324443	63324443	+	2.09829e-64	6.9522e-63	-0.3071	0	0.2353	0.2308	0.3273	0	0.1159	0.2581	0	0.1818	0.0851	0.8617	0.1429	0.525	0	0	0.0684	0.4715	0.0208	0.5283	0.6338	0.0357	0	0	0.1111	0.1364	0.093	0.15	0.7723	0	0.9123	0	0	0	0	0	0	0.0667	0	0	0	0	0	0
chr1	63324447	63324447	+	4.37447e-44	5.94255e-43	-0.3077	0	0.2941	0.2308	0.3636	0.1667	0.2319	0.4603	0.2857	0.186	0.1739	0.8163	0.0857	0.6203	0.0154	0	0.1538	0.4553	0.0833	0.5472	0.8671	0.1786	0	0.2222	0.3333	0.2727	0.1395	0.1	0.9802	0.0667	0.9825	0.1111	0.0625	0	0.1875	0.0667	0.0952	0.1333	0	0	0.2609	0	0.1538	0
chr1	63324450	63324450	+	1.28536e-40	1.45957e-39	-0.2987	0	0.2353	0.3077	0.625	0	0.4286	0.381	0.2857	0.186	0.1277	0.8776	0.1667	0.8228	0.1231	0.1429	0	0.5041	0.0208	0.5472	0.8671	0.1429	0	0	0.2222	0.1818	0.0465	0.15	0.9804	0	0.9825	0.1111	0.0625	0.1538	0	0.0333	0.1	0.1333	0.1818	0.1176	0.1667	0.1429	0.2051	0.1429
chr1	63324453	63324453	+	1.48039e-46	2.28714e-45	-0.3083	0	0.1176	0.2308	0.5893	0	0.0857	0.5323	0.0714	0.1818	0.1489	0.8958	0.1111	0.5063	0	0	0.0855	0.6341	0.0816	0.5472	0.8671	0.1429	0	0.0556	0.1111	0.2273	0.0465	0.15	1	0	0.807	0.1111	0.0625	0.3846	0.0625	0	0	0	0	0	0.0833	0	0.0513	0
chr1	63324563	63324563	+	3.1314e-46	4.76166e-45	-0.3709	0	0	0.4286	0.48	0.4	0.25	0.3659	0.1667	1	0.3571	0.7097	0.3	0.9787	0.0303	0.1	0.093	0.7273	0.0465	0.625	0.5769	0	0.2286	0.3333	0.2069	0.3659	0.3333	0.4643	0.8974	0	0.9718	0	0	0	0.129	0.25	0	0.1538	0.0426	0.1667	0.75	0.5	0.0417	0
chr1	63324565	63324565	+	5.27508e-33	3.81502e-32	-0.3265	0	0	0.3333	0.56	0.4	0.25	0.7805	0.1667	1	0.3953	0.7419	0.24	1	0.1212	0.1	0.1047	0.4886	0.093	0.875	0.6731	0	0.1429	0.2667	0.2414	0.4146	0.6667	0.4464	0.8974	0.1429	0.9296	0.2469	0.12	0	0.0968	0	0.25	0.3077	0.0851	0.1111	0	0	0.0833	0
chr1	63330403	63330403	+	1.94006e-27	9.93298e-27	-0.2511	0.1	0.2222	0.64	0.5	0	0.3667	0.75	0.7273	0.3529	0.5217	0.8065	0.1463	0.3617	0.1786	0	0.0909	0.3146	0.0566	0.3818	0.8993	0.1277	0.1304	0.2857	0.4103	0.0741	0.2439	0.2069	0.85	0	0.9333	0.1404	0.3333	0.3	0.1778	0.16	0.3333	0	0	0.125	0.25	0.25	0.0286	0.0513
chr1	63330411	63330411	+	7.44409e-37	6.77976e-36	-0.2827	0	0.2222	0.4	0.5	0	0.3	0.85	0.7273	0.3529	0.1739	0.8387	0.1463	0.4043	0	0	0.0909	0.3111	0.0377	0.5862	0.9396	0	0.0725	0.1429	0.4103	0.1481	0.2439	0.2759	0.9	0	0.9667	0.1062	0	0.1	0	0.2	0	0.2353	0	0.125	0.25	0.1667	0.2857	0
chr1	63330418	63330418	+	1.5101e-57	3.81441e-56	-0.3282	0	0.3529	0.4167	0.5	0.2222	0.3333	0.6375	1	0.3529	0.2174	0.8095	0.1463	0.3191	0.0909	0	0	0.2667	0.0377	0.5965	0.8986	0	0.029	0.2857	0.359	0.0741	0.3415	0.2759	0.9487	0	0.9667	0	0	0	0	0.08	0.1	0.0588	0	0.25	0	0	0	0
chr1	63330420	63330420	+	5.07552e-59	1.36053e-57	-0.2869	0	0	0.4	0.5	0	0.0667	0.275	0.7273	0.3529	0.1304	0.7143	0.15	0.413	0	0	0	0.2444	0.0189	0.5862	0.7635	0.125	0	0.1429	0.4615	0.0741	0	0.2069	0.75	0	1	0	0	0	0.0444	0	0	0	0	0	0	0	0	0
chr1	63594759	63594759	+	1.11706e-11	1.95761e-11	0.2432	0.3333	0.2	0.3611	1	0.625	0.45	0.2667	0.3514	0.2609	0.25	0.5098	0.2941	0.25	0.2857	0.2857	0.2333	0.1739	0.5098	0.6774	0.2083	0.7647	0.3103	0.3077	0.4615	0.2222	0.2933	0.375	0.6	0.3333	1	0.8571	0.5833	0.7241	0.5143	0.5333	0.5	0.4286	0.625	0.8182	0.7	0.5	0.6667	0.7
chr1	64032169	64032169	+	2.43164e-31	1.58983e-30	0.2046	1	0.8571	0.6613	0.8125	1	0.934	0.7568	0.9091	1	0.8621	0.5714	0.9375	0.4688	0.9344	0.963	0.9592	0.4026	0.8627	0.5758	0.2909	0.9818	1	0.9643	0.9298	0.9024	0.8889	0.5	0.0741	1	0.9474	1	1	1	0.8537	0.9298	1	0.8889	1	1	1	1	1	1
chr1	64590089	64590089	+	2.90783e-40	3.24235e-39	0.2379	1	0.7143	0.6909	0.4	0.9286	0.8312	0.15	0.5676	0.8947	0.8571	0.4571	0.9375	0.1071	0.9245	0.9688	0.892	0.5169	0.9219	0.4286	0.3171	0.6145	1	0.9677	0.6184	0.4737	0.7606	0.8548	0.4333	1	0.8889	0.9375	0.875	0.9737	0.9	0.8488	1	1	0.8824	1	1	1	0.9	0.8261
chr1	64590103	64590103	+	8.09009e-39	8.26592e-38	0.2333	1	0.8929	0.7946	0.4267	1	0.9423	0.3	0.4234	0.7368	0.8571	0.5882	0.9375	0.2143	0.9615	0.9692	0.9716	0.5169	0.9688	0.3929	0.2683	0.3516	1	1	0.6579	0.5263	0.8099	0.3269	0.2857	0.7059	1	0.9365	0.875	0.8267	0.9667	0.9767	1	0.8333	0.8519	0.9167	1	0.9091	1	0.8333
chr1	65014796	65014796	+	1.95705e-35	1.63262e-34	-0.263	0.7647	1	0.8824	0.5	0.9048	0.871	1	1	0.7619	0.6939	0.4175	1	1	0.75	1	1	0.8571	0.8372	0.8409	0.875	0.359	1	1	0.8571	1	0.8	0.8636	0.8889	0.8841	0.7297	0.7547	0.7778	0.7895	0.75	0.8667	0.7636	0.8	0.0714	0.2639	1	0.2143	1	0.9167
chr1	65265945	65265945	+	2.1687e-41	2.55637e-40	-0.2201	0	0	0	0.7798	0	0	0.2969	0.086	0.1538	0	0.5882	0.1071	0	0	0	0	0.0674	0	0.2235	0.6621	0	0.0143	0	0	0	0.0526	0.2545	0.3294	0	1	0	0	0	0	0	0	0	0	0	0	0	0	0
chr1	65265954	65265954	+	1.3847e-38	1.39475e-37	-0.2127	0	0	0.0667	0.6606	0	0	0.2969	0.086	0.1538	0	0.5588	0.1786	0	0	0	0.0301	0.0674	0	0.2209	0.653	0	0	0	0	0	0.0526	0.2545	0.2791	0	1	0	0	0	0	0	0	0	0	0	0	0.0625	0	0
chr1	65265959	65265959	+	2.61245e-49	4.59561e-48	-0.2547	0	0	0	0.8349	0	0	0.2969	0.086	0.1538	0	0.597	0.2545	0	0	0.25	0	0.1364	0	0.2738	0.8082	0	0	0.0571	0	0	0.0526	0.2593	0.4938	0	0.942	0	0	0	0	0	0	0	0	0	0	0	0	0
chr1	65265971	65265971	+	3.88554e-44	5.29196e-43	-0.257	0	0.125	0	0.8899	0	0	0.3333	0.086	0.1538	0	0.6176	0.25	0	0	0	0.0152	0.1798	0	0.1975	0.8165	0	0.0833	0	0	0.0217	0.1081	0.2545	0.5465	0	0.913	0	0	0	0	0	0	0	0.0909	0.0645	0	0	0	0
chr1	65265976	65265976	+	4.70034e-43	6.04845e-42	-0.2272	0	0	0.0323	0.633	0	0	0.2344	0.2128	0	0	0.5735	0.25	0	0	0.4286	0	0.1348	0	0.1975	0.7009	0	0	0	0	0	0.0526	0.2545	0.3929	0	1	0	0	0	0	0	0	0	0	0	0	0	0	0
chr1	65265982	65265982	+	1.11186e-37	1.0604e-36	-0.2783	0	0	0.082	0.9216	0	0.0909	0.3333	0.2361	0.1875	0.08	0.6825	0.2143	0	0	0	0	0.2105	0	0.2951	0.8798	0	0	0	0	0.0152	0.1143	0.1818	0.5068	0	1	0	0	0	0	0	0	0	0	0	0	0.1818	0	0
chr1	65526043	65526043	+	1.39785e-48	2.37128e-47	-0.2878	0.1818	0	0.24	0.375	0	0.1356	0.566	0.7778	0.125	0.1224	0.6786	0.0556	0.037	0	0	0	0.7174	0	0.3636	0.1379	0.1429	0.1765	0.1053	0	0.1714	0.125	0	0.7931	0.1132	0.8933	0.0263	0	0	0	0	0	0	0	0	0	0.1667	0	0
chr1	65526062	65526062	+	1.50184e-35	1.26098e-34	-0.2701	0.0909	0	0.4	0.3871	0	0.0625	0.4151	0.871	0.125	0.1333	0.6842	0.0556	0.05	0	0	0	0.4915	0	0.3333	0.4318	0	0	0.0968	0	0	0	0.0435	0.7273	0	0.931	0.0455	0	0	0	0	0	0	0	0	0	0	0	0
chr1	66032875	66032875	+	2.53966e-35	2.10444e-34	0.2577	0.95	0.7727	0.6216	0.2778	1	0.8235	0.2821	0.5833	0.7941	0.7778	0.4348	0.7333	0.2381	1	0.9412	0.9375	0.2903	1	0.6087	0.3333	0.8889	1	0.9608	0.8519	1	1	0.4348	0.0678	1	0.4091	0.9688	1	1	0.963	1	0.931	1	1	1	0.8095	1	1	1
chr1	66032900	66032900	+	7.3538e-23	2.80348e-22	0.213	0.975	0.7143	0.6757	0.3333	1	1	0.1795	0.4583	0.7647	0.6667	0.4783	0.7857	0.04	1	0.6875	0.9457	0.2903	0.9846	0.6957	0.3077	0.9245	1	0.9615	0.9259	0.9167	0.7857	0.4783	0.1333	0.9615	0.9545	0.8462	0.75	1	0.8889	1	0.8966	1	0.8947	1	0.8182	1	0.9375	1
chr1	66456052	66456052	+	4.79934e-28	2.55138e-27	0.2144	1	0.8824	0.7647	0.65	1	0.9651	0.7778	0.9706	0.1587	1	0.6182	0.9286	0.5366	0.9524	0.8462	1	0.4	0.9273	0.35	0.0862	1	1	1	0.8571	1	0.9286	0.6216	0.2105	1	0.8889	1	1	0.8485	0.9556	1	0.7778	0.8571	1	1	1	1	1	1
chr1	66615009	66615009	+	6.0463e-24	2.47032e-23	0.2121	0.9286	1	0.9	0	0.6667	0.8727	0.4375	0.7857	0.9677	0.9545	0.1429	0.9412	0.6667	0.9655	0.8387	0.9615	0.3667	0.9545	0.4194	0.0909	0.8	1	0.973	0.9245	1	1	0.9048	0.0541	1	0.8235	1	0.75	1	0.9714	1	1	1	0.8889	1	1	1	1	0.3333
chr1	66615072	66615072	+	5.86887e-40	6.43177e-39	0.249	1	1	0.75	0	1	0.945	0.4375	0.8333	0.8065	1	0.3929	0.7647	0.65	0.9344	1	0.9487	0.4286	0.9542	0.3548	0.0667	1	1	0.9459	0.9038	1	0.8333	0.7727	0.0526	1	0.9444	1	1	1	1	1	1	1	1	1	0.75	1	1	1
chr1	66752509	66752509	+	1.67292e-51	3.26565e-50	-0.2539	0	0	0.2564	0.8	0	0	0.1282	0.4	0.1154	0	0.36	0	0	0	0	0	0.2222	0	0.3704	0.6731	0	0.0833	0	0.1892	0	0	0.6364	0.9726	0.0263	0.8971	0	0	0	0	0	0	0	0	0	0	0	0	0
chr1	66752511	66752511	+	9.77886e-47	1.52361e-45	-0.2498	0	0	0.2821	0.8	0	0	0.1282	0.2667	0.1154	0.0357	0.32	0	0	0	0	0	0.1667	0	0.3375	0.7115	0	0	0	0.1892	0	0	0.6818	0.9452	0.08	0.9853	0	0	0	0	0	0	0	0	0	0	0.2222	0	0
chr1	66752518	66752518	+	4.45814e-39	4.62871e-38	-0.2667	0	0	0.3333	0.8276	0	0	0.1282	0.3043	0.25	0	0.3226	0	0	0	0	0.2174	0.3269	0	0.2667	0.6709	0	0.2812	0	0.1892	0	0	0.6818	0.9623	0.0333	0.98	0	0	0	0.0556	0	0	0	0	0	0	0.2	0	0
chr1	66752520	66752520	+	6.95359e-40	7.5822e-39	-0.265	0	0	0.2821	0.8276	0	0.0294	0.1282	0.3043	0.1389	0.0238	0.3226	0	0	0.0816	0	0.0435	0.3462	0.0103	0.3556	0.6835	0	0.2812	0	0.1892	0	0.0357	0.6818	0.9623	0	0.92	0	0	0	0	0	0	0	0	0	0	0.4	0	0
chr1	66752523	66752523	+	1.99303e-32	1.39044e-31	-0.2526	0	0	0.2821	0.8276	0	0	0.2564	0.3043	0.1389	0	0.3871	0	0	0	0	0	0.3654	0	0.3778	0.8228	0	0.2812	0.0909	0.1892	0	0	0.6818	0.9623	0	0.7755	0	0	0	0	0.069	0	0	0	0	0	0	0.0714	0
chr1	66752525	66752525	+	3.75382e-35	3.07965e-34	-0.2763	0	0	0.359	0.8276	0	0	0.2564	0.3043	0.1389	0.0244	0.3226	0	0	0	0	0.2174	0.3462	0	0.3778	0.8228	0.1429	0.5312	0.0909	0.1892	0	0	0.6818	0.9623	0	0.96	0.0417	0	0.5	0	0.069	0	0	0	0	0	0	0	0
chr1	66752527	66752527	+	1.64824e-36	1.46887e-35	-0.2732	0	0	0.4359	0.8621	0	0.0294	0.2564	0.3043	0.1389	0.0244	0.3226	0	0	0	0	0	0.3654	0.0309	0.3778	0.7215	0	0.5312	0	0.1892	0	0.0357	0.6744	0.9623	0	0.98	0	0	0.5	0	0	0	0	0	0	0.5	0	0	0
chr1	68452080	68452080	+	5.37007e-31	3.43242e-30	0.2058	1	0.7297	0.7	0.4565	1	0.918	0.5	0.7576	0.9697	0.9783	0.75	0.96	0.5962	1	0.7083	0.986	0.4167	0.9821	0.597	0.2313	0.6667	0.9592	0.8571	0.7816	0.9649	0.8065	0.92	0.2778	1	0.8378	0.907	1	0.9355	0.9512	0.9733	0.9474	1	0.9231	1	1	0.8333	0.9412	1
chr1	68700346	68700346	+	7.00214e-27	3.45593e-26	0.2394	0.8182	0.8462	0.6579	0.3333	0.625	0.95	0.4857	1	1	1	0.2609	0.88	0.4444	0.973	0.875	0.9145	0.411	0.9302	0.3043	0.0816	0.4	1	1	0.7241	0.5556	0.8723	0.6154	0.2254	1	1	0.9333	1	1	0.85	0.871	0.9375	0.8571	1	1	1	1	1	1
chr1	68754732	68754732	+	1.5413e-48	2.6086e-47	0.2774	0.7143	0.6829	0.4426	0.1797	0.7561	0.7672	0.1839	0.5	0.887	0.6552	0.4891	0.7692	0.3361	0.8116	0.8	0.8843	0.4444	0.8683	0.4638	0.2103	0.7248	0.8302	0.8421	0.7013	0.5238	0.7778	0.4778	0.0312	0.9388	0.5455	0.9423	0.8571	0.8916	0.8442	0.8675	0.8696	0.9545	0.8028	0.8182	0.8333	0.8	0.8182	0.8571
chr1	68817682	68817682	+	2.44958e-15	5.59855e-15	0.2148	1	1	0.8	0.8421	1	1	0.9231	0.5263	0.1667	0.9	0.1579	0.9286	0.9211	0.8667	1	0.75	0.6429	0.8846	0.7391	0.1915	0.8	0.9167	0.8889	0.4375	1	0.5714	1	0.3684	1	0.9231	0.9286	1	1	1	0.9	1	1	1	1	0.8	1	0.8462	0.9333
chr1	68818804	68818804	+	8.00209e-20	2.49708e-19	0.2238	0.4615	0.4211	0.4571	0.6	0.875	0.6044	0.4865	0.4902	0.1429	0.7021	0.6875	0.8043	0.8919	0.697	0.5	0.6216	0.619	0.5814	0.7586	0.4062	1	0.9831	0.9032	0.619	0.6957	0.6415	0.7879	0.2069	0.7403	0.9565	0.8152	1	1	0.875	0.7895	0.697	0.8333	0.68	0.8333	1	1	0.9459	0.8
chr1	68822356	68822356	+	1.22471e-22	4.59776e-22	0.2047	0.9556	0.8519	0.7091	0.7895	1	0.9189	0.9241	0.5833	1	0.9394	0.4583	0.8095	0.4545	0.9459	0.8571	0.7624	0.5	0.9545	0.5714	0.0806	0.8667	0.7632	0.8974	0.5435	0.6957	0.8261	0.8049	0.0952	0.9615	0.9143	0.8776	1	1	0.96	1	1	1	1	0.7931	1	1	1	0.3333
chr1	69731076	69731076	+	8.57925e-28	4.48793e-27	0.2079	1	0.8214	0.7455	0.5424	0.6667	0.8182	0.5532	0.8182	0.4479	0.8947	0.3973	0.9756	0.8475	0.9118	1	0.8444	0.5088	0.9586	0.6471	0.2258	1	0.9375	1	0.6078	0.9167	0.76	0.907	0.1923	0.8276	0.75	0.9828	0.8	1	1	1	0.9091	1	1	1	1	0.9	0.8462	1
chr1	70393833	70393833	+	9.93666e-35	7.95901e-34	0.2811	0.6923	0.9	0.7222	0.2963	0.85	0.8228	0.4561	0.7009	0.2979	0.8235	0.5405	0.9714	0.1607	0.9574	0.7857	1	0.2973	0.9043	0.3333	0.1721	0.8776	0.8431	0.9583	0.6522	0.8478	0.7895	0.5	0.1143	0.7727	0.5	0.9048	0.875	0.9744	0.9385	1	0.7143	1	0.6111	1	1	0.92	0.8333	0.9231
chr1	70706591	70706591	+	1.28344e-45	1.88927e-44	-0.3106	0.4286	0.4545	0.3088	1	0.3778	0.2	0.7105	0.75	0.1111	0.6571	0.7647	0.2791	0.4074	0.3368	0.5581	0.1569	0.6396	0.5028	0.413	0.7868	0.1695	0.4722	0.3636	0.619	0.7746	0.6538	0.6571	0.8214	0.186	0.9655	0.1875	0	0	0.3725	0.0755	0.3077	0	0.5957	0.2632	0	0.4	0.2581	0
chr1	70706617	70706617	+	2.40021e-24	1.00892e-23	-0.2265	0.5	0.5116	0.7206	1	0.4783	0.2833	0.5132	0.8108	0.1111	0.8406	0.7129	0.4651	0.3019	0.5053	0.6977	0.3846	0.5929	0.6703	0.3617	0.6701	0.0656	0.4167	0.5	0.631	0.5278	0.7282	0.7222	0.2982	0.1395	0.871	0.3281	0.6667	0	0.4706	0.3704	0.3659	0.3478	0.7234	0.1818	0	0.4	0.2903	0.25
chr1	71187885	71187885	+	1.13003e-24	4.8427e-24	0.2037	0.9667	0.85	0.7231	0.52	0.6364	0.8485	0.4815	0.3333	0.9706	0.9375	0.2712	0.4286	0	0.8824	0.9	0.9878	0.2936	0.9339	0.5758	0.2791	1	0.7143	0.8788	0.88	0.6316	0.8776	0.6049	0.08	0.619	0.375	0.7922	1	0.9677	0.9681	0.8514	0.8696	0.6774	0.9545	1	0.6	1	0.75	1
chr1	71187916	71187916	+	5.66398e-38	5.49779e-37	0.2178	0.9667	0.95	0.9091	0.9184	1	0.9242	0.5094	0.4035	1	0.8125	0.5333	0.7143	0.1212	0.9394	0.9672	0.908	0.2897	0.9832	0.6316	0.3023	0.8933	0.8571	0.8769	0.76	0.7895	0.9053	0.7342	0.2	0.8571	0.7241	0.9211	0.8667	0.9375	1	0.973	0.9756	0.9355	1	1	0.9	1	1	1
chr1	71187930	71187930	+	4.2891e-38	4.19404e-37	0.2359	0.9667	0.9474	0.7121	0.52	1	0.8712	0.4151	0.3333	0.75	0.9375	0.459	0.7143	0.3582	1	0.9667	0.9506	0.2991	0.9664	0.6316	0.2791	0.9688	0.8571	0.7576	0.78	0.6316	0.9072	0.625	0.2	0.7143	0.8214	0.9744	1	0.8125	1	0.9583	0.95	0.7333	1	1	1	1	1	1
chr1	71358627	71358627	+	5.18964e-292	1.37523e-289	0.2683	0.9091	0.8	0.7619	0.5532	0.8705	0.8726	0.1845	0.5498	0.7784	0.9104	0.4315	0.8401	0.1284	0.9345	0.913	0.8931	0.428	0.8802	0.5928	0.2646	0.9132	0.9138	0.9223	0.8158	0.6081	0.9111	0.5072	0.1116	0.8729	0.2828	0.9297	0.8957	0.8903	0.9518	0.9278	0.8996	0.8994	0.9524	0.8965	0.9867	0.9208	0.888	0.9563
chr1	72096785	72096785	+	1.92557e-41	2.27933e-40	0.2459	0.9623	0.75	0.6184	0.1579	0.8235	0.6125	0.7353	0.5506	0.9062	0.8506	0.25	0.6471	0.2828	0.8261	0.8667	0.9655	0.3433	0.6923	0.3585	0.0848	0.3667	0.8647	0.7778	0.9062	0.6389	1	0.5323	0.1519	0.5918	0.7838	0.8137	0.7436	0.725	0.9706	0.8571	0.8542	0.9231	0.8261	1	0.8947	0.68	0.6897	0.9167
chr1	72135142	72135142	+	5.23527e-30	3.14513e-29	0.2002	0.8519	0.8261	0.9048	0.2857	0.6667	0.9767	0.6559	1	0.5	0.9429	0.4737	0.7391	0.2	0.9787	0.7273	1	0.2857	0.907	0.5088	0.2353	1	0.9362	0.8182	0.5714	0.75	0.9556	0.4839	0.4634	0.9722	0.9643	0.9072	0.9259	0.85	1	0.9429	0.9767	1	0.7778	1	0.931	1	0.9178	0.9524
chr1	72135268	72135268	+	1.60402e-41	1.90707e-40	0.2007	0.8846	0.8197	0.7822	0.7206	0.9	0.9477	0.6078	0.8366	0.4179	0.9259	0.4426	0.7647	0.3253	0.9867	1	0.9385	0.3944	0.9427	0.6111	0.2515	0.8936	0.823	0.8246	0.8974	0.9344	0.8355	0.6471	0.2787	0.869	0.7843	0.9576	0.9565	0.963	0.9474	0.8906	0.9434	1	0.9663	0.8929	0.9333	1	1	0.8621
chr1	72149672	72149672	+	2.18313e-21	7.5571e-21	0.2036	1	0.8333	0.7647	0.5918	1	1	0.6744	0.7582	0.75	0.9	0.3929	0.8125	0.1818	1	0.8519	1	0.5821	0.875	0.44	0.1644	1	0.9298	0.9655	0.8462	1	0.7963	0.625	0.2083	1	0.8667	0.8636	1	0.8333	0.9545	1	1	1	1	1	1	1	0.8889	1
chr1	72149680	72149680	+	3.38924e-29	1.93886e-28	0.2145	1	0.7143	0.8286	0.7959	1	1	0.6744	0.8462	0.9167	0.9	0.4643	0.8125	0.1818	1	1	0.9873	0.6119	0.9375	0.44	0.1781	1	0.9298	0.9655	0.6923	0.9661	0.8148	0.5	0.2917	0.9778	0.8667	1	1	0.913	1	1	1	1	1	1	1	1	0.8571	0.8
chr1	72149698	72149698	+	7.18901e-28	3.78027e-27	0.2755	0.4545	0.7143	0.5429	0.5102	0.7647	0.4948	0.2791	0.5824	0.875	0.7	0.25	0.7143	0.1	0.9545	0.9231	0.9747	0.5224	0.875	0.1429	0.137	0.5	0.8246	0.9655	0.6923	0.6441	0.6852	0.5	0.1702	0.8667	0.1429	1	1	0.9231	1	0.8824	1	1	0.814	1	0.5333	1	0.6786	1
chr1	72992859	72992859	+	5.20572e-51	9.92599e-50	0.2181	0.8833	0.75	0.4557	0.2946	0.6	0.7007	0.3224	0.4322	0.7521	0.7627	0.3758	0.7846	0.1761	0.747	0.7826	0.7483	0.3432	0.7795	0.3486	0.1549	0.75	0.7111	0.6667	0.6667	0.5938	0.662	0.4327	0.1233	0.9077	0.3387	0.7724	0.8039	0.7364	0.8492	0.7459	0.7966	0.8448	0.8559	0.7526	0.7403	0.8182	0.8438	0.8438
chr1	73837107	73837107	+	1.66414e-30	1.03045e-29	0.2785	0.5556	0.2895	0.5	0.5833	0.6957	0.5	0.0833	0.2593	0.4909	0.4894	0.5211	0.3636	0.025	0.4783	0.5455	0.5258	0.3143	0.5385	0.2857	0.1212	0.6596	0.5926	0.2857	0.2895	0.4167	0.2642	0.1224	0.359	0.5806	0.8621	0.4545	1	0.5	0.8182	0.7879	0.6923	0.4118	0.4667	0.8333	0.875	0.8462	0.4	0.5714
chr1	74480595	74480595	+	1.93252e-26	9.27796e-26	0.2313	0.7674	0.8824	0.5082	0.7333	0.75	0.7273	0.2308	0.9259	0.3846	0.8448	0.4681	0.7576	0.08	0.9385	0.803	0.8735	0.4286	0.8056	0.5833	0.22	0.7308	1	0.5385	0.8154	0.7	0.7879	0.5962	0.0282	0.9867	0.8235	0.7872	0.7647	0.8667	0.9167	0.8788	0.7778	0.8824	0.9259	0.8519	0.6	0.6667	0.92	1
chr1	74501677	74501677	+	1.07414e-25	4.90712e-25	0.2168	0.9375	0.875	0.5455	0.7097	1	0.9467	0.4082	0.7949	0.7	0.6452	0.6226	0.8846	0.1667	0.9062	1	0.8588	0.1644	0.9604	0.7826	0.2027	0.7465	0.9677	0.9111	0.8776	0.9565	0.7966	0.4419	0.1647	0.7308	0.8824	0.9506	1	1	0.9608	0.7838	0.7391	0.8889	0.7895	0.9286	0.5833	0.75	1	1
chr1	74501738	74501738	+	1.94321e-45	2.83428e-44	0.3014	0.7667	0.875	0.5455	0.4516	1	0.8961	0.4898	0.7222	0.3333	0.8125	0.5357	0.7143	0.2632	0.9355	0.7895	0.8588	0.2432	0.8384	0.6087	0.1351	0.9104	0.8065	0.6444	0.7551	0.3462	0.7119	0.5814	0.225	0.7826	1	0.9136	0.75	1	0.84	0.9459	0.9091	1	1	1	0.8947	1	0.9091	0.6667
chr1	74510380	74510380	+	2.95068e-31	1.91846e-30	0.2435	0.8857	1	0.7193	0	0.7778	0.8235	0.0392	0.9286	1	0.7067	0.5625	0.8077	0.156	1	1	0.9649	0.36	0.8841	0.32	0.2157	0.8571	0.9688	0.7778	0.7826	0.6377	0.875	0.5833	0.1702	0.9487	0.9688	0.84	0.6667	0.9444	0.9592	0.8	0.9688	1	0.76	0.8205	0.875	0.8182	1	1
chr1	74511222	74511222	+	1.16932e-49	2.09175e-48	0.2053	0.9077	0.9636	0.7982	0.2195	0.9444	0.8361	0.3571	0.9072	0.8621	0.7531	0.6064	0.9825	0.2879	0.9818	0.9	0.8682	0.3879	0.9726	0.4706	0.1887	0.775	0.9789	0.8438	0.8696	0.6304	0.8636	0.8293	0.2623	0.9412	0.881	0.9024	0.9231	1	0.9221	0.963	1	0.9032	1	0.85	1	0.9722	0.9688	0.9333
chr1	75125359	75125359	+	1.55092e-28	8.50119e-28	-0.2691	0.4074	0.1429	0.7255	1	0.2353	0.0678	0.6212	0.8889	0.4167	0.169	0.6769	0.4444	0.9474	0.2642	0.125	0.0877	0.5765	0.2708	0.5556	0.2211	0.3621	0.1481	0.4857	0.3125	0.4444	0.2326	0.4359	0.8438	0.8148	1	0.2471	0.2308	0.2593	0.2	0.3704	0.2683	0	0.1594	0.3333	0.1538	0.2105	0.1216	0
chr1	75125369	75125369	+	4.3918e-34	3.38881e-33	-0.3238	0.1538	0.1429	0.7647	0.4706	0.1	0.05	0.5455	0.96	0.4167	0.1154	0.62	0.1111	0.8387	0.3	0	0.0833	0.6119	0.1795	0.6875	0.4848	0.2083	0	0.3	0.25	0.5	0.1463	0.4359	0.8889	0.8235	1	0	0.3043	0.1818	0.1	0.381	0.0588	0.2	0.1765	0.3846	0	0.1667	0.0938	0
chr1	75125769	75125769	+	8.73733e-28	4.56845e-27	-0.2454	0.3636	0.625	0.8056	0.9104	0.4545	0.0909	0.7115	0.5	0.5238	0.2571	0.8	0.3478	0.8161	0	0	0.0247	0.5765	0.1695	0.4606	0.2308	0.5	0.4231	0.2222	0.2917	0.3462	0.3636	0.7222	0.7857	0.5294	1	0.0943	0	0.0769	0.1111	0.2826	0.3077	0	0.1875	0.2222	0.4	0.2727	0.1765	0.3333
chr1	75136248	75136248	+	7.62598e-60	2.10963e-58	-0.3506	0.0333	0	0.0667	0.8154	0.5625	0.2449	0.8039	0	0.234	0.2979	0.9333	0.1053	0.05	0.1579	0	0.0707	0.525	0.0294	0.5789	0.6122	0.2222	0.1429	0.1053	0.3023	0.3429	0.0476	0	0.8571	0.0909	0.8571	0	0	0	0.0667	0	0	0	0	0	0.4	0	0	0
chr1	75136260	75136260	+	2.43831e-28	1.32e-27	-0.216	0.0323	0	0.1333	0.7231	0.3226	0.0408	0.2353	0	0.1915	0.1915	0.7419	0.1579	0	0	0	0	0.375	0.0294	0.2281	0.5	0.0926	0	0	0.2093	0.1714	0.1905	0	0.9524	0.0465	0.8214	0	0.1333	0	0.0333	0	0.125	0	0	0.0909	0	0.0476	0.0741	0
chr1	75136382	75136382	+	1.29577e-37	1.231e-36	-0.2406	0	0	0.0714	0.7733	0	0.0833	0.9	0	0.1333	0.1094	0.7879	0.125	0	0	0	0	0.404	0.0392	0.4468	0.391	0.1935	0	0	0.303	0.6279	0.2	0	0.7941	0	0.8846	0	0	0.1224	0	0.1923	0.1111	0	0	0	0	0	0	0
chr1	75136393	75136393	+	3.64289e-46	5.51786e-45	-0.2675	0	0.1538	0.1667	0.8947	0	0.0833	0.9	0	0.1333	0.2188	0.8857	0.125	0	0	0	0	0.4646	0.0392	0.4348	0.3308	0.1613	0.0938	0.2308	0.303	0.5111	0.3333	0	0.6618	0	0.9615	0	0	0.125	0	0	0.0351	0	0	0.2222	0	0	0.0455	0
chr1	75136397	75136397	+	9.94319e-36	8.43858e-35	-0.2435	0.1071	0.1538	0.2381	0.8312	0	0.0833	0.9	0.046	0.1319	0.2188	0.8571	0.125	0	0	0	0	0.4848	0	0.5217	0.3684	0.1587	0.0312	0.2308	0.3125	0.4667	0.1333	0	0.7647	0	0.9615	0	0	0	0.1064	0.0769	0.1053	0	0	0.2222	0	0	0.1628	0
chr1	75136404	75136404	+	3.30552e-25	1.46692e-24	-0.209	0	0.3077	0.1905	0.8831	0	0.0417	0.85	0.0682	0.1429	0.2812	0.75	0.125	0	0.0312	0.3333	0.0233	0.4444	0.0263	0.5217	0.2256	0.2941	0	0.1875	0.303	0.6458	0.2381	0.0328	0.6765	0	0.8846	0.0417	0	0	0.0652	0.0769	0.1053	0	0.2105	0.2222	0	0.25	0.1364	0.125
chr1	75136408	75136408	+	6.60767e-27	3.26807e-26	-0.2162	0	0	0	0.8312	0.125	0.2174	0.8182	0.0227	0.1429	0.254	0.8873	0.1277	0	0.0312	0.3333	0	0.4242	0.0397	0.5217	0.303	0	0.0938	0.3125	0.3636	0.5625	0.0889	0	0.8529	0.1905	1	0.0417	0	0.0851	0.1702	0.16	0.2105	0	0	0.2222	0	0.25	0.0455	0
chr1	75136414	75136414	+	5.7352e-38	5.56407e-37	-0.2522	0.0714	0	0.1951	0.8831	0	0.2273	0.9189	0	0.1648	0.2951	0.8889	0.1277	0	0.0312	0	0	0.404	0.0261	0.5	0.3158	0.1471	0	0.375	0.303	0.6667	0.3111	0	0.7742	0	0.8846	0	0	0	0.0851	0.08	0.1404	0	0	0.2222	0.1429	0.25	0	0
chr1	75136421	75136421	+	1.21317e-41	1.45073e-40	-0.27	0	0.1538	0.1905	0.8831	0	0.1667	1	0	0.1429	0.3051	0.8592	0.1304	0	0.0323	0	0	0.404	0.0132	0.4783	0.3609	0.3175	0.1875	0.3125	0.3636	0.4902	0.2444	0.0328	0.7812	0	1	0	0	0.0816	0	0.1538	0.1633	0	0	0.2222	0.0714	0	0	0
chr1	75765438	75765438	+	5.30502e-46	7.96704e-45	0.2195	1	0.5455	0.775	1	0.8857	0.9706	0.6909	0.7317	0.963	0.6471	0.5385	1	0.5	1	0.9394	1	0.6024	0.9057	0.4839	0.2419	0.8125	0.8261	1	0.875	0.8542	1	0.6667	0.2899	1	1	1	1	1	1	0.9756	0.9615	1	0.9535	1	1	1	1	0.9
chr1	75889019	75889019	+	2.91816e-52	5.88764e-51	0.2971	0.8182	0.75	0.6571	0.44	0.7586	0.9245	0.45	0.6923	0.2609	0.9167	0.4421	1	0.0833	0.9485	0.8	0.9412	0.4182	0.9672	0.2308	0.2534	0.7719	0.8857	0.6897	0.5814	0.7308	0.7241	0.3913	0.1556	0.9655	0.641	0.9733	0.8974	1	0.9123	0.9286	0.8966	1	0.8554	0.8261	1	1	0.8667	1
chr1	76585150	76585150	+	8.45013e-36	7.20289e-35	0.215	1	0.8077	0.9355	0.7222	1	1	0.7333	0.6757	0.9444	0.8919	0.3226	1	0.5	1	1	0.9811	0.561	0.9247	0.7347	0.1565	1	0.9535	0.5333	0.9348	0.8333	0.9091	0.9487	0.1667	1	0.9375	1	0.9375	1	1	1	0.8947	1	1	1	0.6667	0.8571	1	1
chr1	76585182	76585182	+	1.91596e-29	1.11369e-28	0.2353	1	0.6154	0.875	0.3662	1	0.8649	0.2667	0.7568	0.5556	0.6471	0.4667	0.9412	0.1667	1	1	0.8868	0.55	0.9785	0.6154	0.0348	0.8182	0.8222	0.6667	0.8696	0.8333	0.7333	0.8571	0.087	1	1	0.8586	0.8	0.6977	0.9091	0.931	0.8909	0.8333	0.9737	0.9615	1	0.8947	0.9375	1
chr1	76673480	76673480	+	1.00731e-37	9.62894e-37	0.2238	0.8684	0.8889	0.3014	0.3831	0.6552	0.8875	0.266	0.795	0.8304	0.9091	0.55	0.9492	0.3448	0.8974	0.9444	0.9412	0.5	0.9	0.5968	0.2775	0.8304	0.8596	1	0.75	0.8621	0.8864	0.6458	0.275	0.9767	0.9444	0.878	0.9697	0.9383	0.9467	0.8103	0.9	0.8621	0.7358	0.973	0.9583	0.8824	0.9643	0.9
chr1	76673487	76673487	+	1.97644e-43	2.59147e-42	0.2657	0.8718	0.8125	0.5152	0.2848	0.7667	0.7195	0.1515	0.561	0.6748	0.7353	0.314	0.9048	0.1556	0.85	0.9444	0.8583	0.3818	0.8933	0.4286	0.2281	0.5763	0.8462	0.9231	0.6883	0.4333	0.7111	0.6154	0.1538	0.8667	0.8889	0.8409	0.8	0.6829	0.9231	0.7966	0.8	0.6897	0.8679	0.9167	1	0.8889	0.9333	0.8966
chr1	76673532	76673532	+	1.02104e-27	5.3189e-27	0.2043	0.9048	0.6739	0.5167	0.3125	0.8438	0.6306	0.1714	0.5814	0.6744	0.8571	0.3103	0.8676	0.1531	0.878	0.7391	0.8699	0.4074	0.7897	0.3797	0.3161	0.7521	0.8219	0.7857	0.6915	0.4857	0.7083	0.5741	0.2195	0.8431	0.7179	0.875	0.8286	0.7778	0.7619	0.7313	0.8571	0.7429	0.746	0.9241	0.7879	0.7273	0.8286	0.5278
chr1	79334127	79334127	+	3.2426e-12	5.91786e-12	0.222	1	0.8333	0.4737	0.6	0.8824	0.7273	0.4444	0.9	0.5556	0.7368	0.8667	1	0.1579	0.875	1	0.8108	0.5	0.9464	0.3571	0.4211	1	0.9412	1	1	1	1	0.25	0.037	1	1	1	1	0.5833	0.8889	1	1	0.8333	1	0.8462	1	1	1	1
chr1	79517219	79517219	+	1.84423e-35	1.54064e-34	0.233	0.9412	0.8571	0.9412	1	0.7931	0.9688	0.0909	0.7143	1	1	0.6757	0.7826	0.1667	1	1	0.977	0.3611	0.9706	0.9394	0.3966	1	0.9032	0.7857	0.8	0.75	0.9636	0.6829	0.15	0.9024	0.9535	1	1	1	1	1	0.9804	1	1	1	1	1	0.96	1
chr1	79517222	79517222	+	1.01923e-27	5.31008e-27	0.2169	0.9394	0.8571	1	0.9286	0.7778	0.9677	0.093	0.7143	1	1	0.5946	0.8261	0.1667	0.9592	1	1	0.3194	1	1	0.371	1	0.9032	0.7857	0.8	0.75	1	0.6829	0.2105	0.9024	1	1	1	1	1	0.9459	0.9804	1	1	1	0.7143	1	1	1
chr1	79517228	79517228	+	8.5555e-27	4.19877e-26	0.2218	0.9412	0.8571	1	1	0.7778	1	0.0909	0.6429	1	1	0.5135	0.7826	0.1667	0.96	1	0.9885	0.3286	1	0.9655	0.3387	1	0.8387	0.7857	0.7333	0.75	1	0.6829	0.1579	0.9024	0.9762	0.8214	1	1	1	1	0.9216	1	1	1	1	1	1	1
chr1	79822249	79822249	+	6.53162e-22	2.33886e-21	0.2119	0.875	0.625	0.8519	0.8	1	0.8333	0.5789	1	0.6	0.9062	0.7879	1	0.1905	0.9429	1	0.9701	0.378	0.9302	0.8667	0.3944	0.8621	0.6875	0.92	0.8043	0.7609	0.68	0.7143	0.12	0.8421	0.8039	0.9167	0.7778	0.8421	1	1	0.9167	1	0.8462	0.9091	1	1	0.9512	1
chr1	79912519	79912519	+	4.64236e-35	3.78591e-34	0.2143	0.9565	0.7692	0.6042	0.8039	0.7647	0.6211	0.6429	1	0.4167	1	0.7647	1	0.5217	0.9783	0.92	0.9016	0.46	0.8081	0.4643	0.1261	1	1	0.75	0.8529	0.8727	0.8605	0.7273	0.0625	0.9714	0.9524	0.978	1	0.9167	1	1	0.9683	0.9048	0.9394	1	1	1	0.8276	1
chr1	80050937	80050937	+	2.56183e-22	9.43615e-22	0.2369	0.8947	0.8667	0.5333	0.1667	0.8	0.6327	0.7286	0.5	1	0.8378	0.5077	0.9545	0.1587	0.807	1	0.8182	0.4048	0.9189	0.2553	0.24	1	0.72	0.9091	0.8596	0.75	0.5333	0.5625	0.1628	0.875	0.9412	0.956	1	0.3333	0.8182	0.9286	0.9231	0.5	1	0.8387	1	1	1	0.9167
chr1	81178909	81178909	+	7.06253e-23	2.69523e-22	0.2024	0.8462	0.9	1	0.9859	0.8235	0.8983	0.3333	0.6216	0	0.9268	0.6226	0.9773	0.186	1	1	1	0.5946	0.9604	0.7059	0.3186	1	0.5122	0.8824	0.9048	0.6098	1	0.7143	0.2115	1	0.8378	0.8627	1	1	1	1	1	0.7857	1	1	0.9091	1	0.9211	1
chr1	81557737	81557737	+	3.47007e-28	1.86058e-27	0.207	0.8696	0.625	0.7241	0.6042	1	0.7632	0.4643	0.8667	0	0.9206	0.5574	0.7561	0.1429	0.9273	0.8049	0.929	0.439	0.8613	0.3824	0.2358	1	0.8333	0.6098	0.9048	0.6522	0.9259	0.9545	0.2941	1	0.9643	0.8793	1	1	1	0.8571	0.9545	0.8462	0.8958	1	1	1	0.5385	0.5
chr1	82053168	82053168	+	9.18452e-40	9.94835e-39	0.291	1	1	0.561	0.3333	0.9091	0.9474	0.0976	0.4688	0.8261	0.88	0.5106	0.65	0.1892	0.9143	1	0.9423	0.3143	0.9333	0.5	0.2766	0.9231	1	0.8182	0.875	0.6667	0.6735	0.5	0.0952	0.7812	0.9118	1	1	0.9333	1	0.9487	0.875	0.8333	1	0.9474	1	1	1	1
chr1	83537915	83537915	+	8.65366e-43	1.0986e-41	0.2098	0.8814	0.7091	0.659	0.7471	0.8596	0.8504	0.375	0.6557	0.8255	0.92	0.6211	0.8608	0.4397	0.9683	0.8857	0.8613	0.4696	0.8815	0.5508	0.3069	0.8144	0.6901	0.8286	0.703	0.6364	0.7487	0.6061	0.2143	0.8788	0.449	0.8143	0.9825	0.8571	0.9101	0.9425	0.9286	1	0.954	0.8919	0.7143	0.8148	0.9783	0.7778
chr1	83634199	83634199	+	7.62469e-29	4.26621e-28	0.2207	0.9444	1	0.7586	0.8148	1	0.8286	0.3171	0.8	0.2222	0.913	0.2727	0.8462	0.3729	0.9583	0.9	1	0.55	0.8	1	0.0312	0.8636	0.931	0.7667	1	0.9273	0.7407	0.7368	0.1	1	1	0.9341	1	1	0.9189	0.9355	0.75	1	0.9355	1	1	1	1	1
chr1	83674476	83674476	+	4.47498e-30	2.69831e-29	0.2011	0.9688	0.6667	0.6538	0.7286	0.8689	0.8354	0.6667	0.7949	0.4706	0.7273	0.6952	1	0.6437	0.925	0.8182	0.8814	0.4231	0.8322	0.58	0.2231	0.9286	0.8125	0.8846	0.8448	0.8824	0.7976	0.8	0.3333	1	0.9444	1	1	0.9891	0.86	0.9143	1	0.9	0.9153	0.8356	0.8462	0.92	0.9697	1
chr1	85110233	85110233	+	5.14533e-20	1.62615e-19	0.2217	0.8919	0.9677	0.7111	0.16	0.6364	0.6364	0.1389	0.7	0.4898	0.5472	0.3478	0.6296	0.0984	0.7917	1	0.8347	0.459	0.7059	0.4737	0.3402	0.8545	0.8276	0.5294	0.7667	0.4333	0.8	0.6786	0.4231	0.5417	1	0.7753	0.8571	0.4857	0.9167	0.7941	0.9394	1	1	0.8919	0.8	0.75	0.6296	1
chr1	85616294	85616294	+	1.60307e-26	7.7319e-26	-0.2918	0.2143	1	0.4348	0.6364	0.1667	0.4681	0.4231	0.2273	0.2222	0.6429	0.8333	0.45	0.8485	0.1176	0.2632	0.2692	0.2821	0.2683	0.5	0.8384	0.36	0.5556	0.4737	0.45	0.7895	0.5676	0.6167	0.9474	0.4286	0.6667	0.3333	0	0	0.5161	0.125	0.2941	0.25	0.1111	0.1538	0	0.3333	0.4	0.2143
chr1	90072677	90072677	+	1.39665e-27	7.21417e-27	0.2303	0.8462	0.8333	0.8148	0.4444	0.9167	0.8333	0.6923	0.4444	0.8571	1	0.4762	0.9231	0.6182	0.8929	1	0.9744	0.2619	0.9333	0.5	0.3008	1	0.9474	0.7692	0.8947	0.8594	0.8462	0.7778	0.16	0.8485	1	0.963	1	0.9333	0.88	1	1	1	1	1	0.5263	1	0.871	1
chr1	90641478	90641478	+	3.63e-22	1.32324e-21	0.2081	0.9714	0.8684	0.5424	0.5128	0.9487	0.8562	0.2353	0.7662	0.7246	0.9	0.5	0.9167	0.1628	0.7639	0.8333	0.9028	0.325	0.9187	0.2632	0.1472	0.5745	0.9149	1	0.791	0.5161	0.9286	0.825	0.2667	0.8537	0.7742	0.9661	0.6	0.7755	0.9455	0.7143	0.8906	1	0.9231	0.9545	1	1	1	1
chr1	90718255	90718255	+	5.92346e-31	3.77664e-30	-0.2863	0	0.1111	0.2453	0.7879	0.2381	0.075	0.5	0.5797	0.1818	0.3571	0.8036	0.2105	0	0	0	0.0278	0.6667	0	0.25	0.0769	0	0.3333	0	0.3387	0	0.0638	0.1429	0.7586	0	0.8148	0.1818	0	0.0588	0	0	0	0	0	0	0	0.2	0	0
chr1	90718573	90718573	+	5.49032e-42	6.68078e-41	-0.2896	0	0	0.1837	0.831	0	0.0909	0.566	0.4286	0.25	0.2143	0.7732	0.1333	0.0333	0	0	0.0779	0.6929	0.0561	0.5312	0.0734	0.0833	0.0714	0.0526	0.2857	0	0.1562	0.4	0.7885	0	0.9747	0.0851	0	0	0.1111	0	0	0	0.0588	0.1538	0	0	0.0606	0
chr1	90718916	90718916	+	3.53819e-41	4.13016e-40	-0.2439	0	0.2222	0.2097	0.2105	0.069	0.08	0.2532	0.5556	0.1818	0.1957	0.8525	0.05	0	0.1351	0	0.2045	0.6087	0.0392	0.1935	0.2118	0.0741	0	0.2222	0.1714	0	0.037	0.2703	0.9481	0	0.9481	0	0	0.069	0.0278	0.1053	0	0	0	0.1429	0	0	0.05	0
chr1	90718944	90718944	+	4.63337e-38	4.52032e-37	-0.2887	0	0.1333	0.2742	0.5263	0.0741	0.1754	0.6267	0.5556	0	0.274	0.8704	0.069	0	0.1321	0.0741	0.0923	0.6961	0.0571	0.4231	0.1803	0.1	0	0.1667	0.1538	0.0556	0.1852	0.2703	1	0.0244	0.9355	0	0	0	0	0.3158	0	0	0	0	0	0.1364	0	0
chr1	90719600	90719600	+	6.92969e-40	7.55676e-39	-0.2366	0.1892	0.1143	0.3935	0.6833	0.2895	0.1117	0.22	0.4879	0.1593	0.14	0.605	0.2083	0.8857	0.0968	0	0.2857	0.1562	0.1548	0.4328	0.7113	0.0408	0.0769	0.0577	0.3077	0.8333	0.1848	0.26	0.0928	0.0758	0.9167	0.1529	0	0.1376	0.0678	0.0952	0.2222	0.0952	0.1875	0.0323	0.08	0.1818	0.1471	0
chr1	90719611	90719611	+	5.55002e-55	1.25645e-53	-0.264	0.1795	0.0857	0.3553	0.4746	0.025	0.0851	0.0392	0.4464	0.1416	0.0926	0.5907	0.2083	0.8429	0.0745	0.0833	0.0612	0.1562	0.2	0.3939	0.7881	0.0309	0.1075	0.0962	0.2821	0.6111	0.1538	0.42	0.0722	0.0909	0.9444	0.0225	0	0.0642	0.1356	0.129	0	0.0476	0.1277	0.0938	0.04	0.0909	0.0571	0.125
chr1	90719626	90719626	+	1.62989e-38	1.63462e-37	-0.2664	0.2821	0.3235	0.6364	0.8333	0.2564	0.2581	0.7255	0.5917	0.2054	0.2931	0.7891	0.383	0.8594	0.1398	0.28	0.2917	0.6582	0.4235	0.4688	0.7791	0.2474	0.2418	0.2308	0.4957	0.6667	0.3333	0.5	0.6042	0.4091	0.9722	0.2588	0.2059	0.1651	0.2881	0.2787	0.4444	0.4737	0.3333	0.2581	0.24	0.0909	0.3243	0.2083
chr1	90719669	90719669	+	9.94677e-64	3.20802e-62	-0.4103	0.5	0.6667	0.7674	0.8706	0.4571	0.5385	0.9155	0.6286	0.4773	0.53	0.9273	0.4595	0.9459	0.2453	0.3333	0.2222	0.8163	0.2331	0.4493	0.9259	0.5574	0.4928	0.3529	0.525	0.5	0.3585	0.8163	0.9184	0.381	0.9789	0.2308	0.2	0.3333	0.3448	0.25	0.1739	0.45	0	0.1429	0	0.2	0.1429	0
chr1	90719676	90719676	+	3.92011e-25	1.73147e-24	-0.2507	0.5094	0.6667	0.814	0.8588	0.7027	0.5	0.8873	0.5833	0.5208	0.62	0.9455	0.6842	1	0.5849	0.1429	0.3427	0.8378	0.3835	0.7143	0.9455	0.4839	0.6087	0.4615	0.6154	0.4722	0.4906	0.8077	0.899	0.5312	0.9368	0.4333	1	0.7778	0.6	0.45	0.4043	0.4545	0.4103	0.3846	0	0.6	0.3099	1
chr1	90719690	90719690	+	2.89713e-63	9.18695e-62	-0.3847	0.2264	0	0.5556	0.8353	0.5278	0.1522	0.863	0.7222	0.4894	0.44	0.9018	0.2632	0.945	0.1078	0.1429	0.1127	0.7852	0.188	0.4571	0.8485	0.1613	0.254	0.2308	0.4359	0.1667	0.4151	0.5	0.8384	0.2188	0.9574	0.2241	0	0.2222	0.1333	0.3	0	0	0.1282	0	0	0.2	0.1351	0.1818
chr1	90719699	90719699	+	1.76342e-60	4.99639e-59	-0.3205	0.0377	0	0.5111	0.8095	0.3529	0.1087	0.6027	0.5625	0.3636	0.3	0.8304	0.1176	0.8972	0.0192	0	0.0972	0.3446	0.0458	0.3429	0.6182	0	0	0.1569	0.375	0.1667	0.1321	0.5385	0.4848	0.0312	0.7849	0.0342	0	0.1111	0	0.05	0.0769	0	0.0513	0.1429	0	0.2	0	0
chr1	90719839	90719839	+	6.39558e-52	1.27385e-50	-0.3323	0.0625	0.2105	0.3056	0.9444	0.1379	0.12	0.4211	0.7931	0	0.0492	0.878	0.4062	0.9545	0	0	0.0563	0.595	0.1573	0.45	0.768	0.625	0.0769	0.0455	0.4	0.325	0.3	0.6296	0.7027	0.1692	0.9143	0	0	0.3846	0.0455	0.069	0.05	0	0	0.1667	0	0	0.3654	0
chr1	90726975	90726975	+	1.04071e-37	9.94187e-37	-0.2497	0	0	0.2075	0.4857	0	0.0556	0.3939	0.3333	0.6667	0	0.5263	0.16	0.825	0	0	0	0.125	0.0745	0.1633	0.5172	0	0	0	0.28	0.2441	0.0833	0.6613	0.8837	0.0185	0.9535	0	0	0	0	0	0.125	0	0	0	0	0	0	0.1538
chr1	90726985	90726985	+	1.02647e-41	1.23293e-40	-0.2414	0	0	0.2075	0.3429	0.125	0	0.3385	0.5333	0.6667	0	0.5	0.28	0.875	0	0.1429	0	0.069	0.0185	0	0.4828	0	0.1	0	0.28	0.1032	0.0833	0.6129	0.7209	0	1	0	0	0	0	0	0.0417	0	0	0	0.1333	0	0	0
chr1	90727112	90727112	+	1.91407e-36	1.69811e-35	-0.289	0.2609	0.25	0.2	0.5161	0.1	0.339	0.6389	0.12	0.25	0	0.8983	0.16	0.7922	0.087	0.2	0.0984	0.4667	0.055	0.5294	0.7679	0.0741	0.12	0.375	0.4	0.2319	0.4615	0.5	0.9455	0	0.9483	0.087	0.1333	0.0851	0.3077	0	0.1429	0	0.0889	0.0833	0	0	0.1558	0.2
chr1	90727125	90727125	+	4.39337e-32	3.0043e-31	-0.2844	0.5	0.25	0.4	1	0.2105	0.1	0.8333	0.5	0.2439	0.0714	0.7966	0.3265	0.9512	0	0	0.0615	0.5	0.0734	0.4706	0.8165	0.2545	0.098	0.2692	0.48	0.3235	0.7692	0.5	0.931	0	0.9474	0.1571	0.1176	0.0455	0.2308	0.1	0.4286	0	0.1556	0.2609	0.25	0.3333	0	0.3846
chr1	90835351	90835351	+	1.36158e-23	5.4414e-23	-0.2033	0.2424	0.2917	0.75	0.8732	0.3333	0	0.3636	0.2763	0.0822	0.2778	0.3966	0.4667	0.0217	0.2456	0.25	0.0714	0.1702	0.1667	0.2333	0.4286	0.1333	0.0533	0.2424	0.1212	0.2222	0.1053	0.7363	0.7959	0.12	0.8202	0.1308	0.0488	0.3333	0.0213	0.0638	0.2857	0.125	0.1667	0.0364	0	0	0.0364	0.2857
chr1	90835423	90835423	+	7.4707e-51	1.41529e-49	-0.2922	0	0.0833	0.5098	0.8491	0	0	0.4487	0.0408	0.1429	0.1333	0.2553	0.381	0	0.0694	0	0.0845	0.1724	0.0109	0.3659	0.4176	0	0	0	0.1212	0.1429	0.0256	0.6813	0.9091	0.1667	0.9667	0.0175	0	0	0	0	0	0	0	0	0	0	0.027	0
chr1	90835431	90835431	+	1.45775e-26	7.04824e-26	-0.2437	0.1818	0.2083	0.6275	0.7358	0	0.069	0.3974	0.1633	0.1429	0	0.234	0.2857	0.037	0.0833	0	0.0704	0.1017	0.0652	0.4878	0.5604	0	0	0	0.1515	0.1224	0.1795	0.7033	1	0.1111	0.9649	0.1579	0.2188	0	0.0455	0.1224	0	0	0	0	0.1429	0	0.027	0.0741
chr1	90836087	90836087	+	1.58714e-36	1.41634e-35	-0.2538	0	0.1	0.4902	0.9615	0	0.2727	0.4909	0.1538	0.2667	0.1045	0.6667	0.1579	0	0.1667	0	0	0.186	0.0556	0.4364	0.3019	0.2222	0.2174	0	0.4	0.0476	0.2778	0.814	1	0	0.9	0	0	0.1538	0.2143	0.1818	0	0	0	0.1622	0	0	0.1304	0.1176
chr1	90836091	90836091	+	2.46812e-37	2.30925e-36	-0.2429	0.25	0.2	0.34	0.9615	0	0.1364	0.4182	0	0.2333	0.1343	0.6389	0.2632	0	0.0667	0	0.0519	0.1395	0.1111	0.4182	0.2453	0	0.2174	0	0.2	0.0244	0.2222	0.7674	1	0	0.95	0	0	0	0	0.0909	0	0.1667	0.0784	0.0541	0.1429	0	0.087	0.1765
chr1	90836094	90836094	+	1.44972e-47	2.34755e-46	-0.2496	0	0.2	0.3725	0.7115	0	0.2727	0.4182	0.0769	0.2667	0.0152	0.6111	0.1053	0	0.0328	0	0.0132	0.1395	0.0556	0.4909	0.243	0.1111	0.2174	0	0.2	0	0.1143	0.5116	0.9322	0.25	0.9	0	0.2105	0	0	0	0	0	0	0	0	0.1818	0.0217	0
chr1	90836111	90836111	+	3.15016e-48	5.24628e-47	-0.2615	0	0	0.3333	0.9608	0	0.1395	0.3585	0.0769	0.2333	0.0746	0.6486	0.1579	0	0.0328	0	0	0.1059	0.0417	0.4909	0.4259	0	0.2174	0.0667	0.2	0	0.2857	0.7381	0.9649	0	0.9	0	0	0	0	0.1	0.0303	0	0	0	0.25	0	0	0
chr1	90836113	90836113	+	1.23404e-45	1.81817e-44	-0.2568	0	0	0.3333	0.9608	0	0.1395	0.38	0.0769	0.3	0.1343	0.6757	0.1053	0.0385	0	0	0	0.1084	0.0417	0.4909	0.2963	0.0556	0.2174	0.0667	0.2	0	0.2778	0.8049	0.931	0	0.95	0	0	0.1538	0	0	0	0	0	0	0.125	0.1818	0	0.1212
chr1	90836117	90836117	+	1.364e-35	1.14831e-34	-0.2508	0	0	0.4118	0.95	0	0.1714	0.2941	0.0769	0.2593	0.0784	0.65	0.2222	0	0	0	0	0.1061	0.0177	0.4875	0.2447	0	0.2258	0.2	0.2	0	0.2286	0.7561	1	0	0.931	0.0123	0.3333	0.1111	0	0	0	0	0	0.037	0	0	0	0
chr1	90836198	90836198	+	3.03905e-35	2.50585e-34	-0.2139	0	0	0.0769	0.6923	0	0	1	0	0.1667	0.1096	0.5625	0.4167	0	0	0	0	0.0909	0	0.5397	0.0877	0	0.15	0	0	0	0.0889	0.4487	0.8925	0.0435	0.9762	0	0	0	0	0	0	0	0.0238	0	0	0	0	0
chr1	90836201	90836201	+	7.35805e-34	5.58988e-33	-0.2136	0	0.1667	0.1132	0.6923	0	0.1154	1	0	0.25	0.0548	0.6562	0.25	0.0294	0	0	0	0.0909	0	0.5238	0.2105	0	0.15	0	0.0769	0.0588	0.0889	0.3671	0.8065	0	0.9048	0	0	0.2	0	0	0	0	0	0	0	0	0.0741	0
chr1	90836211	90836211	+	3.19303e-34	2.48396e-33	-0.2509	0	0.1667	0.1132	0.6923	0.0455	0.0889	1	0	0.25	0.2258	0.6182	0.3529	0.0333	0.023	0.0714	0	0.1132	0	0.463	0.2651	0	0.1875	0.0909	0	0.16	0.0909	0.4937	0.8902	0.1053	1	0	0	0	0.0435	0	0	0	0	0	0	0	0	0
chr1	91160295	91160295	+	1.12324e-68	4.36211e-67	0.2038	0.991	0.8829	0.8235	0.3661	1	0.9467	0.287	0.7234	0.3415	0.7273	0.359	0.9452	0.2821	0.9592	0.9854	0.9774	0.4653	0.9401	0.4318	0.3547	0.8421	0.9242	0.9012	0.859	0.5758	0.9886	0.5341	0.2963	0.8169	0.9298	0.9737	0.9216	0.8462	0.9774	0.9571	1	1	0.9469	0.9412	0.9184	1	0.9688	0.9412
chr1	91297253	91297253	+	3.86404e-34	2.99118e-33	0.2235	1	0.6471	0.8261	1	1	1	0	0.7857	1	1	0.5172	1	0.129	1	1	1	0.4737	1	0.875	0.2698	1	0.9524	1	0.6429	1	0.9429	0.9091	0.1379	1	0.9737	0.9778	1	0.9091	1	0.8974	1	0.9231	1	1	1	1	1	1
chr1	91297262	91297262	+	2.13087e-49	3.76749e-48	0.2951	1	0.6471	0.7391	1	0.7692	1	0	0.7857	0.8333	0.8696	0.2414	1	0.0635	1	1	0.9865	0.5128	0.9444	0.625	0.1452	1	1	0.4	0.8571	0.9286	0.9429	0.7727	0.1609	1	0.7105	1	0.6667	0.8182	1	0.9487	1	0.9286	1	1	1	1	1	1
chr1	93037166	93037166	+	3.48065e-19	1.0397e-18	-0.2078	0.9767	0.5286	0.9358	0.6667	0	0.0244	0.0286	0	0.0179	0.0278	0.9452	0.6818	0.5	0.5714	0.9478	0.7037	0.2973	0.5051	0.1212	0.2708	0.5714	0.6	0.5	0.4231	0.4828	0.9951	0	0.4091	0.697	0.069	0.4898	0	0	0.4267	0.0556	0.5714	0.25	0.4375	0	0.4688	0.4615	0.5	0
chr1	93422677	93422677	+	1.35956e-22	5.09015e-22	0.21	1	0.9091	0.5636	0.6333	1	0.8621	0.1739	0.75	1	0.6957	0.4333	0.8	0.3704	1	1	0.8889	0.5	0.9241	0.3571	0.5072	1	1	0.963	0.92	0.9302	0.9412	0.8462	0.2105	0.9808	0.8095	0.9506	1	0.8	1	1	1	1	0.6957	1	0.8889	0.8333	1	1
chr1	95383287	95383287	+	5.68228e-27	2.82125e-26	0.2161	1	0.7037	0.6	0	0.9375	0.837	0	0.5556	0.9677	0.8571	0.2727	0.875	0.1463	0.8841	0.8846	0.9138	0.3898	0.8686	0.6207	0.2041	1	0.9268	0.8421	0.7	0.4524	0.76	0.5862	0.0816	0.9615	0.9722	0.8491	0.9583	1	1	0.8182	0.7931	0.9375	0.8235	0.9167	0.6	0.7073	0.8	0.5714
chr1	95662062	95662062	+	4.54579e-63	1.42847e-61	0.2658	0.9688	0.7778	0.8966	0.3803	0.9167	0.8667	0.4667	0.8772	0.9277	0.9	0.38	0.8919	0.1277	0.9783	0.9545	1	0.2576	0.8913	0.3396	0.2019	0.8276	0.7917	0.8333	0.776	0.7284	0.8904	0.6234	0.0563	0.9459	1	0.8851	1	1	0.9618	0.9735	0.8485	1	0.8621	0.9608	1	0.8889	0.8197	1
chr1	96183389	96183389	+	7.42448e-15	1.64067e-14	0.2001	0.8947	0.8235	0.7174	0.4545	1	0.8889	0.7368	0.8485	1	1	0.3871	0.8333	0.9697	0.8125	0.8929	1	0.5	0.8462	0.5789	0.3509	0.8947	0.7778	1	0.8333	1	0.8913	0.64	0.1429	0.6667	1	0.9048	1	0.9048	0.9286	0.9333	1	0.9091	1	1	0.8	1	0.95	1
chr1	96418247	96418247	+	4.44152e-31	2.85659e-30	0.2207	1	1	0.7895	0.2549	1	0.875	0.7458	0.8163	0.8737	0.9259	0.2571	0.8	0.3824	0.875	0.9149	0.8333	0.4198	0.9371	0.3488	0.2687	1	0.9722	0.8077	0.8333	0.8919	0.8901	0.4898	0.0755	0.9706	0.7273	0.875	1	0.8286	0.9344	0.9535	1	0.8947	1	1	1	1	1	0.5385
chr1	96418263	96418263	+	3.47893e-28	1.86511e-27	0.2295	0.9744	1	0.7368	0.1226	0.913	0.7708	0.4068	0.898	0.9789	0.9259	0.2286	0.8	0.2059	0.7975	0.9574	0.9697	0.241	0.8742	0.3488	0.3582	0.8837	0.9167	0.8148	0.9444	0.7027	0.7692	0.3469	0.0741	0.9265	0.5909	0.9167	0.9231	0.9429	0.9016	0.8372	0.7826	0.8947	0.9474	1	1	0.9091	0.7333	0.7692
chr1	96418277	96418277	+	5.38065e-40	5.91486e-39	0.2451	0.7949	1	0.6757	0.2453	0.8261	0.875	0.5965	0.8776	1	1	0.2571	0.8	0.2388	0.9487	0.9556	0.9846	0.4096	0.9371	0.3256	0.2687	0.883	0.9444	0.8519	0.9444	0.6757	0.8182	0.551	0.0741	0.9701	0.9545	1	1	1	1	0.9302	0.913	0.8947	0.9474	0.9836	1	0.9	0.9333	1
chr1	96460323	96460323	+	2.95385e-40	3.29228e-39	0.2002	0.84	0.7576	0.8972	0.8421	0.7727	0.8803	0.8182	0.8879	0.7952	0.9	0.664	0.913	0.2396	0.9195	0.9524	0.9699	0.5526	0.9194	0.4857	0.0846	0.8762	0.8846	0.9722	0.9419	1	0.9151	0.6923	0.1127	0.9455	0.907	0.8701	1	0.9524	0.9459	0.9444	1	1	1	0.9565	1	1	0.9394	0.8824
chr1	96460327	96460327	+	9.09213e-39	9.25684e-38	0.2743	0	0	0.402	0.3895	0.6364	0.4307	0.2029	0.6574	0.9036	0.8667	0.3071	0.6	0.1531	0.8132	0	0.55	0.4174	0.9243	0.4143	0.0183	0.5781	0.9615	0.9118	0.4819	0.9643	0.3958	0.02	0	0.9455	0.9318	0.8133	0.5	0.9524	0.9589	0.8243	0.8182	0.9048	0	0	0.9286	0.2222	0.9394	0.7059
chr1	96673056	96673056	+	2.36875e-37	2.21879e-36	0.2808	1	0.8182	0.7353	0	1	0.8095	0.5	0.25	1	0.9643	0.2917	0.9286	0.1558	1	1	1	0.3143	0.8039	0.7059	0.2545	0.7778	0.8387	0.9333	0.84	0.3	0.8571	0.8333	0.087	0.9778	0.3548	1	1	0.6875	1	0.9	1	1	0.8462	0.9355	1	1	1	0.9167
chr1	97587657	97587657	+	2.30612e-18	6.51342e-18	0.2236	0.9302	1	0.8158	0.4118	0.6	0.8947	0.2143	0.381	0.8049	1	0.3529	0.8	0.1667	0.913	1	0.9167	0.25	1	0.5	0.1905	1	1	1	0.9667	0.6364	0.9574	0.7333	0.2727	0.931	0.875	1	1	0.8462	1	0.9444	0.9355	1	1	1	0.8	1	1	1
chr1	97845849	97845849	+	1.69279e-33	1.25966e-32	0.2179	0.875	0.7778	0.9667	0.55	0.8462	0.978	0.4	0.8621	1	0.973	0.5	1	0.5634	0.8947	1	0.9718	0.1515	1	0.6667	0.3636	0.8667	1	1	0.6842	0.94	1	0.6533	0.3636	0.9608	0.8519	0.9802	0.7647	1	0.9545	0.9565	1	1	1	0.8846	1	1	1	1
chr1	98053545	98053545	+	1.19676e-16	3.00229e-16	-0.2124	0.1	0	0.4483	0.6538	0	0.1795	0.7778	0.1538	0.125	0.1429	0.6923	0.2273	0.6957	0.0526	0	0.0533	0.2105	0.0278	0.4394	0.6579	0.4667	0.3188	0	0.2727	0.125	0	0.6977	0.6935	0	0	0	0	0.303	0.0769	0.2857	0.1622	0	0	0.0909	0.1333	0	0	0
chr1	98595604	98595604	+	4.89345e-26	2.28543e-25	0.2165	0.6667	0.4444	0.5263	0.1429	1	0.7358	0.7292	1	1	0.8788	0.575	0.8644	0.8929	0.973	0.9259	0.8723	0.4	0.8	0.6	0.1494	0.8919	1	0.8571	0.8033	0.8182	0.7692	0.7407	0.4	0.5455	0.6538	0.8832	0.8	0.8571	1	0.9	0.75	1	1	1	0.6875	0.5714	1	1
chr1	99051925	99051925	+	4.31019e-37	3.97981e-36	0.2293	0.8947	0.75	0.5556	0.625	0.8333	0.898	0.75	0.7778	0.75	0.95	0.3478	0.9167	0.4634	0.8983	0.8571	0.9672	0.3333	0.9068	0.5185	0.2045	1	1	0.9048	0.85	0.8409	0.8235	0.68	0.1923	0.7879	0.3462	0.9216	0.5455	1	1	0.9048	0.8966	0.8571	1	1	1	1	0.9048	1
chr1	101933070	101933070	+	7.1202e-40	7.76067e-39	0.2464	0.8571	0.6923	0.7778	1	1	0.7857	0.2373	0.9	0.9706	0.8889	0.5342	0.75	0.0746	1	0.8065	0.7905	0.42	0.8776	0.52	0.2289	0.7692	0.95	0.8824	0.5833	0.5882	0.9726	0.7273	0.0541	0.8333	0.9048	0.7949	0.9615	0.7647	1	0.9649	0.9167	0.9167	1	0.9756	1	0.9375	1	1
chr1	101949822	101949822	+	1.95527e-19	5.94015e-19	0.2227	1	0.913	0.8947	1	1	0.9677	0.2679	0.625	0.0952	0.9149	0.4366	0.5	0.1429	1	1	0.9588	0.2688	0.954	0.7778	0.1935	0.92	0.5909	0.8621	0.7778	0.6364	0.7755	0.7778	0.0256	0.7826	1	0.7778	0.6667	1	1	1	0.8788	1	0.8667	0.7895	0.9	0.25	0.6875	1
chr1	101986155	101986155	+	5.96086e-24	2.43654e-23	0.2215	1	0.8571	0.807	0.6	0.9355	0.9524	0.439	0.6849	0.1364	0.9565	0.5909	0.8571	0.0857	0.9733	0.9394	0.9412	0.3619	0.9516	0.4493	0.1863	0.75	0.8298	0.7619	0.7879	0.5625	0.9032	0.7857	0.2973	0.8824	0.7857	0.84	1	0.8261	0.86	1	0.9189	1	1	1	0.963	0.6667	0.875	0.8571
chr1	101986186	101986186	+	2.85936e-34	2.23068e-33	0.2495	0.8929	0.913	0.8596	0.7538	0.625	0.9524	0.3452	0.75	0.0909	0.9783	0.6809	0.8475	0.0548	0.92	0.8788	0.9765	0.3818	0.936	0.4648	0.1863	0.7917	0.9149	0.75	0.803	0.9375	0.9032	0.6316	0.4054	0.8235	1	1	1	1	0.9388	0.96	0.8378	0.8333	1	1	0.7037	1	0.9583	0.6667
chr1	101986199	101986199	+	4.49453e-26	2.10542e-25	0.2352	0.9259	0.7826	0.5714	0.9839	0.7037	0.9206	0.1566	0.7778	0.0455	0.8696	0.3913	0.8793	0.0278	0.9333	0.8788	0.8941	0.4404	0.904	0.4085	0.2667	0.9583	0.9574	0.6957	0.7879	0.6333	0.7273	0.7368	0.25	0.8824	0.7037	1	1	0.5217	0.8776	0.9231	0.8108	0.8333	1	0.9474	0.8519	1	1	1
chr1	101996504	101996504	+	3.99631e-30	2.41641e-29	-0.2045	0.1714	0	0.3056	0.8684	0.5	0.1379	0.1	0.2558	0.2449	0.2143	0.3611	0.4211	0.0698	0.1781	0.28	0.0396	0.2828	0.1379	0.6136	0.0819	0.2105	0.3143	0	0.5263	0.411	0.2444	0.5	0.42	0.1639	0	0.0759	0	0	0.1887	0	0.0256	0	0.0312	0.0571	0	0	0.1429	0.1905
chr1	102228695	102228695	+	1.10412e-26	5.38034e-26	0.2194	0.9048	0.8182	0.7571	1	0.8182	0.9487	0.75	0.8571	0.4	0.973	0.6429	0.7368	0.1739	1	0.75	0.7097	0.4878	0.7679	0.6897	0.2162	0.6429	1	0.6667	1	0.8519	0.7321	0.8182	0.5417	0.7143	1	0.95	0.9231	0.5789	0.8333	1	0.9556	1	1	1	1	1	1	1
chr1	102228699	102228699	+	1.11314e-28	6.16159e-28	0.2061	1	0.8182	0.8696	0.9474	1	0.8783	0.7857	0.8095	0.5143	0.9189	0.6429	0.7895	0.2174	0.9643	1	0.8374	0.6296	0.8929	0.6897	0.2838	0.6429	1	0.7333	0.8841	0.8519	0.9298	0.8824	0.7021	0.7143	1	0.95	1	0.9459	0.875	1	0.9565	0.875	0.9429	1	1	1	1	1
chr1	102228706	102228706	+	5.5802e-22	2.00845e-21	0.2202	0.9048	0.6364	0.6087	0.7895	0.9091	0.8843	0.5714	0.7857	0.4118	0.8649	0.4643	0.8421	0.1304	1	0.7778	0.7742	0.2683	0.8036	0.6207	0.1892	0.4667	1	0.7333	0.913	0.5926	0.7018	0.7576	0.4167	0.7143	0.8636	0.8	1	0.6316	0.7021	0.9667	0.8222	0.9375	0.9429	1	1	0.8333	1	1
chr1	102228720	102228720	+	6.5859e-29	3.69781e-28	0.2394	0.9048	0.8182	0.6857	0.9474	1	0.9504	0.8214	0.7619	0.4	0.8378	0.4444	0.8947	0.2174	0.9286	1	0.8065	0.3333	0.8571	0.6897	0.1757	0.5333	0.8689	0.7931	0.8406	0.5556	0.8421	0.8235	0.4583	0.7143	0.8095	0.95	1	0.9474	0.7872	0.9167	0.8636	1	1	1	1	1	1	1
chr1	102611122	102611122	+	1.46481e-18	4.19317e-18	0.2417	0.7727	0.5484	0.2	0.9767	0.8571	0.6847	0.7059	0.25	0.6667	0.6522	0.5625	0.8571	0	0.7097	0.7	0.7405	0.4714	0.5938	0.4068	0.1875	0.4364	0.32	0.5	0.6389	0.3529	0.3548	0.6875	0.3158	0.3659	0.2373	0.7049	0.8333	0.56	0.9412	0.6316	0.7917	0.8095	0.6	0.8182	0.5	0.6667	0.8824	1
chr1	102951632	102951632	+	1.14906e-33	8.63073e-33	0.2064	0.9375	0.3077	0.6364	0.7	1	0.8333	0.9111	0.7143	0.8571	0.9118	0.5455	0.9636	0	0.9048	0.8571	0.9266	0.7757	0.9716	0.5	0.1042	0.8286	0.9444	0.8462	0.8235	0.8889	0.8421	0.6667	0.7193	0.8356	0.125	0.92	0.9412	0.9062	0.9474	0.8378	0.9385	1	0.8333	1	1	1	0.9565	1
chr1	103278444	103278444	+	8.64305e-207	1.64445e-204	0.2767	0.8889	0.6923	0.5909	0.5317	0.7898	0.8271	0.2698	0.7161	0.2212	0.773	0.4188	0.8593	0.2527	0.8279	0.8535	0.8343	0.3799	0.865	0.5156	0.1979	0.7568	0.8844	0.8841	0.6667	0.5617	0.7163	0.6145	0.1836	0.7919	0.0421	0.8796	0.8578	0.8819	0.8779	0.8803	0.7923	0.8571	0.8644	0.9148	0.9565	0.8783	0.7669	0.8
chr1	103988950	103988950	+	1.39326e-33	1.04176e-32	0.2697	0.9375	1	0.8222	0.5417	0.9333	0.875	0.2	0.7742	0.9444	0.6271	0.619	0.96	0.0351	0.8125	0.9756	0.9612	0.4722	0.9574	0.4211	0.0154	0.8333	0.6667	0.9333	0.814	0.5667	0.7727	0.8333	0	0.9783	0.4627	1	1	0.9655	0.9355	1	0.8571	0.8333	0.9167	0.7692	0.75	0.9	1	0.72
chr1	103988973	103988973	+	1.57723e-48	2.66805e-47	0.3237	0.9375	0.8182	0.7333	0.5	1	0.75	0.15	0.7895	1	0.4746	0.6667	0.88	0	0.7258	0.8537	0.932	0.4722	0.9149	0.4561	0.0152	1	1	1	0.814	0.5333	0.9091	0.7778	0	0.9565	0.4328	0.9318	1	1	0.9032	0.9394	0.9286	1	1	0.8462	1	0.8	0.8	0.84
chr1	104217522	104217522	+	4.66125e-33	3.382e-32	0.2163	0.8182	1	0.8667	0.6984	0.8235	1	1	0.5417	0.8718	0.942	0.5312	0.963	0.2474	0.8529	1	0.9259	0.4368	0.9831	0.7971	0.1915	1	0.9333	0.9091	1	0.6981	1	0.7667	0.1587	0.8409	0	0.9706	1	1	0.9744	1	0.9403	0.875	0.9565	1	1	1	0.6765	0.8333
chr1	104722215	104722215	+	5.21734e-27	2.59509e-26	0.2238	1	0.8824	0.9688	0.8	0.875	0.9714	0.9545	0.8966	0.5349	1	0.3846	0.9649	0.1818	0.8209	1	0.85	0.5	0.92	0.675	0.375	1	1	1	0.9429	0.95	0.9231	0.7857	0.45	0.8889	0.3333	0.963	1	1	0.9512	1	0.9259	1	1	0.9231	1	1	0.9583	0.7273
chr1	104856138	104856138	+	3.82733e-33	2.79042e-32	0.2056	0.8333	0.7778	0.6471	0.7273	0.8462	0.9221	0.6912	0.8947	0.625	0.9	0.575	0.9355	0.5469	0.9744	0.8919	0.9853	0.3559	0.8542	0.5	0.36	0.8438	0.9744	1	0.8367	0.7802	1	0.8923	0.1667	0.8519	0.5745	0.9841	0.8571	0.913	0.9565	0.9592	1	0.9091	0.9259	0.9	0.8571	0.9	0.8596	1
chr1	104982197	104982197	+	3.9229e-35	3.21378e-34	0.269	0.9062	0.5714	0.5862	0.5	0.8333	0.75	0.6154	0.6522	1	0.7	0.4737	0.9375	0.1587	0.9429	0.6667	0.9677	0.4314	0.8358	0.7015	0.1509	0.7391	0.8	0.4545	0.4545	0.8602	0.7317	0.5238	0.027	0.6905	0.619	0.9744	1	0.5	0.8889	1	0.9	0.9333	0.7308	0.8182	1	1	0.9714	1
chr1	105090212	105090212	+	7.43664e-23	2.83416e-22	0.2157	0.8857	0.9231	0.92	0.64	0.9091	0.3951	0.9286	0.9184	0.974	0.913	0.0541	1	0.1892	0.871	1	0.916	0.3784	0.5714	0.1935	0.2203	1	1	0.7619	0.7895	0.9403	0.9535	0.3043	0.2286	0.7297	0.9259	0.9245	1	1	0.9459	0.9583	0.9574	1	0.1667	1	1	1	1	0.875
chr1	105090217	105090217	+	6.00726e-29	3.38096e-28	0.2028	0.8611	0.9231	1	0.9298	0.9091	1	1	0.9184	0.9744	0.913	0.4423	1	0.1892	0.9667	1	0.959	0.5733	0.98	0.1522	0.2373	0.9459	0.9375	0.9048	0.7368	1	0.8654	0.7879	0.2286	0.7333	0.8148	1	1	1	1	0.9714	0.9184	1	0.9718	1	0.9333	0.8889	0.8298	0.875
chr1	105090221	105090221	+	4.0841e-35	3.34252e-34	0.2249	0.8286	0.92	0.8627	0.4737	0.9091	1	0.9286	0.9278	0.8919	0.8261	0.4423	1	0.1892	0.9355	1	1	0.5065	0.9802	0.1596	0.2712	1	1	0.9524	0.7222	1	0.9623	0.697	0.2286	0.76	0.9259	1	1	1	1	0.9592	0.9167	0.9167	0.9859	0.9333	0.9333	0.6667	0.9583	0.875
chr1	105090228	105090228	+	1.75242e-33	1.30257e-32	0.2461	0.9444	0.7692	0.6667	0.5614	0.9091	1	0.9231	0.9167	0.8462	0.7778	0.3725	0.907	0.1622	0.8	1	0.9068	0.3766	0.9802	0.0957	0.1356	0.8919	0.875	0.9048	0.6316	0.7761	0.9245	0.6364	0.2571	0.7467	0.8519	0.9245	0.76	1	0.973	0.8776	0.9592	0.7917	0.9577	0.9333	0.8571	0.8889	0.875	1
chr1	105090242	105090242	+	1.70201e-25	7.68103e-25	0.2058	0.9429	0.9167	0.82	0.7759	0.9	0.8654	1	0.7917	0.9744	0.7907	0.4706	0.7561	0.1351	1	1	0.9008	0.5375	0.9798	0.2842	0.2034	1	0.9531	1	0.5789	1	0.9623	0.8125	0.1143	0.7568	0.8519	0.9245	1	1	0.9722	0.7347	1	0.8333	0.9412	0.8667	0.9286	1	0.875	0.875
chr1	105090273	105090273	+	5.55815e-30	3.3338e-29	0.2353	0.8824	0.9048	0.7347	0.6071	0.8182	0.9423	0.6667	0.7708	0.9178	0.9	0.5	0.8095	0.1111	0.8621	1	0.9508	0.475	0.9109	0.2979	0.2203	0.8378	0.9375	0.8571	0.6316	0.8955	0.7843	0.7667	0.0882	0.7432	0.8148	1	0.76	1	0.9167	0.9167	0.9184	0.9091	0.9062	0.9333	0.9286	1	0.8936	0.7692
chr1	105127225	105127225	+	1.61264e-23	6.41488e-23	0.22	1	0.7692	0.8824	0.6667	1	0.9416	0.8462	1	0.5172	0.9474	0.2857	0.8824	0.1515	0.9474	1	0.92	0.4	0.9388	0.7692	0.0638	0.8824	0.9178	0.9032	0.9286	0.8235	0.8	0.641	0.3333	1	1	1	0.6	1	0.9333	1	0.9167	1	1	1	1	1	1	0.9048
chr1	105200857	105200857	+	1.89293e-32	1.32221e-31	0.2439	0.9649	1	0.6667	0.5	0.7143	0.7925	0.3529	0.8214	0.5185	0.8	0.4898	0.88	0.0606	1	1	1	0.2162	0.8293	0.4737	0.2	0.8235	0.8108	0.75	0.8205	0.7	0.8313	0.7714	0	0.55	0.2857	0.8113	1	0.9655	0.9111	1	0.8333	0.8462	0.9365	0.9615	1	1	0.8947	1
chr1	105200873	105200873	+	3.24151e-27	1.63345e-26	0.2049	1	1	0.7302	0.5833	1	1	0.3922	0.8318	0.72	0.8	0.6531	1	0.0606	1	0.9259	0.7419	0.3514	0.813	0.5263	0.2917	0.7692	0.6757	0.8077	0.8421	1	0.9512	0.8286	0.0513	0.7143	0.7805	0.9623	1	0.9655	0.9111	1	1	0.8462	0.8833	0.9583	1	1	0.8246	1
chr1	105470431	105470431	+	4.62195e-24	1.90308e-23	0.259	0.8261	0.35	0.6235	0.3137	0.8	0.8438	0.3396	0.5	0.0741	0.8696	0.4643	0.907	0.0619	0.975	0.7778	0.7143	0.2414	0.7442	0.6	0.1143	0.8571	0.6	0.9	0.6471	0.6049	0.52	0.7778	0.0333	0.7059	0.7083	0.8919	0.7333	0.619	0.9487	0.6923	0.8462	0.875	0.8571	0.9231	0.6667	1	0.875	1
chr1	105926766	105926766	+	1.52874e-26	7.38123e-26	0.253	1	0.8261	0.8684	0.2414	0.8333	0.8947	0.5806	0.5581	0.4857	1	0.4286	1	0.1724	0.9667	0.9231	0.8952	0.527	0.9259	0.5072	0.2745	0.8824	1	0.8261	0.5128	0.7037	1	0.6552	0.1081	0.7778	0.7895	1	0.6667	1	1	0.8605	0.7778	1	0.9231	1	1	0.6667	0.7647	1
chr1	106030814	106030814	+	8.91819e-27	4.3719e-26	0.202	0.8913	0.8333	0.8526	0.6512	0.9355	0.6703	0.3714	0.6034	0.3922	0.75	0.5208	0.9231	0.1538	0.9362	0.9737	0.9796	0.3913	0.9	0.6	0.8075	0.94	0.9821	1	0.7326	0.76	0.8231	0.9231	0.1739	0.8	0.8519	0.9815	0.6667	0.9302	0.9412	0.8592	0.9091	0.8235	1	0.8852	1	0.9412	0.9459	0.9444
chr1	108047330	108047330	+	1.96386e-20	6.38052e-20	0.2356	0.4048	0.4	0.6905	0.1364	0.4	0.6063	0.0769	0.32	0.913	0.4	0.3261	0.0769	0.1	0.2581	0.4571	0.1754	0.0192	0.2692	0.3393	0.0641	0.6429	0.5882	0.3704	0.439	0.2105	0.5433	0.3111	0.0345	0.2143	0.7273	0.5455	0.84	0.6809	0.3968	0.6119	0.4571	0.4706	0.2895	0.4848	0.875	0.95	0.6061	0.4545
chr1	108122601	108122601	+	7.78082e-29	4.35099e-28	0.2465	0.9818	0.8947	0.7667	0.5833	0.75	0.7097	0.2667	0.4535	0.1356	0.6667	0.5	0.9412	0.0606	1	0.9655	0.899	0.3906	0.9655	0.5797	0.3308	0.4118	0.7679	0.4444	0.7917	0.7255	0.8542	0.9778	0.0282	0.5667	1	0.8539	0.6364	0.7778	1	0.9091	0.8605	0.8571	0.875	0.8857	1	0.9412	0.5714	1
chr1	109073705	109073705	+	3.81294e-11	6.41642e-11	-0.2137	0.3704	0.5714	0.04	0.8649	0.3333	1	0	0.8125	0	0.8889	0.5778	0	1	0.0526	0.8696	0.4167	0	0.5979	0.4848	0	1	0.5455	0.5714	0.5455	0.5294	0.4783	0.84	0.6	0.5714	0.7561	0.2264	0.6667	0	0.2857	0	0	0.6667	0	0	0.1667	0.9286	0.5806	0.6471
chr1	109255261	109255261	+	4.29709e-83	2.50206e-81	-0.2425	0.9813	0.9732	0.8972	1	0.84	0.9733	0.913	0.9155	0.9619	0.9412	0.8758	0.9538	0.9481	0.8871	0.945	0.9753	0.9462	0.9255	0.6742	0.9099	0.8158	0.8421	0.8936	0.9264	0.8857	0.9675	0.8687	0.8889	0.8947	0.6512	0.7565	0.7143	0.2697	0.8916	0.5769	0.95	0.6889	1	0.7204	0.3529	0.4848	0.7941	0.7222
chr1	109255275	109255275	+	6.75498e-100	5.52058e-98	-0.2565	0.9811	0.9262	0.8879	0.987	0.9565	0.9646	0.8718	0.9249	0.9783	0.9706	1	0.9692	0.9627	0.9677	0.9818	0.9877	0.9084	0.9787	0.7209	0.9688	0.7381	0.8947	1	0.9689	0.9565	0.9615	0.9192	0.9195	0.8947	0.4651	0.7168	0.5238	0.2022	0.9521	0.5962	0.825	0.8723	1	0.8454	0.5294	0.5	0.7059	0.8286
chr1	109452999	109452999	+	1.52773e-14	3.30291e-14	0.2034	0.8571	1	0.5333	0.76	0.7	0.9322	0.5	0.75	1	0.85	0.3889	0.9286	0.2	0.6104	1	0.4805	0.36	0.84	0.2222	0.3462	0.6	0.3125	0.6667	0.3636	0.6939	0.7241	0.3333	0.2264	0.7424	0.1429	0.7551	0.8571	0.963	0.4444	0.8333	0.8776	0.8889	0.6667	0.4667	0.7222	0.6	0.6857	1
chr1	109494815	109494815	+	3.3103e-23	1.28976e-22	0.2232	0.6923	0.4444	0.6486	0.9024	0.7941	0.6145	0.24	0.4505	0.0732	0.7917	0.3235	0.7222	0.325	0.7414	0.8947	0.8395	0.3443	0.8384	0.6889	0.3118	0.8667	0.7692	0.7727	0.5758	0.72	0.6712	0.5769	0.2889	0.8077	0.0909	0.7031	0.875	0.9091	0.8182	0.72	0.6667	0.7931	0.9242	0.7576	0.8148	0.9565	0.7429	0.9565
chr1	110070092	110070092	+	3.39322e-62	1.03148e-60	-0.2774	0	0	0.4035	0.7739	0.3636	0.0583	0.2022	0.378	0	0.0769	0.3883	0.1481	0.4694	0	0	0.0851	0.3208	0.0972	0.4643	0.6175	0.06	0	0	0	0.1702	0.1429	0.5513	0.407	0	0.5063	0	0	0	0	0.0625	0.0909	0	0	0	0	0	0.1333	0
chr1	110070100	110070100	+	1.66103e-47	2.67792e-46	-0.315	0	0	0.5789	0.8793	0.5455	0.402	0.3864	0.7422	0	0.1852	0.5728	0.2264	0.5	0.1304	0	0.1042	0.6226	0.1931	0.6071	0.7486	0.52	0.0196	0.1111	0.5	0.44	0.3333	0.7375	0.6744	0.3182	0.9487	0.241	0.1944	0.25	0.08	0.0645	0.1846	0	0.2273	0.0769	0.4167	0	0.2	0
chr1	110070113	110070113	+	3.53726e-40	3.92599e-39	-0.2729	0	0	0.4737	0.7759	0	0.1456	0.3034	0.6797	0.25	0.1176	0.4757	0.1455	0.5455	0.0659	0.1818	0.0208	0.4857	0.1793	0.3929	0.7814	0.4951	0.0667	0.0556	0	0.5946	0.2857	0.6625	0.5568	0.1333	0.8514	0.1928	0.3095	0.2	0.16	0.0625	0.0882	0	0.1818	0.12	0.1667	0.2222	0	0
chr1	110070116	110070116	+	3.88754e-78	1.99868e-76	-0.3794	0	0	0.4035	0.8435	0.2667	0.2427	0.618	0.6378	0.25	0.1569	0.5686	0.1818	0.5408	0.0674	0	0.0421	0.6038	0.1793	0.5893	0.7747	0.4808	0	0	0	0.5	0.1905	0.6329	0.8295	0.0889	0.973	0.0714	0.2326	0.2	0.08	0.0625	0.0294	0	0.2273	0.04	0	0	0	0
chr1	110070119	110070119	+	6.43005e-59	1.71771e-57	-0.3267	0	0	0.4035	0.8435	0	0.1456	0.5393	0.6953	0	0.0784	0.5922	0.1455	0.53	0	0	0.0417	0.3585	0.1379	0.5893	0.7923	0.3077	0.0612	0.0556	0	0.4	0.1905	0.675	0.7955	0	1	0.1667	0.0465	0.4	0	0.0645	0.0312	0	0.1818	0	0	0	0.1333	0
chr1	110070126	110070126	+	9.57221e-86	5.94532e-84	-0.3631	0.0417	0	0.375	0.7565	0	0.2524	0.4725	0.5234	0	0.0816	0.5347	0.1818	0.5	0	0	0.0417	0.4151	0.1517	0.4821	0.6301	0.3077	0.1429	0.0556	0	0.5	0.1951	0.625	0.8182	0.1778	0.8857	0	0.0465	0	0.0408	0	0.0571	0	0	0	0	0.1111	0.1333	0
chr1	110151093	110151093	+	8.44064e-36	7.19527e-35	-0.219	0	0	0.4211	0.75	0.2	0.0984	0.2353	0.0769	0.1	0	0.6389	0.1633	0.3235	0.037	0.0909	0.0952	0.0851	0.0159	0.2471	0.3929	0.05	0.1667	0	0.2381	0.2308	0	0	0.8868	0	0.9625	0	0	0.1622	0	0	0	0	0	0	0	0	0.0727	0
chr1	110151112	110151112	+	3.4174e-36	2.98851e-35	-0.2546	0.2105	0	0.3158	0.8372	0.3125	0.0204	0.3235	0	0.0714	0	0.5902	0.0606	0.3922	0.0526	0	0	0.0635	0	0.7297	0.4516	0	0.1429	0	0.3333	0.4167	0.1	0	0.8444	0	0.963	0	0	0	0.0938	0	0	0	0	0	0	0	0	0.2
chr1	110151119	110151119	+	1.05929e-30	6.64198e-30	-0.2609	0.1053	0	0.1053	0.8205	0.3125	0.2857	0.4667	0.0256	0.0769	0.0189	0.6842	0	0.4706	0.0263	0	0.1791	0.0317	0.0741	0.6622	0.4624	0	0.1429	0	0.2381	0.4167	0.3	0	0.8667	0.1224	0.9818	0.0588	0	0	0.129	0	0.0333	0	0.2222	0	0	0	0	0.4444
chr1	110211733	110211733	+	5.4378e-44	7.34255e-43	-0.2338	0.1053	0.1053	0.16	0.6818	0.0588	0.043	0.1803	0.3088	0	0.0308	0.7097	0.1778	0.4179	0	0.2	0.1311	0.2368	0.0615	0.68	0.4186	0.0652	0	0	0.08	0.0909	0.0732	0.098	0.8152	0	0.8444	0	0	0	0	0	0	0	0	0	0.1176	0	0	0.1538
chr1	110211736	110211736	+	4.62835e-44	6.27776e-43	-0.2922	0.4211	0.1053	0.28	0.8182	0	0.1075	0.6066	0.3088	0	0.2154	0.9355	0.2	0.7612	0.0519	0	0.082	0.2821	0.1679	0.8367	0.7076	0.0652	0	0	0.08	0.4242	0.122	0.2941	0.8462	0	0.9333	0.18	0	0	0	0.0645	0	0.0714	0.0588	0	0.1111	0.0952	0	0
chr1	110211751	110211751	+	9.07508e-48	1.48407e-46	-0.2857	0	0.3333	0.16	0.6364	0.1053	0.1075	0.4098	0.3088	0.1379	0.1385	0.7097	0.2609	0.5	0.0256	0	0	0.3377	0.1077	0.68	0.7209	0.1304	0	0	0	0.3939	0.2195	0.2941	0.9674	0.0227	0.9149	0	0.0769	0.2222	0.0588	0.0667	0	0	0	0	0	0	0	0.2222
chr1	110211760	110211760	+	1.87238e-48	3.15562e-47	-0.2903	0.0526	0.0952	0.2174	0.6818	0.2973	0.0426	0.5333	0.3382	0	0.1692	0.9032	0.2128	0.7424	0	0.2	0	0.3846	0.0611	0.84	0.6628	0.0889	0.0476	0	0.08	0.4545	0.0732	0.12	0.9783	0.0714	0.7021	0.0962	0	0.1154	0	0	0.0377	0	0	0	0	0	0	0.1429
chr1	110211763	110211763	+	5.40687e-38	5.25363e-37	-0.2547	0.1053	0.1905	0.08	0.6818	0.2222	0.0426	0.4754	0.2206	0	0.1538	0.9677	0.2128	0.6818	0.0513	0.2	0.1746	0.3846	0.0687	0.6	0.5814	0.1333	0	0.1875	0.16	0.2424	0.122	0.2549	0.7872	0	0.5957	0.0577	0	0.0385	0.0588	0.0968	0	0	0	0	0	0.0952	0.0769	0.2143
chr1	110211766	110211766	+	5.80103e-45	8.26068e-44	-0.2918	0	0.0952	0.08	0.6818	0.2778	0.0213	0.65	0.3088	0	0.2615	0.7419	0.0851	0.8	0.0513	0	0.0952	0.4156	0.1462	0.52	0.7907	0.1333	0	0.1875	0.32	0.3333	0.122	0.2157	0.9574	0.0366	0.9348	0.0865	0	0.1333	0.0588	0.0968	0.037	0.0833	0	0	0.1667	0	0	0.2143
chr1	110211775	110211775	+	8.87879e-32	5.96064e-31	-0.271	0.2632	0.0952	0.16	0.6364	0	0	0.5082	0.1778	0	0.2609	0.6875	0.0357	0.7333	0.0213	0.2	0.0116	0.3636	0.0123	0.75	0.6637	0.0333	0	0.25	0.08	0.2041	0.0488	0.1765	0.9104	0.0227	0.9459	0.0317	0	0.0952	0.0588	0	0.0769	0	0	0	0	0	0.2308	0.1
chr1	110212194	110212194	+	9.83192e-49	1.67842e-47	-0.3497	0.3	0.3158	0.7234	0.5205	0.1538	0.1961	0.9672	0.2432	0.0256	0.2759	0.8904	0.6111	0.5333	0.1961	0.2	0.1029	0.507	0.381	0.7432	0.9149	0.6471	0.4262	0.05	0.2	0.1622	0.4	0.4762	0.8182	0.3125	0.95	0.0211	0	0.2667	0	0.2414	0.1017	0.1111	0.1429	0.2	0.1667	0.2222	0.0714	0.6667
chr1	110212226	110212226	+	1.47359e-19	4.51508e-19	-0.2031	0.2222	0.2105	0.2979	0.0976	0	0.0278	0.2787	0.102	0.0435	0.0833	0.6	0.0909	0.2308	0.1143	0	0.038	0.1875	0.1321	0.3947	0.6413	0.6154	0.2162	0.1053	0	0	0.1714	0.3333	0.3864	0.1667	0.8846	0	0	0	0	0	0.0244	0	0.1034	0.2	0	0	0.2105	0
chr1	110674000	110674000	+	8.89772e-31	5.60833e-30	-0.2588	0.7333	0.4865	0.8182	0.7872	0.5	0.25	0.9672	0.8261	0	0.8542	0.9832	0.8718	0.974	0.4624	0.3333	0.954	0.8364	0.6792	0.7381	0.8288	0.3929	0.6842	0.8333	0.9459	0.6571	0.5926	0.9016	0.75	0.7027	0.9506	0.5957	0.5	0.5455	0.3929	0.4146	0.3733	0.5185	0.5128	0.6744	0.5238	0.5	0.6486	0.75
chr1	110674003	110674003	+	4.06189e-32	2.78456e-31	-0.2784	0.4	0.4054	0.4545	0.766	0.25	0.4	0.9016	0.6304	0	0.7083	0.8739	0.641	0.8831	0.3226	0.5	0.4368	0.8	0.5157	0.7381	0.6306	0.4286	0.5789	0.3333	0.6757	0.7778	0.4815	0.623	0.75	0.4324	0.9753	0.4255	0.2143	0.5	0.375	0.4634	0.32	0.2069	0.2564	0.5116	0.2381	0.4167	0.2703	0.5
chr1	110674089	110674089	+	2.38197e-32	1.65271e-31	-0.3204	0.2105	0.2727	0.2963	0.5	0.3333	0.4	0.2542	0.8305	0.1053	0.3404	0.9535	0.3684	0.9239	0.1304	0.24	0.3684	0.6226	0.2078	0.3333	0.8026	0	0.2121	0	0.525	0.619	0	0.2368	0.7292	0.5	0.7949	0.1509	0.1818	0.2727	0.2368	0	0.1489	0.2	0.037	0	0.1429	0.1739	0.1304	0
chr1	110674095	110674095	+	9.40327e-30	5.57238e-29	-0.2675	0.2632	0	0.1481	0.4231	0.6667	0	0.1695	0.2712	0.1053	0.1277	0.7674	0.4211	0.9239	0.087	0.16	0.1447	0.5962	0	0.3333	0.6806	0.2353	0.0303	0	0.5128	0.619	0	0.2368	0.625	0.1944	0.3846	0	0.1818	0	0.1579	0.125	0.1277	0.2667	0.037	0	0	0.0435	0	0
chr1	110675236	110675236	+	1.56092e-32	1.09621e-31	-0.255	0	0.125	0.4615	0.6286	0.0833	0.0377	0.3333	0.7	0	0.1791	0.7681	0.1778	0.3836	0.0351	0.3333	0	0.2667	0.25	0.2222	0.4625	0.12	0.2222	0.0667	0.45	0.0156	0	0.2381	0.4667	0	0.9286	0	0	0	0.0667	0.25	0	0	0	0	0	0	0.2	0
chr1	110675253	110675253	+	6.7372e-35	5.44713e-34	-0.2211	0	0	0.1538	0.5	0.2222	0	0.1579	0.7	0	0.0392	0.6786	0	0.2778	0.0213	0	0	0.3387	0	0.1613	0.4355	0	0	0	0.35	0.0577	0	0.1905	0.1587	0.0588	1	0	0	0	0	0	0	0	0	0	0	0	0	0
chr1	110762265	110762265	+	1.62366e-24	6.89339e-24	0.2742	0.931	0.5926	0.7209	0.322	0.625	0.6923	0.0625	0.5455	0.8667	0.9091	0.4789	1	0.0588	0.875	1	1	0.3214	0.8333	0.6	0.2353	0.8947	0.9062	0.8462	0.6304	0.4737	0.8889	0.4167	0.125	0.7778	0.7857	0.9524	1	1	1	0.8654	0.8571	0.8	1	1	1	1	0.6667	1
chr1	110848030	110848030	+	6.3037e-23	2.41282e-22	0.2037	0.1818	0.1429	0.5455	0.7097	0.4746	0.5227	0.4286	0.4516	0.8571	0.3571	0.2652	0.1667	0.1	0.2407	0.1818	0.1591	0.0909	0.1423	0.3803	0.1793	0.7765	0.2083	0.3036	0.2083	0.7059	0.4545	0.5294	0.1786	0.4359	0.5714	0.3939	0.7429	0.8974	0.4545	0.7143	0.4118	0.2105	0.3256	0.4925	0.9487	0.7234	0.614	0.6296
chr1	112390628	112390628	+	2.73581e-21	9.41212e-21	0.2482	0.9394	0.5833	0.46	0.2308	0.6667	0.7	0.0244	0.2778	0.125	0.6078	0.2174	0.5625	0.2439	0.6735	0.7692	0.88	0.2059	0.8824	0.6508	0.0698	0.5263	0.4231	0.5429	0.7	0.4516	0.8261	0.5122	0.1972	0.65	0	0.8608	0.5385	0.7692	0.8857	0.6522	0.6512	0.5185	1	1	0.5	0.7391	0.4167	1
chr1	112744224	112744224	+	1.52011e-24	6.46578e-24	-0.2377	0.25	0	0.5882	0.8889	0	0.12	0.931	0	0	0.1429	0.4681	0.25	0	0.1311	0	0	0.2985	0.1905	0.4118	0.7	0	0.0488	0	0.2593	0.1739	0	0.0417	0.2069	0.0345	0.4857	0.0851	0	0.087	0	0	0	0	0	0	0	0	0.2791	0
chr1	112744227	112744227	+	8.86344e-21	2.94511e-20	-0.2003	0.25	0	0.2353	0.6389	0	0.08	0.8276	0.4	0	0.1905	0.4375	0.25	0	0	0	0	0.1791	0	0.3333	0.65	0	0	0	0.1852	0	0.2581	0.0833	0.023	0.1034	0.8857	0.0851	0	0	0	0	0.0476	0	0	0	0	0	0.093	0.3333
chr1	112759551	112759551	+	2.36726e-19	7.15464e-19	0.2194	0.8824	1	0.8636	0.1731	1	0.8421	0.641	0.6364	0.8824	0.75	0.6111	1	0.4938	0.9091	1	0.9773	0.3467	0.9423	0.3684	0.3889	0.9714	1	0.8571	0.3947	0.4419	0.7021	0.6818	0.1333	0.8148	0.2273	1	1	0.8	0.84	0.8571	0.75	0.875	0.8049	0.8205	1	1	0.6875	1
chr1	112835357	112835357	+	2.02315e-27	1.0348e-26	0.2496	1	1	0.6098	0.5714	1	0.8077	0.0444	0.5	1	0.4667	0.3043	0.4286	0.2273	0.9375	1	0.94	0.2373	0.8571	0.1333	0.3415	1	0.9661	0.85	0.8182	0.381	0.8636	0.2222	0	0.9375	0.9655	0.907	0.7273	0.6667	0.7931	1	0.9608	0.9	0.8824	0.9444	0.5833	1	0.875	0.8571
chr1	112851928	112851928	+	1.31184e-21	4.60899e-21	0.2519	1	1	0.7647	0.5	1	1	0.125	0.5789	0.75	0.5	0.3165	1	0	1	0.75	0.9524	0.3067	0.931	0.1905	0.3333	0.6	0.6667	0.8889	0.8462	0.1429	0.8947	0.5	0	1	1	0.9722	1	0.6364	1	0.5	1	1	1	0.5455	0.875	1	1	0.5714
chr1	112851935	112851935	+	9.53842e-23	3.60757e-22	0.2419	1	1	0.8824	0.75	1	1	0.125	0.5789	0.75	0.7222	0.2405	1	0.0741	1	1	0.9524	0.4133	0.8667	0.1951	0.5789	0.7	0.7407	0.8889	0.9231	0.5	0.8889	0.5909	0.0667	1	1	1	0.8125	0.7778	1	0.8	0.9688	0.9429	0.88	1	0.875	1	1	1
chr1	113887228	113887228	+	3.64629e-17	9.49189e-17	-0.2154	0.8571	0.2	0.8667	0.6757	0.6	0.6522	0.2222	0.6154	0.8125	0.6047	0.8065	0.7143	0.7049	0.3036	0.3333	0.4516	0.5139	0.488	0.2727	0.1923	0.3077	0.4333	0.6667	0.4444	0.4545	0.7308	0.76	0.7288	0.1892	0.9714	0.3301	0.1667	0.3333	0.4655	0.1176	0.4906	1	0.4211	0.6471	0.6667	1	0.7742	0.6364
chr1	114153766	114153766	+	2.04532e-39	2.16748e-38	-0.2323	0.1667	0.0667	0.4324	0.6087	0.2	0.3051	0.209	0.6818	0.1429	0.0278	0.6667	0.087	0.0377	0.0952	0	0.2292	0.1361	0.1128	0.4757	0.4815	0.0952	0	0.087	0.2632	0.2418	0.0833	0	0.6591	0.0299	0.5185	0	0	0	0	0.0667	0.1951	0	0	0.0909	0.1111	0	0	0
chr1	114241624	114241624	+	8.8944e-24	3.59519e-23	0.2112	0.8667	0.9286	0.9286	1	1	0.9111	0.6316	0.9677	1	0.9355	0.425	1	0.75	0.9714	1	1	0.4062	0.9697	0.434	0.3676	0.8	1	1	0.8387	0.7647	0.9608	0.7714	0	0.9189	0.25	1	0.6667	1	0.931	0.875	0.875	1	1	0.8947	1	1	1	1
chr1	114241669	114241669	+	1.26337e-31	8.38985e-31	0.3119	0.6667	0.5	0.5714	0	1	0.5778	0.4	0.2787	0.9773	0.625	0.2785	0.7778	0.1429	0.8841	0.875	0.9556	0.25	0.7576	0.2727	0.2647	1	0.9167	0.8571	0.8387	0.4706	0.86	0.3421	0.05	0.973	0.0417	0.6731	1	0.84	1	0.625	1	0.8333	1	0.85	0.75	1	1	0.6667
chr1	114790823	114790823	+	1.76787e-34	1.39615e-33	0.2491	1	0.75	0.6111	0.75	1	0.6774	0.4746	0.5	1	0.9	0.6164	0.8163	0.5181	0.8586	0.8571	1	0.3864	0.906	0.5526	0.1186	0.907	0.7619	0.8571	0.6875	0.8636	0.88	0.9412	0.22	1	0.1831	0.9649	0.8286	1	0.9333	0.8788	1	1	0.8095	0.8333	1	0.5	0.9167	1
chr1	116725549	116725549	+	8.46516e-40	9.18497e-39	0.3128	0.8636	0.6364	0.7143	0.2195	0.875	0.9024	0.1607	0.3673	0.4	0.8125	0.1724	0.7368	0	0.6735	0.8095	0.8833	0.4455	0.8214	0.2	0.0676	0.4444	0.8966	0.8462	0.9412	0.4058	0.6053	0.5714	0.1011	0.8966	0.2903	0.9368	0.4483	0.913	0.8333	0.6585	0.8667	0.8462	0.8333	0.6923	0.6667	0.4286	0.8889	0.8889
chr1	116831228	116831228	+	9.69677e-28	5.05711e-27	0.2058	0.9362	1	0.8689	1	0.8261	0.9655	0.1333	0.6078	0.3333	0.8182	0.3214	0.907	0.24	1	0.9211	0.8416	0.5366	0.9479	0.5238	0.8743	0.9592	0.759	0.9655	0.8	0.4706	0.84	0.9091	0.129	0.9231	0.9512	0.9259	1	1	0.9178	0.85	1	1	0.9189	1	1	1	1	0.8571
chr1	116831267	116831267	+	5.70625e-28	3.01966e-27	0.2114	0.9545	0.9655	0.9333	0.8158	0.9048	0.8621	0.2121	0.6078	0.4815	0.9091	0.4444	0.9535	0.32	1	0.9429	0.9375	0.525	0.9579	0.5556	0.6825	0.8696	0.8313	1	0.825	0.4062	1	0.9091	0.2	0.7368	1	0.9259	1	1	0.9722	0.95	0.9643	1	0.8889	1	1	1	0.8	1
chr1	118987325	118987325	+	1.30089e-35	1.09637e-34	-0.3176	0.5	0.4615	0.42	0.8625	0.3846	0.284	0.5897	0.6869	0.04	0.129	0.7667	0.3077	0.2388	0.2462	0.3333	0.1266	0.6435	0.1584	0.6741	0.8901	0.1176	0.3562	0.4444	0.0857	0.0426	0.2174	0.7209	0.9518	0.0698	1	0.0899	0.1053	0.0938	0.1176	0.1923	0.2273	0.4	0.2456	0.3636	0.2857	0.1905	0.5	0.2857
chr1	118987383	118987383	+	8.15097e-64	2.6385e-62	-0.3907	0	0.2703	0.5385	0.8675	0.3077	0.0824	0.9459	0.3232	0.0357	0.1143	0.8923	0	0.2432	0.1515	0.1905	0.0617	0.6325	0.1226	0.6419	0.9271	0.1379	0.3378	0.1111	0.1389	0	0.12	0.6279	0.9762	0	0.9623	0.0449	0	0.1081	0	0.1379	0.0238	0	0.1132	0	0.2222	0.1053	0.1	0
chr1	118987386	118987386	+	4.25728e-71	1.78999e-69	-0.3736	0	0.1622	0.4231	0.8171	0.0769	0.0588	0.6757	0.4242	0.0357	0.1143	0.8769	0	0.1351	0.0909	0	0.0617	0.5812	0.0561	0.5238	0.822	0.1034	0.0946	0.1111	0.0556	0	0.1224	0.6279	0.9268	0	0.9245	0	0	0	0	0.2069	0	0	0	0	0	0	0.05	0
chr1	118987929	118987929	+	1.08011e-69	4.34781e-68	-0.3651	0	0	0.4483	0.775	0	0.0417	0.9375	0.7714	0.5385	0.0513	0.7429	0.1538	0.2727	0	0	0	0.6512	0.0548	0.3947	0.787	0.0385	0.0112	0	0.2162	0	0.1176	0.4906	0.8286	0	0.5439	0	0	0.0588	0	0	0.05	0	0	0	0	0	0	0
chr1	118987931	118987931	+	7.50271e-64	2.43163e-62	-0.3604	0	0	0.4483	0.775	0	0.0417	0.9375	0.7714	0.5385	0.05	0.7429	0.1538	0.2208	0	0	0	0.6628	0.0548	0.3421	0.8462	0.1154	0	0	0.3243	0	0.1176	0.4906	0.7714	0	0.6552	0	0	0.1176	0.0339	0	0	0	0	0	0.2857	0	0	0
chr1	118987998	118987998	+	7.13488e-60	1.97667e-58	-0.3761	0	0.2	0.2651	0.8	0.75	0.06	0.9375	0.6538	0	0	0.7273	0.2727	0.2712	0	0	0.037	0.6981	0	0.5072	0.6667	0	0.0556	0.1	0.2	0.0625	0.0513	0.6087	0.9103	0	1	0	0	0	0.0606	0	0	0	0	0.0741	0	0	0	0
chr1	118988023	118988023	+	6.09816e-52	1.21662e-50	-0.3536	0	0.2	0.4198	0.8182	0.75	0.06	0.9375	0.5667	0	0.1053	0.7353	0.2727	0.2414	0	0	0.0741	0.6604	0	0.4247	0.752	0.1	0.0286	0.0513	0.2	0.0625	0	0.6739	0.9487	0	0.3913	0	0	0	0	0	0	0	0	0.2143	0	0	0	0
chr1	118988028	118988028	+	4.79477e-41	5.5626e-40	-0.318	0.037	0.2	0.3133	0.8182	0.75	0.0606	0.9375	0.5667	0	0.0984	0.7353	0.2727	0.2759	0.0385	0	0	0.6604	0	0.3699	0.704	0	0.0556	0.1	0.2	0.0625	0.0513	0.6739	0.8961	0	0.4348	0	0.2727	0.1053	0	0	0.1579	0	0.0667	0	0	0	0	0
chr1	118988032	118988032	+	9.71781e-45	1.36457e-43	-0.3448	0	0.3158	0.3012	0.8182	0.75	0.1	0.9375	0.5667	0	0.1311	0.7941	0.2727	0.3276	0.0385	0	0.037	0.7547	0.0667	0.3973	0.7339	0.1	0.0286	0.1	0.2051	0.0625	0.0769	0.6222	0.9487	0	0.6739	0.0938	0	0.2632	0.0303	0	0	0	0.1333	0.0714	0	0	0	0
chr1	118988035	118988035	+	3.71281e-40	4.11668e-39	-0.3325	0	0.3	0.3855	0.8182	1	0.2	1	0.5667	0.5	0.0984	0.7576	0.2727	0.2456	0.0769	0	0.1111	0.7547	0.0667	0.4247	0.7581	0	0.0556	0.1	0.25	0	0.1026	0.6087	0.8462	0	0.5652	0.0625	0	0.2632	0	0	0	0	0	0.0741	0	0	0.1379	0.125
chr1	118988039	118988039	+	4.87807e-25	2.13958e-24	-0.2716	0.0769	0.2	0.3659	0.8182	0.75	0.06	1	0.6	0	0.0984	0.6364	0.2727	0.339	0	0	0.1111	0.7547	0.0678	0.4658	0.7778	0	0.0556	0.15	0.25	0.0588	0.1026	0.7174	0.859	0.0714	0.6957	0.127	0	0.2778	0	0	0.1579	0.5	0.1333	0.2143	0	0	0.1034	0.1333
chr1	118988043	118988043	+	2.69775e-33	1.98349e-32	-0.3001	0	0.3	0.2651	0.8182	0.75	0.1	0.875	0.3667	0.5	0.1311	0.7879	0.3	0.2712	0.0385	0	0.0741	0.6923	0	0.4795	0.685	0.1	0.0556	0	0.2564	0	0.0513	0.4783	0.9487	0	0.8444	0.125	0.4286	0.2632	0.0606	0	0	0	0	0.0714	0	0	0.069	0.1333
chr1	118988054	118988054	+	9.85177e-50	1.76737e-48	-0.3848	0	0.4211	0.3171	0.5556	0.75	0.0694	0.9032	0.6538	0	0.1304	0.7547	0.2857	0.2941	0.0244	0	0.1	0.7579	0.0612	0.5785	0.7455	0	0	0	0.2051	0	0.1053	0.5435	0.9333	0.1905	0.675	0	0	0.2632	0	0	0	0	0	0	0	0	0	0
chr1	118988058	118988058	+	7.41556e-52	1.47345e-50	-0.3825	0	0.3	0.241	0.6667	0.75	0.0972	0.8125	0.5833	0	0	0.7358	0.1667	0.2549	0	0	0	0.7474	0.0408	0.5124	0.7798	0	0	0	0.25	0	0.0513	0.587	0.9344	0.1429	1	0	0	0	0	0	0	0	0	0	0	0	0	0
chr1	118988470	118988470	+	2.94574e-40	3.28352e-39	-0.264	0.125	0.2727	0.2245	1	0.2353	0.1444	0.7722	0.6207	0.2	0	0.7612	0.2381	0.7143	0.0204	0	0.0952	0.2897	0.0946	0.3929	0.7937	0.0345	0	0	0.2667	0.4865	0.1724	0.3939	0.9524	0	0.8913	0.0286	0	0	0.0938	0.1395	0.04	0	0.35	0	0	0.3333	0.129	0
chr1	118988477	118988477	+	1.23593e-66	4.43865e-65	-0.287	0	0.2727	0.2449	0.6364	0.2222	0.1099	0.7468	0.4138	0	0.0253	0.7612	0.1905	0.4857	0.06	0	0.0238	0.1757	0.094	0.2857	0.8125	0	0	0	0.2	0.4737	0.1034	0.2985	0.8824	0	0.6522	0	0	0	0	0	0	0	0	0.0541	0	0	0.0968	0
chr1	118989327	118989327	+	2.63793e-67	9.70835e-66	-0.388	0	0.2727	0.5254	0.8947	0.5	0.2174	0.7547	0.589	0.2381	0	0.75	0	0.92	0.05	0.0968	0	0.5111	0.0519	0.3077	0.7971	0	0.069	0.2	0.3929	0.6667	0.0455	0.4524	0.5254	0	0.8056	0.0408	0	0	0.0317	0	0	0	0	0	0	0	0	0
chr1	118989605	118989605	+	8.61227e-27	4.22569e-26	-0.2309	0	0.2	0.375	0.5	0.25	0	0.3878	0.6379	0	0.0385	0.6545	0.08	0.75	0.0833	0	0	0.24	0	0.3729	0.7521	0	0	0.087	0.3125	0.4167	0.0769	0.2162	0.8	0.1778	0.56	0.0635	0.3333	0.0286	0.1562	0.1333	0	0.1333	0	0	0	0.2222	0.0952	0
chr1	118989610	118989610	+	5.39423e-30	3.23783e-29	-0.2326	0	0	0.0833	0.5	0.2308	0	0.5918	0.7759	0	0.0385	0.5091	0.08	0.7222	0	0	0	0.16	0	0.1356	0.7851	0.1154	0	0.1739	0.1875	0.5	0	0.4054	0.7111	0.1778	0.44	0.0323	0.3333	0	0	0.0667	0	0	0.069	0.1111	0.12	0.1111	0	0
chr1	118989729	118989729	+	7.58118e-20	2.37055e-19	-0.2253	0.0652	0	0.6364	0.9737	0.1935	0.1395	1	0.7778	0.6	0.3529	0.8714	0.2564	0.766	0.3158	0	0.1159	0.6718	0.3148	0.5429	0.7714	0.2727	0.1739	0.2051	0.6667	0.4762	0.0204	0.6667	0.7955	0.12	0.9794	0.3902	0.4444	0.4231	0.0667	0.3889	0.129	0.3333	0.0755	0.6897	0.1333	0.2105	0.1702	0
chr1	118989763	118989763	+	4.40238e-35	3.597e-34	-0.2844	0	0	0.4	0.6	0.08	0.2364	0.9333	0.3514	0.6	0.2653	0.8462	0.2162	0.8429	0	0	0	0.3	0	0.2553	0.5862	0.2188	0	0	0.381	0.4516	0.0417	0.5077	0.6389	0.0909	0.7231	0.0351	0	0	0.1333	0.1143	0	0	0.0556	0	0.1481	0.2857	0.0526	0
chr1	118990284	118990284	+	1.16619e-32	8.25348e-32	-0.2481	0	0	0.3415	0.5833	0.4615	0.1029	0.7368	0.5753	0	0.069	0.8615	0.303	1	0	0	0.012	0.4359	0	0.55	0.771	0.0784	0.1923	0.0426	0.0741	0.3585	0.1333	0.5	0.8654	0	1	0.064	0.1	0	0.2353	0.0625	0.0556	0	0.1212	0.1714	0	0.125	0.0645	0
chr1	118990302	118990302	+	1.69154e-36	1.50614e-35	-0.2416	0	0	0.1628	0.6471	0.2857	0.0294	0.6	0.4384	0.0909	0.1897	0.7794	0.3125	0.9545	0	0	0.0122	0.3419	0	0.6	0.708	0.04	0	0	0.1111	0.283	0.1333	0.525	0.6429	0	0.7358	0.0635	0.2222	0	0.0312	0.0909	0	0	0	0.0571	0	0	0	0.069
chr1	118993253	118993253	+	6.7821e-67	2.45973e-65	-0.4575	0.2	0.5217	0.4091	0.8571	0.25	0	0.9701	0.2609	0.1429	0.1538	0.9012	0.186	0.7982	0	0.3333	0.0612	0.5784	0.0238	0.5263	0.7326	0.4091	0.0256	0	0.3333	0.7619	0.2609	0.5814	1	0.1	0.7105	0	0	0	0.0909	0	0	0.0541	0	0.0556	0	0	0	0
chr1	118993256	118993256	+	2.86225e-69	1.13556e-67	-0.4689	0	0.5217	0.4091	0.8571	0.25	0	0.9403	0.5217	0.1429	0.2105	0.8795	0.1429	0.789	0	0	0.0612	0.5882	0	0.3077	0.8953	0.3636	0	0	0.2667	0.7619	0	0.7209	0.9655	0.1017	0.6829	0	0	0	0.0909	0	0	0	0	0	0	0	0	0.25
chr1	118993261	118993261	+	9.86977e-65	3.31498e-63	-0.4785	0	0.5217	0.4091	0.8286	0.1667	0.2105	0.8955	0.5507	0.2857	0.1026	0.878	0.0952	0.945	0	0	0.0612	0.7353	0.0238	0.4872	0.9186	0.6364	0.0256	0.2326	0.2667	0.7619	0	0.7209	0.8276	0.1	1	0.037	0	0.2	0.0952	0	0	0.0526	0.0417	0.0556	0	0.4	0	0
chr1	118993268	118993268	+	4.75904e-58	1.22408e-56	-0.4436	0	0.5217	0.4091	0.8571	0.3333	0	0.9701	0.4394	0.1429	0.1579	0.8765	0.1463	0.9083	0	0	0.0816	0.5588	0.0238	0.3846	0.9186	0.1818	0.0256	0	0.2667	0.8095	0.2727	0.7209	0.8621	0.1	0.9512	0.037	0	0.2	0.0909	0	0.4	0	0	0.1143	0	0	0	0.25
chr1	118993271	118993271	+	8.56352e-61	2.46116e-59	-0.4707	0	0.5217	0.5581	0.8571	0.3333	0.1053	0.9701	0.6029	0.1429	0.2632	0.878	0.1463	0.8899	0	0.3333	0.0816	0.7157	0.119	0.5385	0.8953	0.3182	0.0256	0.3256	0.4	0.8571	0.3478	0.6744	1	0.1	0.9512	0.037	0	0.2	0.0909	0.1429	0	0.0789	0	0.0588	0	0.1667	0.2667	0.25
chr1	118993278	118993278	+	5.0459e-64	1.6479e-62	-0.4547	0	0.5217	0.4091	0.8429	0.1667	0.1053	0.9104	0.4394	0.1429	0.1579	0.8519	0.1463	0.9083	0.05	0	0.0612	0.6311	0.0476	0.3077	0.8605	0.2273	0	0	0.2667	0.7619	0.2727	0.7442	0.8421	0.1	0.8049	0	0.1667	0	0	0.0769	0	0	0	0	0	0.5	0.1333	0
chr1	118993285	118993285	+	4.26792e-86	2.67342e-84	-0.5362	0	0.6957	0.4419	0.8429	0.3333	0.1579	0.9559	0.3971	0.1429	0.2105	0.9512	0.15	0.9455	0	0	0.0816	0.767	0.0476	0.6667	0.9302	0.3636	0	0	0.2667	0.8095	0.2609	0.7209	1	0.1667	1	0	0	0	0.1	0.1429	0	0	0	0.0588	0	0	0	0
chr1	118993298	118993298	+	1.30526e-56	3.16752e-55	-0.5081	0.1111	0.7391	0.4091	0.8525	0.4	0.0541	0.8824	0.4364	0.5	0.3438	0.8971	0.125	0.9792	0.2286	0	0.1098	0.8351	0.04	0.5893	0.9565	0.25	0.1923	0.1429	0.5333	0.7647	0.2609	0.6744	0.98	0.3542	1	0.1628	0	0	0.1818	0.3077	0	0.0714	0	0.0417	0	0	0.2	0
chr1	118993302	118993302	+	2.62047e-49	4.6091e-48	-0.4729	0	0.6818	0.4091	0.8689	0.4	0.3158	0.9412	0.4107	0.5	0.1562	0.8824	0.1875	0.9688	0.0571	0	0.1084	0.8351	0.0267	0.5536	0.9503	0.25	0	0.1395	0.2667	0.8235	0.0909	0.7619	0.9565	0.125	1	0.093	0	0.2	0.1818	0.1429	0	0.1429	0.125	0.0833	0	0.1667	0.1	0.25
chr1	118993305	118993305	+	5.55528e-66	1.9537e-64	-0.5429	0.1111	0.6957	0.4091	0.8361	0.4	0.2105	0.8806	0.5893	0.25	0.3438	0.9104	0.125	0.8958	0.0571	0	0.122	0.8763	0.2533	0.6964	0.9379	0.125	0	0.5116	0.2667	0.5882	0.2609	0.7143	0.8696	0.1042	1	0.0233	0	0.25	0.0909	0	0	0.0714	0	0.125	0	0.1667	0	0
chr1	118999544	118999544	+	5.28087e-32	3.59469e-31	-0.3285	0.2381	0.2941	0.2973	0.6452	0.2778	0.2632	0.1556	0.1429	0	0.0435	0.8971	0.3571	0.8846	0.2333	0.3	0.193	0.2	0.1081	0.2917	0.9136	0.3929	0.2941	0	0.5397	0.5833	0.3	0.2128	0.9474	0.15	1	0	0	0.1471	0.1333	0.0645	0.2273	0.1765	0.1304	0.2424	0.4	0.1	0.3056	0
chr1	118999578	118999578	+	1.228e-78	6.40559e-77	-0.329	0.0909	0.2143	0.1279	0.4091	0.1842	0.1951	0.0364	0	0.1951	0.069	0.8767	0.3333	0.9186	0	0.1406	0.1772	0.2441	0.1392	0.2752	0.9127	0.3091	0.1923	0.0909	0.4422	0.6042	0.3186	0	0.9231	0.0638	1	0	0	0.2687	0.1714	0.1212	0.0339	0.0588	0	0	0	0.0455	0.0833	0
chr1	118999582	118999582	+	9.69369e-57	2.3663e-55	-0.2675	0.1136	0.075	0.0465	0.3182	0.0526	0.0244	0.0093	0	0.2	0.1228	0.8069	0.3429	0.8081	0.0506	0.0156	0.1019	0.112	0.0316	0.2569	0.8675	0.2364	0	0.1515	0.3493	0.3922	0.354	0.068	0.9011	0	0.873	0.1124	0	0.2857	0.0857	0.0303	0.0339	0.0588	0	0.0541	0	0	0.0282	0.3
chr1	118999588	118999588	+	3.28185e-77	1.65258e-75	-0.3175	0	0.2326	0.0706	0.4242	0.0789	0.1951	0.0182	0.1143	0	0.0345	0.8511	0.3143	0.8588	0	0.0156	0.1646	0.1452	0.2025	0.2385	0.8855	0.2364	0.1923	0.0909	0.4422	0.5306	0.3009	0.0294	0.9231	0	1	0	0	0.1562	0.2	0.0152	0.0339	0	0.1277	0	0	0	0.137	0
chr1	118999594	118999594	+	3.63499e-33	2.65385e-32	-0.2757	0.186	0.3488	0.2674	0.6571	0.15	0.186	0.1481	0	0.1905	0.1818	0.8947	0.3636	0.8444	0.1667	0.1562	0.2727	0.2286	0.1566	0.1967	0.9294	0.2963	0.0857	0.1875	0.4658	0.4074	0.4464	0.1165	0.9259	0.25	0.9706	0.098	0	0.3333	0.1159	0.0303	0	0.1176	0.125	0.2	0.2	0.3333	0.3611	0.3
chr1	118999672	118999672	+	8.40753e-34	6.36159e-33	-0.2378	0	0	0	0.2812	0.2353	0	0.0606	0.1923	0.0417	0.0625	0.6341	0.4118	0.7692	0.0588	0	0	0.1565	0.3556	0.0857	0.7923	0.2034	0	0.0435	0.275	0.2687	0.08	0.1071	0.9571	0.1667	1	0.0588	0.25	0.15	0.1429	0	0	0.1667	0	0	0.0909	0.0909	0.08	0.25
chr1	118999687	118999687	+	6.29083e-32	4.26264e-31	-0.2517	0.4091	0.2353	0.2667	0.4516	0.1111	0.0769	0.1515	0	0.0417	0	0.6098	0.5294	0.8684	0.1176	0	0.127	0.2478	0.1556	0.2857	0.8361	0.3051	0.4375	0.2609	0.6053	0.2687	0.3333	0.1786	0.9559	0.3256	0.9459	0.1386	0	0.3061	0.3333	0.0714	0.125	0.1667	0	0.1176	0.0952	0.0769	0.08	0
chr1	119000319	119000319	+	6.66364e-76	3.22766e-74	-0.4018	0.2	0	0.0909	0.7838	0.1176	0.1163	0.2581	0.5	0.2597	0.3288	0.8	0.4667	0.8737	0.1429	0.1	0.05	0.5288	0.1699	0.4563	0.9174	0.1791	0	0.0328	0.5714	0.6721	0.2368	0.6774	0.9011	0.1071	1	0.0667	0	0.0526	0.1509	0.0769	0.0606	0.1	0	0	0.087	0	0	0
chr1	119000336	119000336	+	7.59379e-57	1.86091e-55	-0.3238	0	0	0	0.3125	0.1111	0.0698	0.129	0.4912	0.1579	0.24	0.8621	0.4	0.9158	0	0.2	0.025	0.3524	0.1184	0.3529	0.7792	0.1045	0	0	0.5238	0.541	0	0.6452	0.8966	0.2143	0.9649	0.1667	0	0	0.1017	0.0769	0.1212	0.1111	0	0	0	0.2857	0.08	0
chr1	119000531	119000531	+	1.41585e-88	9.38923e-87	-0.3401	0.0465	0.08	0.35	0.8182	0.3333	0	0	0.2472	0.2273	0.2121	0.5862	0.1304	0.9032	0.02	0	0.0323	0.3884	0	0.2832	0.9052	0	0	0	0.2683	0.7073	0	0.4583	0.9398	0.32	0.9778	0.0092	0.125	0	0	0.0263	0	0	0	0.0526	0	0.125	0.0741	0.1176
chr1	119000537	119000537	+	2.34481e-80	1.27545e-78	-0.3442	0.0465	0.08	0.35	0.7846	0.3333	0	0	0.2472	0.2273	0.3333	0.6609	0.1304	0.9048	0.0769	0.0952	0.0323	0.4	0.0179	0.3805	0.9565	0.1622	0	0	0.275	0.6941	0.0455	0.4583	0.9639	0.44	1	0	0	0	0.0227	0.1053	0.0816	0	0.0541	0.1429	0	0.125	0.1538	0.0286
chr1	119000559	119000559	+	3.05353e-101	2.54428e-99	-0.3725	0	0.08	0.35	0.8182	0.1667	0	0.0154	0.3146	0.2727	0.2424	0.6053	0.2174	0.873	0	0.0952	0.0806	0.4274	0.036	0.469	0.9569	0.1892	0	0.1429	0.2683	0.7143	0.0455	0.5	0.9733	0.32	0.9775	0	0	0	0.0455	0.0526	0.0202	0	0.0822	0.0476	0	0	0	0
chr1	119000562	119000562	+	2.32236e-72	1.0172e-70	-0.3537	0.0976	0.125	0.35	0.8182	0.3333	0.0351	0.0923	0.382	0.2927	0.4242	0.6923	0.2174	0.8889	0.2308	0.381	0.0656	0.592	0	0.4386	0.9565	0.4865	0.0417	0.2143	0.35	0.675	0.1364	0.5	0.9467	0.32	0.9775	0.0374	0.375	0.069	0.0227	0.0789	0.1212	0.1818	0.1096	0.0476	0.1111	0.1429	0.1379	0.0857
chr1	119000607	119000607	+	4.85862e-48	8.04393e-47	-0.3284	0	0	0.4255	0.7895	0.2	0.2202	0.1207	0.4776	0	0.44	0.8142	0.0625	0.9706	0.0385	0.1	0	0.4333	0.0444	0.4348	0.8961	0	0.1373	0	0.4107	0.5238	0.1212	0.6923	0.9032	0.2818	0.9375	0.06	0	0.2424	0.0476	0	0.0465	0.8571	0	0.1579	0.2	0	0.2667	0.0952
chr1	119000621	119000621	+	1.2269e-61	3.64493e-60	-0.3505	0.3333	0	0.4898	0.7895	0.2	0.1532	0.0172	0.338	0.1429	0.24	0.8435	0.1818	0.9855	0.1154	0	0	0.3854	0.0778	0.3733	0.875	0	0	0.1887	0.3729	0.6176	0.3636	0.6923	0.9355	0.1171	0.9697	0.0588	0	0.1081	0	0	0.093	0.75	0.0588	0.1	0.1429	0	0.2222	0
chr1	119000651	119000651	+	1.06283e-43	1.4135e-42	-0.2639	0	0	0.3673	0.7317	0.1667	0	0.0345	0.3429	0	0.0377	0.7664	0.0645	0.6875	0.0926	0	0	0.2556	0	0.2162	0.6125	0	0	0	0.2373	0.5455	0	0.525	0.9222	0	0.9697	0.0196	0	0	0	0.1111	0.0465	0	0	0	0	0	0	0.1905
chr1	119000713	119000713	+	4.79602e-77	2.40497e-75	-0.3557	0	0.1	0.4138	0.4884	0	0	0	0.4906	0.1111	0.05	0.74	0.2857	0.8511	0.0392	0	0.0545	0.2	0.0593	0.3396	0.7927	0.0357	0.129	0	0.381	0.65	0.0833	0.5397	0.866	0.1622	0.9524	0.0213	0	0.0769	0	0.0571	0.037	0	0	0	0	0	0	0
chr1	119000722	119000722	+	3.72276e-70	1.52265e-68	-0.3635	0	0.1	0.6552	0.4884	0	0.0588	0	0.4906	0.1111	0	0.78	0.3448	0.8723	0.0784	0	0.2364	0.2231	0.163	0.3396	0.7679	0	0.0968	0.0714	0.381	0.725	0.1667	0.5556	0.8958	0.0833	0.8571	0.0638	0	0	0.1667	0.0857	0	0	0	0.0556	0.2	0	0.1143	0
chr1	119006689	119006689	+	1.06082e-41	1.27326e-40	-0.2775	0	0.25	0	0.9016	0.1538	0	0.4898	0.4118	0	0.1071	0.8929	0.087	0.9036	0.0303	0	0	0.3908	0.0187	0.2456	0.8444	0.0714	0	0	0.2308	0.4545	0	0.5333	0.8182	0.0588	0.9661	0.1892	0	0.1176	0	0.1136	0.1493	0	0	0	0.1667	0	0	0
chr1	119007156	119007156	+	2.57824e-41	3.02912e-40	-0.3025	0	0.0769	0.1321	0.9043	0.2857	0.0909	0.2917	0.4364	0.2857	0.2545	0.5333	0.1538	0.9524	0.1471	0	0.0857	0.3604	0.1656	0.4688	0.7879	0.1	0.0968	0.4706	0.1176	0.3333	0.1961	0.2083	0.8929	0.0571	0.9	0.1505	0	0.0714	0.0444	0	0.2353	0	0	0	0	0	0.2424	0.1
chr1	119007246	119007246	+	2.38986e-50	4.42416e-49	-0.3922	0.0571	0.0588	0.2759	0.9688	0.25	0.1143	0.6341	0.7903	0.0606	0.4138	0.7576	0.2941	0.8434	0.1	0.125	0.2857	0.5319	0.2752	0.8197	0.8776	0	0.5526	0.15	0.375	0.3333	0.2727	0.5556	1	0.1579	0.8974	0.1875	0	0	0.1935	0	0.1579	0	0.1538	0	0	0	0	0
chr1	119007278	119007278	+	1.77808e-34	1.40412e-33	-0.3226	0.1622	0.2353	0.2759	0.9688	0.625	0.1707	0.6829	0.8065	0.0588	0.2857	0.6571	0.4118	0.8889	0	0	0.0635	0.5053	0.0909	0.6885	0.7143	0.0417	0.2051	0.2	0.375	0.2381	0.2727	0.3556	1	0.2105	0.925	0.0889	0.375	0.1538	0	0.1481	0	0.1538	0	0.25	0	0.6	0.1667	0
chr1	119327753	119327753	+	1.41569e-43	1.87163e-42	-0.2561	0	0.3333	0	0.8571	0	0.2222	0.8302	0.5556	0.3529	0.08	0.3095	0	0	0.0563	0	0	0.2553	0	0.6667	0.7101	0	0	0	0	0.08	0.1905	0.4737	0.8313	0	0.2642	0	0	0	0.1429	0	0.119	0	0	0	0	0	0	0
chr1	119327767	119327767	+	9.1748e-62	2.73862e-60	-0.2756	0	0	0	0.8571	0.0769	0.6667	0.6226	0.5556	0.3529	0	0.2619	0.0513	0	0	0.125	0	0.2553	0	0.5714	0.7101	0	0	0	0	0.12	0.0952	0.5088	0.8571	0	0.2642	0	0	0	0	0	0	0	0	0	0	0	0	0
chr1	119778767	119778767	+	1.10247e-39	1.18832e-38	0.2019	1	0.9643	0.9318	0.1538	0.8621	0.9207	0.381	0.7895	0.4545	0.875	0.4286	0.7778	1	1	0.8667	0.9662	0.6905	1	0.8889	0.2167	0.8214	1	0.913	0.9701	0.5625	0.9352	0.7778	0.1905	1	0.9091	0.9529	1	0.9649	0.971	0.9574	0.8846	0.8182	1	1	1	1	1	1
chr1	121010851	121010851	+	2.46132e-23	9.67155e-23	-0.224	0.8889	0.6667	0.9048	0.8	0.875	1	0.9412	1	0.5385	0.9231	1	0.9474	0.9744	0.8966	1	0.88	0.7317	0.9608	0.7407	0.7959	0.7308	1	0.5714	1	1	0.9211	0.931	0.8507	0.7273	0.9452	0.5652	0.5	0.6842	0.9286	0.4167	0.8298	0.6316	0.7143	0.8286	0.25	0.1111	0.8261	0.75
chr1	121419006	121419006	+	1.86162e-18	5.29142e-18	0.2202	1	0.7143	0.7143	0.9	0.96	0.7857	0.5	0.9375	0.3731	1	0.7183	1	0.4242	1	1	1	0.1311	0.8667	0.5441	0.7931	0.6471	0.697	0.625	0.6923	0.9474	0.5455	0.1667	0.375	1	0.875	0.8462	0.8205	0.8723	0.75	0.9286	1	0.8537	1	0.9667	0.9362	0.8286	0.8372	0.6429
chr1	121497178	121497178	+	1.64178e-22	6.11662e-22	0.2069	0.6667	0.6923	0.875	0.25	0.9286	1	0.52	0.76	0.6923	0.9412	0.7037	0.85	0.3462	0.9583	0.8684	1	0.2083	1	0.6338	0.2447	0.68	0.9189	0.9091	1	0.9231	0.75	0.5098	0.3333	0.8667	0.2	0.8947	1	0.9697	0.9643	1	0.9231	0.9375	1	0.8462	0.92	1	0.9091	0.8571
chr1	121554112	121554112	+	2.14832e-42	2.6762e-41	0.2364	0.9118	0.9268	0.7396	0.2	0.9677	0.9379	0.4935	0.8017	0.7778	0.9565	0.6562	0.8919	0.4271	0.9545	0.8939	0.9176	0.3707	0.8824	0.5125	0.291	0.831	0.9608	0.9773	0.9367	0.8095	0.8598	0.6622	0.0263	0.8776	0.4	0.9268	1	0.9268	0.898	0.8732	1	0.9706	1	1	0.9231	1	0.9388	0.875
chr1	121754354	121754354	+	3.91915e-18	1.09064e-17	0.2597	0.3913	0.2812	0	0.4324	0.7143	0.6667	0.1333	0.1915	0.1538	0.7073	0.2692	0.5378	0.1837	0.72	0.4792	0.375	0.0909	0.8125	0.8	0.3889	0.7879	0.2209	0.1684	0.3333	0.6406	0.4286	0.36	0	0.1667	0.0545	0.5172	0.5833	0.6	0.3889	0.5	0.75	0.6842	0.75	0.7209	0.6	0.6923	0.7143	0.549
chr1	121754693	121754693	+	3.43263e-25	1.52146e-24	0.2911	0.4043	0.2727	0	0.3429	0.8125	0.625	0.25	0.2453	0.2424	0.7105	0.2414	0.5	0.1964	0.75	0.4318	0.375	0	0.7692	0.8182	0.3684	0.7931	0.2039	0.1682	0.3636	0.6575	0.5	0.4167	0	0.2857	0.0469	0.6061	0.5385	0.6071	0.4762	0.5385	0.7778	0.7105	0.6552	0.75	0.6207	0.7353	0.5882	0.6418
chr1	125065566	125065566	+	3.18983e-24	1.32834e-23	0.2094	0.6471	0.7097	0.7544	0.5362	0.8125	0.8843	0.9118	0.5882	0.5	0.8235	0.1053	0.8	0.3625	0.875	0.8182	0.9846	0.4286	0.9048	0.5634	0.1176	0.5429	0.9683	0.7895	0.8043	0.6386	0.5333	0.7	0.1489	0.7547	0	0.8333	1	0.8182	0.9067	1	0.7955	0.9444	0.8269	0.9322	0.7778	0.6154	0.8	0.875
chr1	125118559	125118559	+	8.29124e-230	1.7293e-227	-0.2271	0.4239	0.5418	0.7292	0.8838	0.5595	0.5448	0.8598	0.8239	0.4811	0.5176	0.8874	0.5877	0.8883	0.4432	0.4008	0.7046	0.7093	0.5626	0.7325	0.8312	0.5562	0.3559	0.3193	0.6438	0.6359	0.5542	0.5602	0.7813	0.6408	0.4476	0.431	0.5621	0.5143	0.4456	0.3647	0.4364	0.3944	0.5028	0.5578	0.4204	0.3882	0.3595	0.3843
chr1	125119896	125119896	+	3.88547e-23	1.50737e-22	0.2495	1	1	0.6923	0.4571	0.619	0.9189	0.4	0.6471	0.6792	0.6667	0.5526	0.7273	0.1905	0.7959	0.5	0.9412	0.2667	0.6441	0.3469	0.4189	0.5455	0.7143	0.8333	0.5556	0.8824	0.8621	0.3889	0.1017	0.6771	0	0.8571	0.5263	0.6	0.8929	0.875	0.9375	1	0.7826	0.9444	0.6	0.7143	0.7143	0.625
chr1	125176213	125176213	+	9.93802e-17	2.50659e-16	0.2071	0.6	0.5556	0.7333	0.5	0.5882	0.2609	0.5429	0.3367	0.0909	0.4	0.15	0.5962	0.9333	1	0.5385	0	0.3333	0.3333	0.4138	0.6296	0.575	0.0612	0.5238	0.58	0.3846	0.2083	0	0.4	0.3333	0	0.8028	0.5	0.6842	0.5435	0.7273	0.7143	0.6622	0.7568	0.6778	0.8947	0.5588	0.8529	0.5085
chr1	125179140	125179140	+	1.12873e-143	1.4705e-141	0.2236	0.7472	0.689	0.5338	0.5537	0.7555	0.8512	0.4918	0.4439	0.5901	0.8243	0.3299	0.728	0.3678	0.8182	0.7961	1	0.2578	0.6033	0.5909	0.2472	0.8284	0.6741	0.5132	0.5495	0.7542	0.5303	0.1923	0.2143	0.7027	0	0.836	0.8641	0.7898	0.7532	0.781	0.9773	0.8348	0.8704	0.7541	0.8862	0.8061	0.8644	0.8295
chr1	125179637	125179637	+	5.12507e-38	4.98897e-37	0.2681	0.8493	0.6275	0.5909	0.4853	0.8228	1	0.2927	0.0556	0.5079	0.92	0.2581	0.5682	0.5574	0.625	0.7619	0.8571	0.3846	0.5152	0.6	0.3077	0.7333	0.8	0.5294	0.5536	0.8571	0.3846	0.4194	0.4	0	0	0.9259	0.7931	0.8526	0.8421	0.871	0.8913	0.881	0.6	1	0.803	0.7886	0.9487	0.92
chr1	125179829	125179829	+	4.2668e-25	1.8797e-24	0.215	0.4318	0.6082	0.5	0.4717	0.5446	0.814	0.6875	0.5217	0.24	0.4615	0.3551	0.4651	0.5	0.913	0.4615	0.1667	0.4737	0.3667	0.625	0.3158	0.4118	0.4746	0.32	0.3617	0.5	0.2895	0.2632	0.1818	0.8	0	0.8333	0.72	0.6098	0.5714	0.6721	0.7609	0.6765	0.7083	0.55	0.6735	0.6486	0.8387	0.6104
chr1	125181909	125181909	+	6.26525e-22	2.24646e-21	0.2318	0.5	0.4615	0.5833	0.5556	0.7312	0.8125	0.4545	0.4561	0.3137	0.7273	0.3667	0.7	0.434	0.875	0.5556	1	0.1923	0.8182	0.55	0.15	0.8966	0.6	0.3333	0.6923	0.8333	0.2051	0.2353	0.2308	0.7826	0	0.7	0.7143	0.6383	0.8077	1	0.7451	0.7013	0.7931	0.85	0.92	0.8069	0.8519	0.7778
chr1	125181935	125181935	+	4.66424e-23	1.80046e-22	0.238	0.6765	0.4688	0.3571	0.5493	0.6812	0.5833	0.5	0.4694	0.4667	0.9583	0.3214	0.5909	0.5217	1	0.5833	1	0.375	0.5625	0.5263	0.2059	0.6923	0.3448	0	0.5455	0.5	0.4688	0.0667	0.9167	0.5625	0	0.825	1	0.7196	0.7222	0.8462	0.9077	0.5698	0.6071	0.2581	1	0.8756	0.7857	0.6667
chr1	125182736	125182736	+	8.22838e-97	6.40413e-95	0.2516	0.9375	0.6222	0.4153	0.7214	0.7994	0.8764	0.4259	0.3591	0.4155	0.8421	0.3481	0.5868	0.4419	0.65	1	0.9286	0.3778	0.6279	0.5417	0.2205	0.8295	0.5854	0.4688	0.6066	0.6212	0.3782	0.2432	0.1961	0.6591	0	0.8819	0.7524	0.8217	1	0.7727	0.8992	0.6807	0.7987	0.8117	0.9085	0.799	0.7634	0.8226
chr1	125183664	125183664	+	6.23289e-74	2.87075e-72	0.204	0.5132	0.6016	0.4808	0.4167	0.6023	0.752	0.5096	0.4884	0.3457	0.5625	0.456	0.5232	0.3966	0.5424	0.5367	0.8158	0.0556	0.4706	0.4248	0.2222	0.7718	0.4773	0.3333	0.5371	0.6406	0.4483	0.2791	0.4194	0.4833	0	0.6955	0.7088	0.7795	0.8765	0.7378	0.5915	0.6022	0.6456	0.6696	0.6503	0.8218	0.7372	0.7371
chr1	143184807	143184807	+	5.32706e-46	7.99833e-45	0.2088	0.6748	0.5385	0.35	0.7375	0.6011	0.7368	0.4222	0.4796	0.3352	0.6522	0.3099	0.6433	0.3077	0.7222	0.5764	0.8	0.3684	0.6833	0.44	0.3061	0.744	0.5789	0.3793	0.6279	0.8571	0.375	0.3273	0.3333	0.7778	0	0.7963	0.8085	0.6949	0.7284	0.75	0.6857	0.8061	0.74	0.7734	0.8137	0.8306	0.6811	0.5823
chr1	143191240	143191240	+	2.55269e-49	4.49587e-48	0.2011	0.5915	0.6047	0.6429	0.7604	0.6854	0.6484	0.3462	0.3694	0.38	0.5526	0.4783	0.625	0.5985	0.8	0.7219	0.0769	0.3953	0.5435	0.6727	0.2553	0.6897	0.3077	0.5435	0.5714	0.5231	0.7407	0.3137	0.4688	0.56	0.0417	0.8378	0.8592	0.7848	0.6748	0.7217	0.7925	0.6875	0.6957	0.7169	0.7733	0.736	0.8113	0.8145
chr1	143192695	143192695	+	1.22037e-29	7.18138e-29	0.2098	0.75	0.5	0.5263	0.6707	0.8229	0.9062	0.6923	0.3265	0.5484	0.8	0.3867	0.6585	0.5281	0.8333	0.7681	0.85	0.1765	0.4889	0.75	0.4737	0.7586	0.5333	0.7222	0.5957	0.6364	0.4583	0.2963	0.8333	0.7692	0	0.7576	0.7297	0.8704	0.75	0.913	0.8679	0.6565	0.8986	0.918	0.9114	0.7431	0.9091	0.8488
chr1	143193854	143193854	+	2.39384e-77	1.20957e-75	0.2084	0.5459	0.4797	0.3252	0.3232	0.5497	0.4825	0.3709	0.4122	0.498	0.521	0.2093	0.4643	0.2747	0.6935	0.5286	0.7949	0.2381	0.4861	0.2857	0.1966	0.5216	0.4	0.3594	0.3789	0.5149	0.2941	0.1007	0.325	0.5211	0	0.6259	0.5141	0.505	0.5152	0.6301	0.6298	0.7037	0.5242	0.6222	0.7184	0.6515	0.6242	0.5596
chr1	143210881	143210881	+	6.73728e-45	9.5548e-44	0.2138	0.8037	0.6419	0.6818	0.8269	0.8209	0.8056	0.6552	0.64	0.3333	0.1905	0.4038	0.7898	0.7011	0.875	0.8423	1	0.4706	0.7308	0.75	0.5385	0.8675	0.3179	0.3232	0.7857	0.7255	0.6944	0.2308	0.4	0.7273	0.0308	0.9231	0.875	0.8923	0.8462	0.766	0.9818	0.8358	0.9706	0.8496	0.9487	0.9417	0.908	0.8254
chr1	143213143	143213143	+	7.25213e-240	1.58507e-237	0.2147	0.7828	0.7069	0.6069	0.6548	0.8531	0.8067	0.6046	0.626	0.4435	0.8019	0.3879	0.7414	0.5336	0.84	0.8023	0.8387	0.2644	0.625	0.699	0.3419	0.8729	0.5605	0.6522	0.6622	0.7049	0.4545	0.2024	0.4177	0.6027	0	0.8606	0.8612	0.8362	0.8612	0.815	0.8436	0.796	0.8174	0.8871	0.9014	0.8393	0.852	0.8324
chr1	143213299	143213299	+	0	0	0.2103	0.796	0.6838	0.7371	0.5373	0.721	0.6517	0.6501	0.6059	0.5946	0.6447	0.5337	0.7284	0.5719	0.7006	0.686	0.7429	0.2961	0.5889	0.5847	0.404	0.9168	0.3841	0.431	0.6702	0.8019	0.6303	0.2962	0.5248	0.7523	0.0144	0.7877	0.7356	0.9945	0.7045	0.7798	0.8352	0.7867	0.9848	0.7273	0.9978	0.8275	0.7233	0.7881
chr1	143213325	143213325	+	0	0	0.2103	0.5766	0.5872	0.5472	0.3378	0.6256	0.5635	0.4256	0.3886	0.3415	0.6307	0.3467	0.5597	0.3803	0.6229	0.5994	0.5977	0.1385	0.452	0.4763	0.2652	0.6009	0.3738	0.3083	0.5091	0.6438	0.4472	0.184	0.3013	0.6535	0.0117	0.6828	0.5989	0.6361	0.6122	0.6887	0.6314	0.7012	0.6057	0.6558	0.843	0.693	0.6576	0.6339
chr1	143216325	143216325	+	4.47053e-44	6.06869e-43	0.2132	0.5395	0.6721	0.5385	0.7093	0.6467	0.8286	0.5254	0.4321	0.375	0.86	0.3621	0.7059	0.3716	0.5455	0.5833	0.9474	0.2857	0.6139	0.55	0.4921	0.7195	0.7586	0.5263	0.6931	0.6	0.5455	0.1333	0.4	0.2593	0.0312	0.6831	0.7731	0.75	0.8182	0.8636	0.6	0.7129	0.6942	0.8645	0.8056	0.7874	0.717	0.7323
chr1	143216823	143216823	+	1.1671e-67	4.36576e-66	0.2603	0.6986	0.6615	0.5536	0.4692	0.6978	0.7101	0.4697	0.4123	0.4722	0.6739	0.2481	0.7719	0.3472	0.8	0.6903	0.6875	0.2321	0.4783	0.3824	0.2	0.7952	0.619	0.5897	0.5882	0.6727	0.5333	0.1304	0.1905	0.7742	0.0588	0.5938	0.8269	0.7771	0.6981	0.7105	0.8312	0.8371	0.7731	0.8406	0.8214	0.8213	0.7664	0.8925
chr1	143219588	143219588	+	1.43198e-39	1.53348e-38	0.203	0.5739	0.4672	0.4565	0.6667	0.7426	0.7083	0.3793	0.3475	0.4533	0.6458	0.5	0.7761	0.4444	0.6757	0.6512	1	0.4595	0.6	0.3333	0.3953	0.7403	0.3462	0.6923	0.6471	0.5652	0.4773	0.2826	0.3077	0.7059	0	0.8171	0.6154	0.6983	0.6622	0.7077	0.6721	0.7953	0.6944	0.7885	0.8286	0.7836	0.7049	0.7143
chr1	143219685	143219685	+	8.53416e-71	3.56105e-69	0.2292	0.6117	0.5625	0.6081	0.6747	0.7204	0.717	0.3378	0.44	0.5639	0.875	0.4773	0.5568	0.562	0.625	0.6829	1	0.44	0.5946	0.5122	0.3971	0.8274	0.5686	0.5778	0.6667	0.7345	0.3421	0.1695	0.4333	0.55	0.0541	0.8881	0.8485	0.8122	0.7471	0.82	0.6604	0.8317	0.7226	0.7826	0.8782	0.7952	0.7699	0.8865
chr1	143223011	143223011	+	3.3138e-29	1.89727e-28	0.2433	0.5797	0.5385	0.4583	0.4857	0.5726	0.6538	0.6579	0.4098	0.3333	0.7368	0.3235	0.6786	0.4545	0.7619	0.48	0.4	0.3333	0.475	0.625	0.3871	0.5652	0.5897	0.1875	0.7333	0.8846	0.5833	0.375	0	1	0	0.6296	0.8333	0.6623	0.6176	0.7647	0.7586	0.7961	0.8235	0.7067	0.9107	0.8095	0.8049	0.7439
chr1	143234463	143234463	+	8.361e-52	1.65732e-50	0.253	0.5859	0.5143	0.7692	0.3623	0.875	0.5	0.5	0.5104	0.2747	0.617	0.2558	0.5971	0.456	0.5862	0.5534	0	0.12	0.72	0.4483	0.3088	0.5435	0.2778	0.5	0.5254	0.5806	0.4762	0.1481	0.2353	0.5217	0	0.4242	0.56	0.6514	0.7121	0.6667	0.7407	0.7719	0.3582	0.8082	1	0.9633	0.6723	0.738
chr1	143240543	143240543	+	6.72746e-42	8.15166e-41	0.2362	0.7232	0.6304	0.5484	0.5763	0.6757	0.7222	0.6944	0.3918	0.3929	0.875	0.5844	0.4889	0.5841	0.931	0.6567	0.8	0.15	0.3429	0.6383	0.4688	0.614	0.4	0.6429	0.5882	0.9184	0.3548	0.0455	0.2667	1	0	0.8475	0.7895	0.8958	0.7838	0.8537	0.8421	0.7982	0.7297	0.6842	0.9146	0.8899	0.8571	0.6695
chr1	143247464	143247464	+	3.17219e-32	2.18677e-31	0.2295	0.6414	0.5286	0.4615	0.6042	0.7308	0.6552	0.678	0.4222	0.5208	0.5	0.2976	0.5676	0.6061	0.7143	0.7451	0.8333	0.4118	0.32	0.5676	0.35	0.6415	0.275	0.35	0.5283	0.92	0.4884	0.2973	0.4545	0.125	0	0.7636	0.8367	0.7596	0.7714	0.7222	0.9118	0.5789	0.6739	0.7826	0.8788	0.843	0.8469	0.8514
chr1	143247513	143247513	+	9.75263e-23	3.68578e-22	0.2141	0.7524	0.5082	0.4	0.4231	0.8102	0.6296	0.4038	0.3438	0.2195	0.4762	0.225	0.4	0.3919	0.9	0.6981	1	0.375	0.4167	0.5806	0.0455	0.7955	0.1875	0.4118	0.6129	0.7586	0.5	0.0833	0.25	0.9375	0	0.6316	0.7442	0.6628	0.7586	0.68	0.52	0.7024	0.5778	0.8391	0.9231	0.75	0.7857	0.7108
chr1	143249704	143249704	+	1.01041e-97	7.97195e-96	0.225	0.8455	0.8	0.75	0.8582	0.7987	0.9474	0.6961	0.6628	0.7556	0.7982	0.5814	0.7213	0.6296	1	0.8489	0.7778	0.05	0.6087	0.5882	0.4444	0.9836	0.4545	0.5909	0.8361	0.9524	0.7	0.3708	0.5	0.8333	0	0.7885	1	0.9663	0.8605	0.8214	0.95	0.9788	0.8706	0.825	0.906	0.8996	0.8	0.917
chr1	143251739	143251739	+	6.17583e-51	1.17436e-49	0.201	0.7326	0.6598	0.5077	0.6522	0.8	0.8158	0.4685	0.4934	0.3191	0.6591	0.3429	0.5507	0.2467	0.75	0.7414	0.8333	0.0769	0.6196	0.3077	0.3095	0.6387	0.4842	0.3382	0.5833	0.5046	0.45	0.2	0.4615	0.6364	0.0169	0.7778	0.8472	0.7444	0.7121	0.7612	0.7315	0.7	0.7853	0.7137	0.8591	0.6981	0.7733	0.7091
chr1	143254511	143254511	+	4.28862e-169	6.64826e-167	0.219	0.8382	0.6996	0.6311	0.7888	0.8889	0.8079	0.6195	0.3391	0.6239	0.9782	0.4328	0.7012	0.4187	0.876	0.8297	0.8571	0.2137	0.5862	0.5081	0.3129	0.8023	0.3268	0.374	0.5753	0.7619	0.6339	0.2419	0.4624	0.8415	0	0.8843	0.9172	0.9677	0.8356	0.8868	0.8237	0.84	0.8206	0.7406	0.8716	0.8174	0.7928	0.8447
chr1	143256307	143256307	+	5.74842e-44	7.75247e-43	0.2223	0.873	0.7143	0.4231	0.6863	0.7848	0.5769	0.4054	0.6591	0.5385	0.7727	0.2881	0.6667	0.2564	0.88	0.8086	0.5455	0.2143	0.5094	0.5789	0.3692	0.5699	0.5932	0.7	0.569	0.625	0.4035	0.2373	0.5	0.5556	0	0.7556	0.8852	0.8434	0.8904	0.9136	0.7719	0.746	0.8113	0.7683	0.8961	0.7874	0.7692	0.8073
chr1	143263536	143263536	+	1.43371e-27	7.39951e-27	0.203	0.6111	0.4595	0.2857	0.3535	0.471	0.4615	0.5926	0.5439	0.2447	0.7736	0.359	0.439	0.198	0.8235	0.4337	0.8571	0.2143	0.2727	0.3667	0.3478	0.525	0.6667	0.5556	0.3415	0.6667	0.3889	0.0465	0.4444	0.75	0.0769	0.8113	0.5893	0.6338	0.5714	0.725	0.6133	0.6357	0.48	0.732	0.6818	0.564	0.5082	0.7018
chr1	143264515	143264515	+	5.64079e-159	8.26021e-157	0.2452	0.7185	0.5046	0.5612	0.6706	0.7556	0.7453	0.5275	0.4319	0.4137	0.8545	0.4297	0.6657	0.3614	0.6712	0.6135	0.9286	0.2048	0.7364	0.6341	0.3529	0.704	0.4589	0.4037	0.5991	0.7324	0.4277	0.2833	0.283	0.6129	0	0.8795	0.7714	0.8137	0.7562	0.8008	0.8571	0.8505	0.8131	0.7403	0.8357	0.8009	0.8338	0.7431
chr1	143272593	143272593	+	2.16176e-52	4.389e-51	0.2428	0.6986	0.8372	0.2759	0.7748	0.8519	0.8049	0.5814	0.3191	0.4853	0.898	0.35	0.5714	0.4242	0.8571	0.8793	0.8333	0.2286	0.5833	0.7586	0.1406	0.9038	0.5556	0.625	0.7045	0.6923	0.6087	0.1852	0.1667	0.25	0	0.8824	0.85	0.8077	0.8519	0.7576	0.9815	0.8273	0.97	0.7805	0.931	0.8252	0.9429	0.6891
chr1	143920732	143920732	+	2.29309e-28	1.24322e-27	0.2555	0.9032	0.913	0.5806	0.25	0.6098	0.7397	0.6667	0.6337	0.3774	0.75	0.2	0.8	0.4342	0.75	0.8571	0.7885	0.3588	0.6667	0.3684	0.1955	0.7363	0.5882	0.7083	0.7846	0.6087	0.7451	0.8	0.069	0.5	0.16	0.7818	0.9048	0.9762	0.931	0.8923	0.6667	0.7826	0.7143	0.775	0.75	0.75	0.825	0.7727
chr1	144095609	144095609	+	1.28834e-19	3.96436e-19	0.2057	1	0.92	0.7372	0.6833	0.871	0.9219	0.3103	0.5258	0.8966	0.8182	0.5238	0.8824	0.4082	1	0.9565	1	0.3696	0.9286	0.5714	0.3038	0.9268	1	0.625	0.7778	0.6667	0.952	0.3333	0.375	1	0	0.963	0.875	0.9412	0.9388	0.9091	0.875	0.875	0.9773	0.6471	0.9333	0.9286	0.9744	1
chr1	144095650	144095650	+	1.91586e-16	4.73691e-16	0.2106	0.975	0.8333	0.7669	0.4483	0.7879	0.8281	0.1429	0.4796	0.8519	0.8333	0.4286	0.9412	0.26	0.9167	1	1	0.3265	0.8857	0.3103	0.1392	0.8095	0.8696	0.75	0.6622	0.6087	0.7967	0.4	0.3636	0.8462	0	0.9032	1	0.7353	0.8696	1	0.75	0.8125	0.8182	0.7647	0.8571	0.375	0.9545	1
chr1	144095660	144095660	+	1.73505e-16	4.30184e-16	0.229	0.6923	0.7391	0.6642	0.35	0.6562	0.7656	0.0357	0.3776	0.7931	0.3636	0.3333	0.8824	0.1	0.8333	0.8261	0.9444	0.3542	0.6571	0.3103	0.1316	0.5	0.8261	0.875	0.6267	0.6522	0.672	0.2778	0.1818	1	0	0.9032	0.8889	0.5588	0.7872	0.907	1	0.5333	0.8293	0.7059	0.9524	0.6667	0.8636	0.8333
chr1	144095706	144095706	+	3.64284e-16	8.83549e-16	0.2278	0.9394	0.8	0.6909	0.3898	0.7391	0.8615	0.1481	0.5	0.8966	0.7	0.4524	0.8333	0.1064	1	0.7778	0.9245	0.4524	0.9143	0.2414	0.1286	0.875	0.7391	0.8667	0.6866	0.6087	0.79	0.2692	0.1818	0.8462	0	0.9615	0.8889	0.625	0.9286	0.8788	0.8333	0.6154	0.9355	0.7647	0.8	0.75	0.9211	1
chr1	144102033	144102033	+	3.28046e-19	9.81903e-19	0.2261	0.8333	0.6842	0.5814	0.4878	0.8333	0.7083	0.0833	0.3889	0.8	0.6724	0.2059	0.7857	0.0778	0.873	0.8	0.906	0.3043	0.75	0.1781	0.2537	0.4091	0.9697	0.8966	0.4242	0.4727	0.7632	0.1633	0.0968	0.766	0	0.7353	0.8235	0.4615	0.7561	0.64	0.8889	0.7586	0.9429	0.6512	0.8947	0.7895	0.7636	0.6818
chr1	144104220	144104220	+	2.07912e-73	9.39925e-72	0.2407	0.95	0.8333	0.7064	0.3696	0.8471	0.9323	0.2536	0	0.8676	0.882	0.3506	0.8224	0.1947	0.9312	0.9286	0.9532	0.3414	0.9501	0.5255	0.3291	0.9324	0.8793	0.8491	0.8427	0.7701	0.9541	0.4833	0.3059	0.875	0	0.9491	0.9701	0.8082	0.9524	0.9	0.875	0.8871	0.908	0.9518	0.9333	0.8889	0.8492	0.9516
chr1	144104316	144104316	+	1.01923e-248	2.31971e-246	0.2813	0.9807	0.8496	0.6179	0.659	0.8253	0.9173	0.0888	0.4361	0.9363	0.9225	0.35	0.8077	0.1699	0.9403	0.8966	0.9433	0.2652	0.9233	0.5573	0.3575	0.975	0.845	0.8354	0.7517	0.6898	0.8131	0.5013	0.304	0.8682	0	0.936	0.9458	0.8989	0.9242	0.9554	0.9123	0.9167	0.9945	0.8889	0.9035	0.9216	0.8763	0.911
chr1	144140205	144140205	+	1.07718e-19	3.33362e-19	0.2144	0.4643	0.4194	0.1111	0.2619	0.4783	0.4545	0.4118	0.1957	0.2	0.3659	0.1277	0.4203	0.0476	0.8	0.44	0.8	0.0308	0.4333	0.1159	0.0263	0.3182	0.2128	0.1282	0.4706	0.4286	0.3571	0.25	0.2	0.36	0	0.2683	0.3409	0.3947	0.3333	0.5	0.5714	0.3636	0.3333	0.3973	0.5513	0.55	0.7027	0.5227
chr1	144475956	144475956	+	6.16486e-14	1.2754e-13	0.2212	0.875	0.5333	0.5424	0.2951	0.8636	0.8611	0.3158	0.51	0.5	0.5625	0.3137	0.7742	0.7576	0.7826	0.7647	0.6988	0.4048	0.6598	0.6	0.38	0.7222	0.9118	0.7692	0.725	0.6842	0.7833	0.6471	0.5	0.7059	0.0909	0.8636	0.8824	0.8684	0.875	0.8485	0.5	0.8182	0.8485	0.875	0.9	0.6667	1	0.8095
chr1	145460473	145460473	+	1.23154e-46	1.90826e-45	-0.2884	0.1282	0.3077	0.2667	0.6034	0	0.06	0.4894	0.3333	0.0833	0.1667	0.6552	0.2424	0.8621	0.0556	0.1429	0.0303	0.679	0.0571	0.3778	0.3371	0	0.0694	0.0667	0.5319	0.3529	0.1818	0.4932	0.5417	0	0.6596	0	0.1111	0.087	0.1333	0	0.2	0	0.0625	0	0	0	0	0
chr1	145460504	145460504	+	1.26408e-73	5.76788e-72	-0.4545	0.3333	0.4615	0.5333	1	0.3333	0.36	0.913	0.6667	0.5556	0.5758	0.9158	0.3871	1	0.3684	0.2857	0.2424	0.7805	0.3519	0.4667	0.8855	0.5652	0.3333	0.1333	0.5745	0.6316	0.0909	0.76	0.875	0.12	0.9615	0.1456	0.1667	0.3478	0.2	0.2222	0.2353	0.4286	0.0625	0.0476	0.375	0	0.1111	0
chr1	145460506	145460506	+	1.43371e-90	9.88445e-89	-0.4703	0.2105	0	0.4667	0.9032	0.3333	0.16	0.6957	0.5641	0.2143	0.5152	0.8969	0.3226	0.9765	0	0	0.0606	0.7317	0.1296	0.4222	0.8779	0.1304	0.3099	0.0667	0.5532	0.6757	0.0455	0.5541	0.7917	0.24	0.8462	0.0196	0	0.1739	0.0667	0.1111	0	0	0	0.0476	0.125	0	0	0.1429
chr1	145460508	145460508	+	1.27017e-86	8.05555e-85	-0.4785	0.2308	0	0.4667	1	0.3333	0.56	0.913	0.6364	0.2143	0.5152	0.8763	0.2667	1	0.2105	0.4286	0	0.75	0.3333	0.5778	0.875	0.2174	0.0556	0.2	0.5319	0.4737	0.0909	0.6	0.8333	0.24	0.9615	0.0583	0	0.1739	0	0.1111	0.0784	0.4286	0	0.0476	0.125	0	0.1111	0
chr1	145460511	145460511	+	5.96543e-62	1.79687e-60	-0.4201	0.3846	0.4615	0.5333	1	1	0.2941	0.8696	0.641	0.3571	0.6364	0.8763	0.4667	1	0.4737	0	0.1818	0.8293	0.3704	0.4222	0.8789	0.2174	0.5	0.2	0.62	0.5789	0.3636	0.6164	0.8333	0.32	0.9231	0.1942	0	0.15	0.0667	0.1111	0.2745	0.7143	0.3125	0.1429	0.125	0	0.1111	0.5714
chr1	145460514	145460514	+	1.62175e-61	4.80396e-60	-0.4075	0.2051	0.1538	0.4667	1	0.3333	0.2549	0.7391	0.4615	0.2857	0.4848	0.8763	0.4	0.9529	0.1053	0.2857	0.1212	0.8	0.1321	0.7333	0.7734	0.1277	0.1389	0.0667	0.6471	0.6316	0.4091	0.7671	0.8723	0.04	1	0.0583	0	0	0.2	0.1111	0.12	0.7143	0.1875	0	0.5	0	0	0.2857
chr1	145460524	145460524	+	5.70274e-57	1.40479e-55	-0.4067	0.3784	0.1538	0.5333	1	0.3333	0.3529	0.9565	0.6923	0.2143	0.4545	0.8969	0.4667	1	0.3684	0.4286	0.3636	0.8293	0.2778	0.6279	0.8906	0.2391	0.4507	0.3333	0.6863	0.4737	0.3636	0.6438	0.8367	0.8	1	0.2308	0.6667	0	0.3333	0.1667	0.2353	0.8571	0.0625	0	0.125	0.6667	0.2222	0
chr1	145460526	145460526	+	3.77337e-98	3.00762e-96	-0.5009	0.2703	0.7692	0.5333	1	0.3333	0.1765	0.913	0.5897	0.2857	0.3333	0.8763	0.3333	1	0.1579	0	0.0303	0.8537	0.1296	0.6047	0.8706	0.3404	0.169	0.2667	0.6471	0.5789	0.1818	0.5139	0.8367	0.12	1	0.0588	0.3333	0	0.1333	0.1667	0	0.2857	0	0	0.125	0	0	0
chr1	145460528	145460528	+	3.80808e-61	1.11013e-59	-0.4161	0.2973	0.4615	0.4667	1	0.3333	0.2549	0.8261	0.7436	0.2143	0.5152	0.9175	0.4615	1	0.1579	0	0.1515	0.7561	0.2407	0.4186	0.8359	0.3333	0.4444	0.1333	0.6471	0.4737	0.4545	0.589	0.7959	0.2	1	0.1553	0.3333	0.2353	0.1333	0.3333	0.3529	0.8571	0	0.0513	0.125	0.6667	0.1111	0
chr1	145476303	145476303	+	1.69884e-11	2.93627e-11	-0.2424	0	0.5	0.5294	0.8947	0.4	0.0345	0.3922	0.3571	0	0.1724	0.9333	0.1429	0	0.069	0	0.0952	0.093	0.0769	0.5625	0.48	0.1333	0	0	0.3043	0.5833	0.2381	0.8387	0.9167	0.0769	0.9167	0.0625	0	0.375	0.0667	0	0.1111	0.1429	0	0	0	0.1429	0.2	0
chr1	145728723	145728723	+	8.22837e-28	4.30813e-27	0.2224	0.8485	0.9394	0.62	0.8947	0.8049	0.9706	0.2041	0.5862	0.4516	0.6364	0.7105	0.8966	0.549	1	1	0.9802	0.2877	0.8769	0.4	0.5604	0.75	0.7255	0.9167	0.8542	0.8462	1	0.6667	0.2632	0.661	0.7586	1	1	1	0.8667	0.9394	0.9	0.75	1	0.8571	1	1	0.9149	1
chr1	146394035	146394035	+	2.13e-28	1.15717e-27	-0.3001	0.4348	0.6667	0.8222	0.8684	0.5	0.5758	0.5526	0.6667	0	0.6429	0.8293	0.5217	0.8462	0.1935	0.4286	0.1273	0.5231	0.4366	0.75	0.4354	0.2727	0.3	0.25	0.625	0.2857	0.7742	0.75	0.9487	0.2174	0.9524	0.4634	0	0.4667	0.2444	0.3529	0.1	0.2222	0.0455	0.25	0.4	0	0.3077	0.2
chr1	146546855	146546855	+	8.00076e-26	3.68718e-25	0.2016	1	0.6667	0.7895	0.6923	0.68	0.8974	0.4638	0.8889	0.6	0.7812	0.9512	1	0.8246	0.9167	0.6	0.9851	0.2895	0.8125	0.75	0.1395	1	0.8039	0.7	0.8235	1	0.6857	0.7476	0.6562	0.9322	0.8519	0.984	1	0.3333	1	0.95	0.9167	0.8125	0.8571	1	1	0.8824	1	1
chr1	146848788	146848788	+	2.87232e-16	7.01788e-16	0.206	0.4571	0.5476	0.5263	0.9091	0.4848	0.483	0.377	0.6256	0.4231	0.5385	0.9469	0	0	0.4681	0.7	0.0145	0.537	0.5	0	0.1935	0.0172	0.9091	0.9118	0	0.381	0.9776	0.3797	0.2174	0.4583	0.8421	1	0.5833	0.873	1	0	0.25	0.6842	0.907	0.814	0.5882	0.7727	0	0.6364
chr1	147327742	147327742	+	1.98044e-47	3.17853e-46	0.274	1	0.6296	0.7143	0.7143	0.3333	0.9556	0.1481	0.3571	1	0.8305	0.1731	0.6667	0.2609	1	1	0.9792	0.2877	1	0.8148	0.1951	0.95	1	0.9545	0.375	0.8462	0.8209	0.2807	0.069	0.9688	0.3333	1	1	0.8571	1	0.8409	0.8966	1	0.8158	1	1	0.75	1	1
chr1	147327751	147327751	+	2.98324e-63	9.45095e-62	0.2954	1	0.7037	0.8571	1	0.3333	0.9487	0.1481	0.3902	1	0.8824	0.3721	0.725	0.3	0.9574	1	0.9881	0.3208	1	0.7551	0.1818	0.9667	1	0.9545	0.425	0.8824	0.9706	0.3158	0.0667	0.9643	0.3333	1	1	1	1	0.9318	0.9565	1	1	1	1	1	1	1
chr1	147327754	147327754	+	1.36419e-47	2.21066e-46	0.2803	1	0.7037	0.8571	0.7419	0.3333	0.9487	0.1481	0.3659	0.8889	0.8431	0.2093	0.725	0.3	0.9375	1	0.9762	0.3396	1	0.8367	0.1818	0.9667	1	0.9545	0.425	0.8824	0.9706	0.2807	0.0667	0.9464	0.3333	1	1	1	1	0.9318	0.9565	0.9286	0.9138	0.6765	1	1	1	1
chr1	147327760	147327760	+	2.81337e-53	5.9305e-52	0.3013	1	0.6296	0.8571	1	0.3333	0.8205	0.1509	0.4324	1	0.8431	0.1707	0.7632	0.3	0.875	0.8	0.8929	0.36	0.9524	0.8298	0.0727	0.9667	1	0.9545	0.425	0.7059	0.9412	0.2456	0.0714	0.9643	0.3333	1	1	1	0.9429	0.9545	0.8667	0.9697	1	0.7941	1	1	1	1
chr1	147908453	147908453	+	1.26728e-32	8.95171e-32	0.2499	0.913	1	0.6034	0.9722	0.8	0.3636	0.6792	0.56	0.1556	0.7333	0.541	1	0.4211	0.8548	0.8667	0.8526	0.26	0.9016	0.381	0.35	0.8846	0.5882	1	0.9355	0.95	0.9394	0.7742	0.1111	0.7347	0.6897	0.935	1	1	0.8889	0.8444	0.95	0.9	0.6333	0.8462	0.7674	1	0.875	1
chr1	148061256	148061256	+	1.59573766952887e-317	4.53782522670574e-315	-0.3424	0.1834	0.1316	0.2943	0.7516	0.25	0.1343	0.3846	0.4965	0.3478	0.3016	0.7364	0.3367	0.4397	0.1269	0.1507	0.2032	0.5589	0.0827	0.6479	0.8033	0.2265	0.2215	0.0352	0.3503	0.2584	0.1456	0.6301	0.8212	0.1634	0.7075	0.1438	0.0955	0.1214	0.0909	0.0949	0.1308	0.114	0.0746	0.1809	0.0606	0.0845	0.0728	0.08
[truncated: 24,356 more rows]
[truncated: 17 more columns]

## Sheet: qMSP_data
Supplementary table 5 Ct values in qMSP BC detection
Sample	ACTB	PCDH17	POU4F2	PENK	Condition
P1	27.3801	32.4041	33.428	32.1998	BC
P2	31.525	32.4601	34.3026	35.3421
P6	33.976	33.4209	33.518	33.2545
P8	23.6598	27.1952	29.6943	28.5798
[truncated: 203 more rows]
